# Supplementary material for: Rare variants in cardiomyopathy genes predispose to cardiac injury in severe COVID-19 patients of African or Hispanic ancestry
Source: J Mol Med (Berl). 2024 Dec 27;103(2):175–85. doi: 10.1007/s00109-024-02510-z (PMC11799050; doi:10.1007/s00109-024-02510-z)
Supplement: Supplementary file 2 — Supplementary file2 (XLSX 1880 KB) [file 109_2024_2510_MOESM2_ESM.xlsx]

## Sheet: Sheet1
Gene	Variant (hg38)	GENO	AAChange.refGene	InterVar	HGMD	ClinVar by Annovar	ClinVarUpdate
SLC35A3	1:100011430:G:C	0/4/322	SLC35A3:NM_001271684:exon5:c.G531C:p.M177I,SLC35A3:NM_001271685:exon5:c.G657C:p.M219I,SLC35A3:NM_012243:exon5:c.G531C:p.M177I	Likely benign		.	Benign
LRRC39	1:100152430:G:A	0/1/325	LRRC39:NM_001256387:exon8:c.C907T:p.L303F,LRRC39:NM_001256385:exon9:c.C907T:p.L303F,LRRC39:NM_001256386:exon9:c.C907T:p.L303F,LRRC39:NM_144620:exon9:c.C907T:p.L303F	Uncertain significance		.
LRRC39	1:100152445:G:A	0/1/325	LRRC39:NM_001256387:exon8:c.C892T:p.R298W,LRRC39:NM_001256385:exon9:c.C892T:p.R298W,LRRC39:NM_001256386:exon9:c.C892T:p.R298W,LRRC39:NM_144620:exon9:c.C892T:p.R298W	Uncertain significance		.
LRRC39	1:100155081:G:T	0/1/325	LRRC39:NM_001256387:exon7:c.C782A:p.P261Q,LRRC39:NM_001256385:exon8:c.C782A:p.P261Q,LRRC39:NM_001256386:exon8:c.C782A:p.P261Q,LRRC39:NM_144620:exon8:c.C782A:p.P261Q	Uncertain significance		.
LRRC39	1:100156185:C:T	0/1/325	LRRC39:NM_001256387:exon6:c.G646A:p.D216N,LRRC39:NM_001256385:exon7:c.G646A:p.D216N,LRRC39:NM_001256386:exon7:c.G646A:p.D216N,LRRC39:NM_144620:exon7:c.G646A:p.D216N	Uncertain significance		.
LRRC39	1:100156206:T:G	0/1/325	LRRC39:NM_001256387:exon6:c.A625C:p.N209H,LRRC39:NM_001256385:exon7:c.A625C:p.N209H,LRRC39:NM_001256386:exon7:c.A625C:p.N209H,LRRC39:NM_144620:exon7:c.A625C:p.N209H	Uncertain significance		.
RTCA	1:100268184:G:A	0/1/325	RTCA:NM_003729:exon3:c.G179A:p.R60Q,RTCA:NM_001130841:exon4:c.G218A:p.R73Q	Uncertain significance		.
RTCA	1:100274919:C:T	0/1/325	RTCA:NM_003729:exon6:c.C569T:p.T190I,RTCA:NM_001130841:exon7:c.C608T:p.T203I	Uncertain significance		.
CDC14A	1:100455469:A:G	0/1/325	CDC14A:NM_001319210:exon8:c.A584G:p.H195R,CDC14A:NM_001319211:exon8:c.A410G:p.H137R,CDC14A:NM_003672:exon8:c.A584G:p.H195R,CDC14A:NM_033312:exon8:c.A584G:p.H195R,CDC14A:NM_033313:exon8:c.A584G:p.H195R	Uncertain significance		.
CDC14A	1:100462834:T:A	0/1/325	CDC14A:NM_001319210:exon9:c.T791A:p.L264Q,CDC14A:NM_001319211:exon9:c.T617A:p.L206Q,CDC14A:NM_003672:exon9:c.T791A:p.L264Q,CDC14A:NM_033312:exon9:c.T791A:p.L264Q,CDC14A:NM_033313:exon9:c.T791A:p.L264Q	Uncertain significance		.
VCAM1	1:100719891:G:A	0/1/325	VCAM1:NM_001078:exon1:c.G31A:p.A11T,VCAM1:NM_001199834:exon1:c.G31A:p.A11T,VCAM1:NM_080682:exon1:c.G31A:p.A11T	Uncertain significance		.
VCAM1	1:100732555:C:G	0/1/325	VCAM1:NM_080682:exon6:c.C1387G:p.L463V,VCAM1:NM_001078:exon7:c.C1663G:p.L555V,VCAM1:NM_001199834:exon7:c.C1477G:p.L493V	Uncertain significance		.
EXTL2	1:100874220:C:A	0/1/325	EXTL2:NM_001033025:exon5:c.G715T:p.D239Y,EXTL2:NM_001261440:exon5:c.G712T:p.D238Y,EXTL2:NM_001439:exon5:c.G715T:p.D239Y,EXTL2:NM_001261441:exon6:c.G739T:p.D247Y	Uncertain significance		.
EXTL2	1:100874231:G:A	0/1/325	EXTL2:NM_001033025:exon5:c.C704T:p.A235V,EXTL2:NM_001261440:exon5:c.C701T:p.A234V,EXTL2:NM_001439:exon5:c.C704T:p.A235V,EXTL2:NM_001261441:exon6:c.C728T:p.A243V	Uncertain significance		.
SLC30A7	1:100912188:T:C	0/1/325	SLC30A7:NM_001144884:exon5:c.T461C:p.I154T,SLC30A7:NM_133496:exon5:c.T461C:p.I154T	Uncertain significance		.
SLC30A7	1:100921784:G:A	0/1/325	SLC30A7:NM_001144884:exon8:c.G785A:p.G262D,SLC30A7:NM_133496:exon8:c.G785A:p.G262D	Uncertain significance		.
SLC30A7	1:100965824:G:A	0/1/325	SLC30A7:NM_001144884:exon10:c.G989A:p.C330Y,SLC30A7:NM_133496:exon10:c.G989A:p.C330Y	Uncertain significance		.
SLC30A7	1:100974836:G:T	0/1/325	SLC30A7:NM_001144884:exon11:c.G1110T:p.Q370H,SLC30A7:NM_133496:exon11:c.G1110T:p.Q370H	Uncertain significance		.
UBE4B	1:10106373:G:A	0/1/325	UBE4B:NM_001105562:exon7:c.G986A:p.R329Q	Uncertain significance		.
ISG15	1:1014401:G:A	0/1/325	ISG15:NM_005101:exon2:c.G421A:p.G141S	Likely benign		.	Likely_benign
OLFM3	1:101804383:T:C	0/1/325	OLFM3:NM_001288821:exon6:c.A1292G:p.D431G,OLFM3:NM_058170:exon6:c.A1232G:p.D411G,OLFM3:NM_001288823:exon7:c.A1007G:p.D336G	Uncertain significance		.
COL11A1	1:102886863:G:T	0/1/325	COL11A1:NM_080630:exon61:c.C4454A:p.T1485N,COL11A1:NM_001190709:exon62:c.C4685A:p.T1562N,COL11A1:NM_001854:exon63:c.C4802A:p.T1601N,COL11A1:NM_080629:exon63:c.C4838A:p.T1613N	Uncertain significance		Uncertain significance	Conflicting_interpretations_of_pathogenicity
COL11A1	1:102889503:G:T	0/1/325	COL11A1:NM_080630:exon57:c.C4068A:p.D1356E,COL11A1:NM_001190709:exon58:c.C4299A:p.D1433E,COL11A1:NM_001854:exon59:c.C4416A:p.D1472E,COL11A1:NM_080629:exon59:c.C4452A:p.D1484E	Benign		Likely benign|Likely benign|Likely benign|Likely benign	Conflicting_interpretations_of_pathogenicity
COL11A1	1:102915636:C:A	0/1/325	COL11A1:NM_080630:exon48:c.G3463T:p.V1155L,COL11A1:NM_001190709:exon49:c.G3694T:p.V1232L,COL11A1:NM_001854:exon50:c.G3811T:p.V1271L,COL11A1:NM_080629:exon50:c.G3847T:p.V1283L	Likely benign		Uncertain significance|Likely benign|Likely benign|Likely benign	Conflicting_interpretations_of_pathogenicity
COL11A1	1:102979070:C:T	0/1/325	COL11A1:NM_080630:exon31:c.G2297A:p.R766H,COL11A1:NM_001190709:exon32:c.G2528A:p.R843H,COL11A1:NM_001854:exon33:c.G2645A:p.R882H,COL11A1:NM_080629:exon33:c.G2681A:p.R894H	Uncertain significance		.	Uncertain_significance
KIF1B	1:10304202:A:G	0/1/325	KIF1B:NM_183416:exon21:c.A3017G:p.E1006G	Benign		Benign|Likely benign	Benign/Likely_benign
KIF1B	1:10321829:A:G	0/1/325	KIF1B:NM_015074:exon22:c.A2192G:p.N731S	Benign		Benign|Likely benign|Likely benign|Likely benign	Benign
KIF1B	1:10324784:T:A	0/1/325	KIF1B:NM_015074:exon24:c.T2426A:p.M809K	Uncertain significance		.
RNPC3	1:103543351:G:A	0/1/325	RNPC3:NM_017619:exon9:c.G949A:p.G317S	Uncertain significance		.
RNPC3	1:103550949:T:C	0/1/325	RNPC3:NM_017619:exon13:c.T1370C:p.I457T	Uncertain significance		.
AMY2B	1:103571676:G:A	0/2/324	AMY2B:NM_020978:exon3:c.G74A:p.R25Q	Uncertain significance		.
AMY2B	1:103573766:G:A	0/1/325	AMY2B:NM_020978:exon6:c.G572A:p.R191H	Uncertain significance		.
AMY2B	1:103575230:G:A	0/3/323	AMY2B:NM_020978:exon8:c.G886A:p.G296R	Uncertain significance		.
AMY1A;AMY1B;AMY1C	1:103754617:G:A	0/1/325	AMY1B:NM_001008218:exon7:c.G997A:p.A333T,AMY1C:NM_001008219:exon7:c.G997A:p.A333T,AMY1A:NM_001008221:exon7:c.G997A:p.A333T,AMY1C:NM_001346780:exon7:c.G997A:p.A333T,AMY1A:NM_004038:exon7:c.G997A:p.A333T	Uncertain significance		.
PGD	1:10408108:A:G	0/1/325	PGD:NM_001304451:exon5:c.A421G:p.K141E,PGD:NM_001304452:exon6:c.A448G:p.K150E,PGD:NM_002631:exon6:c.A487G:p.K163E	Uncertain significance		.
AGRN	1:1042120:C:T	0/1/325	AGRN:NM_198576:exon7:c.C1342T:p.R448W	Uncertain significance		.	Uncertain_significance
AGRN	1:1043265:G:A	0/1/325	AGRN:NM_198576:exon8:c.G1411A:p.V471M	Uncertain significance		.	Uncertain_significance
CENPS;CENPS-CORT	1:10440360:A:G	0/1/325	CENPS-CORT:NM_001243768:exon3:c.A160G:p.T54A,CENPS-CORT:NM_001270517:exon4:c.A223G:p.T75A,CENPS-CORT:NM_198544:exon4:c.A223G:p.T75A,CENPS:NM_199294:exon4:c.A223G:p.T75A	Uncertain significance		.
CENPS;CENPS-CORT	1:10442397:G:A	0/3/323	CENPS-CORT:NM_001270517:exon5:c.G409A:p.E137K,CENPS:NM_199294:exon5:c.G409A:p.E137K	Uncertain significance		.
AGRN	1:1045483:C:G	0/1/325	AGRN:NM_198576:exon14:c.C2496G:p.N832K	Uncertain significance		.	Uncertain_significance
AGRN	1:1046651:G:A	0/1/325	AGRN:NM_198576:exon18:c.G3166A:p.A1056T	Uncertain significance		.	Uncertain_significance
DFFA	1:10469269:A:G	0/2/324	DFFA:NM_004401:exon2:c.T206C:p.I69T,DFFA:NM_213566:exon2:c.T206C:p.I69T	Uncertain significance		.
AGRN	1:1047631:G:A	0/1/325	AGRN:NM_198576:exon21:c.G3575A:p.R1192Q	Uncertain significance		.	Uncertain_significance
AGRN	1:1051325:C:T	0/1/325	AGRN:NM_198576:exon31:c.C5326T:p.R1776C	Uncertain significance		.	Uncertain_significance
PEX14	1:10618344:C:T	0/1/325	PEX14:NM_004565:exon5:c.C311T:p.S104F	Uncertain significance		.	Uncertain_significance
PEX14	1:10623050:G:A	0/1/325	PEX14:NM_004565:exon6:c.G416A:p.R139Q	Uncertain significance		.	Uncertain_significance
CASZ1	1:10647978:G:A	0/1/325	CASZ1:NM_001079843:exon16:c.C3320T:p.P1107L,CASZ1:NM_017766:exon16:c.C3320T:p.P1107L	Uncertain significance		.
CASZ1	1:10648050:G:A	0/2/324	CASZ1:NM_001079843:exon16:c.C3248T:p.A1083V,CASZ1:NM_017766:exon16:c.C3248T:p.A1083V	Uncertain significance		.
CASZ1	1:10653869:C:T	0/1/325	CASZ1:NM_001079843:exon11:c.G2188A:p.A730T,CASZ1:NM_017766:exon11:c.G2188A:p.A730T	Uncertain significance		.
CASZ1	1:10654462:C:T	0/1/325	CASZ1:NM_001079843:exon10:c.G1795A:p.D599N,CASZ1:NM_017766:exon10:c.G1795A:p.D599N	Uncertain significance		.
CASZ1	1:10655788:A:G	0/1/325	CASZ1:NM_001079843:exon9:c.T1526C:p.I509T,CASZ1:NM_017766:exon9:c.T1526C:p.I509T	Uncertain significance		.
CASZ1	1:10660066:G:A	0/1/325	CASZ1:NM_001079843:exon6:c.C976T:p.R326W,CASZ1:NM_017766:exon6:c.C976T:p.R326W	Uncertain significance		.
CASZ1	1:10660282:A:C	0/1/325	CASZ1:NM_001079843:exon6:c.T760G:p.W254G,CASZ1:NM_017766:exon6:c.T760G:p.W254G	Uncertain significance		.
CASZ1	1:10665131:C:T	0/1/325	CASZ1:NM_001079843:exon5:c.G457A:p.G153R,CASZ1:NM_017766:exon5:c.G457A:p.G153R	Uncertain significance		.
CASZ1	1:10665183:G:C	0/1/325	CASZ1:NM_001079843:exon5:c.C405G:p.H135Q,CASZ1:NM_017766:exon5:c.C405G:p.H135Q	Uncertain significance		.
CASZ1	1:10665355:C:T	0/1/325	CASZ1:NM_001079843:exon5:c.G233A:p.R78H,CASZ1:NM_017766:exon5:c.G233A:p.R78H	Uncertain significance		.
CASZ1	1:10665358:G:A	0/1/325	CASZ1:NM_001079843:exon5:c.C230T:p.P77L,CASZ1:NM_017766:exon5:c.C230T:p.P77L	Uncertain significance		.
CASZ1	1:10665364:C:G	0/1/325	CASZ1:NM_001079843:exon5:c.G224C:p.R75P,CASZ1:NM_017766:exon5:c.G224C:p.R75P	Uncertain significance		.
CASZ1	1:10665547:G:A	0/1/325	CASZ1:NM_001079843:exon5:c.C41T:p.P14L,CASZ1:NM_017766:exon5:c.C41T:p.P14L	Uncertain significance		.	Uncertain_significance
PRMT6	1:107057125:C:T	0/1/325	PRMT6:NM_018137:exon1:c.C410T:p.P137L	Uncertain significance		.
RNF223	1:1072253:G:A	0/2/324	RNF223:NM_001205252:exon2:c.C314T:p.T105M	Uncertain significance		.
RNF223	1:1072520:C:T	0/1/325	RNF223:NM_001205252:exon2:c.G47A:p.R16H	Uncertain significance		.
SLC25A24	1:108155062:C:T	0/1/325	SLC25A24:NM_013386:exon6:c.G743A:p.R248H,SLC25A24:NM_213651:exon6:c.G686A:p.R229H	Uncertain significance		.
SLC25A24	1:108155129:C:T	0/1/325	SLC25A24:NM_013386:exon6:c.G676A:p.G226S,SLC25A24:NM_213651:exon6:c.G619A:p.G207S	Uncertain significance		.
SLC25A24	1:108161274:T:G	0/1/325	SLC25A24:NM_013386:exon4:c.A418C:p.M140L,SLC25A24:NM_213651:exon4:c.A361C:p.M121L	Uncertain significance		.
HENMT1	1:108651208:T:A	0/1/325	HENMT1:NM_001102592:exon6:c.A400T:p.I134L,HENMT1:NM_144584:exon6:c.A400T:p.I134L	Uncertain significance		.
FNDC7	1:108722388:G:T	0/1/325	FNDC7:NM_001144937:exon5:c.G652T:p.A218S	Uncertain significance		.
FNDC7	1:108722512:G:T	0/1/325	FNDC7:NM_001144937:exon5:c.G776T:p.G259V	Uncertain significance		.
FNDC7	1:108725831:G:A	0/1/325	FNDC7:NM_001144937:exon6:c.G938A:p.G313D	Uncertain significance		.
FNDC7	1:108733484:G:A	0/1/325	FNDC7:NM_001144937:exon10:c.G2092A:p.A698T	Uncertain significance		.
STXBP3	1:108782496:G:A	0/1/325	STXBP3:NM_007269:exon10:c.G884A:p.R295Q	Uncertain significance		.
AKNAD1	1:108817097:C:A	0/1/325	AKNAD1:NM_152763:exon15:c.G2330T:p.G777V	Uncertain significance		.
AKNAD1	1:108843244:G:T	0/1/325	AKNAD1:NM_152763:exon6:c.C1269A:p.H423Q	Uncertain significance		.
GPSM2	1:108922469:G:A	0/1/325	GPSM2:NM_001321038:exon13:c.G1493A:p.R498Q,GPSM2:NM_001321039:exon13:c.G1493A:p.R498Q,GPSM2:NM_013296:exon13:c.G1493A:p.R498Q	Uncertain significance		.	Uncertain_significance
GPSM2	1:108929756:C:T	0/1/325	GPSM2:NM_001321038:exon15:c.C1871T:p.P624L,GPSM2:NM_001321039:exon15:c.C1871T:p.P624L,GPSM2:NM_013296:exon15:c.C1871T:p.P624L	Uncertain significance		.	Uncertain_significance
WDR47	1:108983419:C:T	0/4/322	WDR47:NM_001142550:exon11:c.G1982A:p.R661H,WDR47:NM_001142551:exon11:c.G1958A:p.R653H,WDR47:NM_014969:exon11:c.G1961A:p.R654H	Uncertain significance		.
WDR47	1:109011285:G:A	0/1/325	WDR47:NM_001142550:exon5:c.C782T:p.S261F,WDR47:NM_001142551:exon5:c.C761T:p.S254F,WDR47:NM_014969:exon5:c.C761T:p.S254F	Uncertain significance		.
KIAA1324	1:109164592:G:A	0/2/324	KIAA1324:NM_001284352:exon2:c.G62A:p.R21Q,KIAA1324:NM_001267048:exon3:c.G368A:p.R123Q,KIAA1324:NM_020775:exon3:c.G368A:p.R123Q	Uncertain significance		.
KIAA1324	1:109188226:T:C	0/1/325	KIAA1324:NM_001284353:exon2:c.T77C:p.L26P,KIAA1324:NM_001267048:exon7:c.T830C:p.L277P,KIAA1324:NM_001284352:exon8:c.T785C:p.L262P,KIAA1324:NM_020775:exon9:c.T1091C:p.L364P	Uncertain significance		.
KIAA1324	1:109191727:G:A	0/1/325	KIAA1324:NM_001284353:exon6:c.G533A:p.G178D,KIAA1324:NM_001267048:exon11:c.G1286A:p.G429D,KIAA1324:NM_001284352:exon12:c.G1241A:p.G414D,KIAA1324:NM_020775:exon13:c.G1547A:p.G516D	Uncertain significance		.
SARS	1:109237793:C:A	0/1/325	SARS:NM_006513:exon11:c.C1450A:p.Q484K,SARS:NM_001330669:exon12:c.C1516A:p.Q506K	Uncertain significance		.
CELSR2	1:109251415:C:G	0/1/325	CELSR2:NM_001408:exon1:c.C1336G:p.Q446E	Uncertain significance		.
CELSR2	1:109251730:T:C	0/1/325	CELSR2:NM_001408:exon1:c.T1651C:p.F551L	Uncertain significance		.
CELSR2	1:109252867:G:A	0/1/325	CELSR2:NM_001408:exon1:c.G2788A:p.V930M	Uncertain significance		.
CELSR2	1:109271625:T:C	0/1/325	CELSR2:NM_001408:exon28:c.T7829C:p.V2610A	Uncertain significance		.
CELSR2	1:109273261:C:T	0/3/323	CELSR2:NM_001408:exon32:c.C8434T:p.R2812W	Uncertain significance		.	Likely_benign
PSRC1	1:109281837:C:T	0/1/325	PSRC1:NM_001350237:exon3:c.G301A:p.E101K,PSRC1:NM_001005290:exon4:c.G301A:p.E101K,PSRC1:NM_001032291:exon4:c.G301A:p.E101K,PSRC1:NM_001350238:exon4:c.G301A:p.E101K,PSRC1:NM_001350239:exon4:c.G301A:p.E101K,PSRC1:NM_001350240:exon4:c.G301A:p.E101K,PSRC1:NM_001350241:exon4:c.G301A:p.E101K,PSRC1:NM_001350242:exon4:c.G301A:p.E101K,PSRC1:NM_032636:exon4:c.G301A:p.E101K	Uncertain significance		.
PSRC1	1:109281881:G:A	0/2/324	PSRC1:NM_001350237:exon3:c.C257T:p.A86V,PSRC1:NM_001005290:exon4:c.C257T:p.A86V,PSRC1:NM_001032291:exon4:c.C257T:p.A86V,PSRC1:NM_001350238:exon4:c.C257T:p.A86V,PSRC1:NM_001350239:exon4:c.C257T:p.A86V,PSRC1:NM_001350240:exon4:c.C257T:p.A86V,PSRC1:NM_001350241:exon4:c.C257T:p.A86V,PSRC1:NM_001350242:exon4:c.C257T:p.A86V,PSRC1:NM_032636:exon4:c.C257T:p.A86V	Uncertain significance		.
PSRC1	1:109281891:G:A	0/1/325	PSRC1:NM_001350237:exon3:c.C247T:p.R83W,PSRC1:NM_001005290:exon4:c.C247T:p.R83W,PSRC1:NM_001032291:exon4:c.C247T:p.R83W,PSRC1:NM_001350238:exon4:c.C247T:p.R83W,PSRC1:NM_001350239:exon4:c.C247T:p.R83W,PSRC1:NM_001350240:exon4:c.C247T:p.R83W,PSRC1:NM_001350241:exon4:c.C247T:p.R83W,PSRC1:NM_001350242:exon4:c.C247T:p.R83W,PSRC1:NM_032636:exon4:c.C247T:p.R83W	Uncertain significance		.
MYBPHL	1:109296897:C:T	0/1/325	MYBPHL:NM_001010985:exon5:c.G616A:p.V206I,MYBPHL:NM_001265613:exon5:c.G547A:p.V183I	Uncertain significance		.
SORT1	1:109367478:T:C	0/2/324	SORT1:NM_002959:exon3:c.A370G:p.I124V	Uncertain significance		.
C1orf127	1:10947998:G:A	0/1/325	C1orf127:NM_001170754:exon12:c.C2137T:p.R713C	Uncertain significance		.
ATXN7L2	1:109488988:C:T	0/1/325	ATXN7L2:NM_001350174:exon7:c.C1021T:p.R341C,ATXN7L2:NM_001350175:exon7:c.C1021T:p.R341C,ATXN7L2:NM_153340:exon7:c.C925T:p.R309C,ATXN7L2:NM_001350177:exon8:c.C847T:p.R283C	Uncertain significance		.
ATXN7L2	1:109491418:C:T	0/1/325	ATXN7L2:NM_001350174:exon10:c.C1951T:p.P651S,ATXN7L2:NM_001350175:exon10:c.C1951T:p.P651S,ATXN7L2:NM_153340:exon10:c.C1855T:p.P619S,ATXN7L2:NM_001350177:exon11:c.C1777T:p.P593S	Uncertain significance		.
CYB561D1	1:109495801:C:A	0/1/325	CYB561D1:NM_001134402:exon2:c.C61A:p.H21N,CYB561D1:NM_001134400:exon3:c.C298A:p.H100N,CYB561D1:NM_182580:exon3:c.C232A:p.H78N,CYB561D1:NM_001134403:exon4:c.C336A:p.N112K	Uncertain significance		.
AMIGO1	1:109508705:G:A	0/1/325	AMIGO1:NM_020703:exon2:c.C208T:p.H70Y	Uncertain significance		.
GPR61	1:109543749:G:A	0/1/325	GPR61:NM_031936:exon2:c.G727A:p.G243R	Uncertain significance		.
GNAT2	1:109608722:C:T	0/4/322	GNAT2:NM_005272:exon4:c.G370A:p.V124M	Uncertain significance		Likely benign|Uncertain significance	Likely_benign
AMPD2	1:109628194:C:T	0/4/322	AMPD2:NM_203404:exon8:c.C997T:p.R333C,AMPD2:NM_001308170:exon9:c.C1129T:p.R377C,AMPD2:NM_001257361:exon10:c.C1000T:p.R334C,AMPD2:NM_004037:exon10:c.C1354T:p.R452C,AMPD2:NM_139156:exon10:c.C1111T:p.R371C,AMPD2:NM_001257360:exon11:c.C1354T:p.R452C	Uncertain significance		.	Uncertain_significance
AMPD2	1:109629813:C:T	0/1/325	AMPD2:NM_203404:exon13:c.C1685T:p.T562M,AMPD2:NM_001308170:exon14:c.C1817T:p.T606M,AMPD2:NM_001257361:exon15:c.C1688T:p.T563M,AMPD2:NM_004037:exon15:c.C2042T:p.T681M,AMPD2:NM_139156:exon15:c.C1799T:p.T600M,AMPD2:NM_001257360:exon16:c.C2042T:p.T681M	Uncertain significance		.	Uncertain_significance
GSTM4	1:109659103:G:A	0/1/325	GSTM4:NM_000850:exon7:c.G560A:p.R187H,GSTM4:NM_147148:exon7:c.G560A:p.R187H	Uncertain significance		.
GSTM1	1:109687900:C:A	2/0/324	GSTM1:NM_000561:exon1:c.C27A:p.D9E,GSTM1:NM_146421:exon1:c.C27A:p.D9E	Uncertain significance		.
EPS8L3	1:109759734:C:T	0/1/325	EPS8L3:NM_001319952:exon3:c.G97A:p.D33N,EPS8L3:NM_024526:exon4:c.G199A:p.D67N,EPS8L3:NM_133181:exon4:c.G199A:p.D67N,EPS8L3:NM_139053:exon4:c.G199A:p.D67N	Uncertain significance		.
CSF1	1:109917446:T:A	0/1/325	CSF1:NM_000757:exon4:c.T379A:p.Y127N,CSF1:NM_172210:exon4:c.T379A:p.Y127N,CSF1:NM_172211:exon4:c.T379A:p.Y127N,CSF1:NM_172212:exon4:c.T379A:p.Y127N	Uncertain significance		.
CSF1	1:109923226:C:T	0/3/323	CSF1:NM_000757:exon6:c.C605T:p.P202L,CSF1:NM_172210:exon6:c.C605T:p.P202L,CSF1:NM_172212:exon6:c.C605T:p.P202L	Uncertain significance		.
CSF1	1:109923252:C:T	0/2/324	CSF1:NM_000757:exon6:c.C631T:p.L211F,CSF1:NM_172210:exon6:c.C631T:p.L211F,CSF1:NM_172212:exon6:c.C631T:p.L211F	Uncertain significance		.
CSF1	1:109923780:A:G	0/2/324	CSF1:NM_000757:exon6:c.A1159G:p.T387A,CSF1:NM_172212:exon6:c.A1159G:p.T387A	Uncertain significance		.
ALX3	1:110060756:C:T	0/1/325	ALX3:NM_006492:exon4:c.G1009A:p.G337S	Uncertain significance		.
ALX3	1:110064744:A:C	0/2/324	ALX3:NM_006492:exon2:c.T437G:p.L146W	Uncertain significance		.
SLC6A17	1:110174046:A:G	0/1/325	SLC6A17:NM_001010898:exon4:c.A518G:p.Q173R	Uncertain significance		.
SLC6A17	1:110198185:A:G	0/1/325	SLC6A17:NM_001010898:exon12:c.A1925G:p.H642R	Uncertain significance		.
SLC6A17	1:110198296:A:G	0/1/325	SLC6A17:NM_001010898:exon12:c.A2036G:p.K679R	Likely benign		Likely benign	Benign/Likely_benign
KCNC4	1:110223213:G:A	0/1/325	KCNC4:NM_001039574:exon2:c.G928A:p.V310I,KCNC4:NM_004978:exon2:c.G928A:p.V310I	Uncertain significance		.
MASP2	1:11027043:C:T	0/1/325	MASP2:NM_006610:exon11:c.G1903A:p.G635R	Uncertain significance		.
MASP2	1:11027046:C:T	0/1/325	MASP2:NM_006610:exon11:c.G1900A:p.G634R	Uncertain significance	DM	.
RBM15	1:110339485:C:T	0/1/325	RBM15:NM_001201545:exon1:c.C80T:p.A27V,RBM15:NM_022768:exon1:c.C80T:p.A27V	Uncertain significance		.
RBM15	1:110341627:G:C	0/1/325	RBM15:NM_001201545:exon1:c.G2222C:p.S741T,RBM15:NM_022768:exon1:c.G2222C:p.S741T	Uncertain significance		.
RBM15	1:110345552:G:C	0/1/325	RBM15:NM_022768:exon2:c.G2877C:p.Q959H	Uncertain significance		.
SLC16A4	1:110379347:A:C	0/2/324	SLC16A4:NM_001201548:exon4:c.T206G:p.I69R,SLC16A4:NM_001201546:exon5:c.T392G:p.I131R,SLC16A4:NM_001201547:exon5:c.T350G:p.I117R,SLC16A4:NM_004696:exon6:c.T536G:p.I179R	Uncertain significance		.
LAMTOR5	1:110407673:C:A	0/3/323	LAMTOR5:NM_006402:exon1:c.G194T:p.G65V	Likely benign		.
LAMTOR5	1:110407733:G:A	0/1/325	LAMTOR5:NM_006402:exon1:c.C134T:p.P45L	Uncertain significance		.
KCNA10	1:110517531:C:T	0/1/325	KCNA10:NM_005549:exon1:c.G1257A:p.M419I	Uncertain significance		.
KCNA10	1:110517625:A:G	0/1/325	KCNA10:NM_005549:exon1:c.T1163C:p.L388P	Uncertain significance		.
KCNA10	1:110517724:G:A	0/1/325	KCNA10:NM_005549:exon1:c.C1064T:p.S355L	Uncertain significance		.
KCNA10	1:110518514:T:C	0/1/325	KCNA10:NM_005549:exon1:c.A274G:p.I92V	Uncertain significance		.
KCNA10	1:110518539:T:G	0/1/325	KCNA10:NM_005549:exon1:c.A249C:p.E83D	Uncertain significance		.
KCNA2	1:110602136:C:T	0/1/325	KCNA2:NM_001204269:exon4:c.G929A:p.R310Q	Uncertain significance		.
KCNA2	1:110603942:C:T	0/1/325	KCNA2:NM_001204269:exon3:c.G841A:p.A281T,KCNA2:NM_004974:exon3:c.G841A:p.A281T	Uncertain significance		.	Uncertain_significance
KCNA3	1:110673200:A:G	0/1/325	KCNA3:NM_002232:exon1:c.T1610C:p.M537T	Uncertain significance		.
EXOSC10	1:11091073:T:C	0/2/324	EXOSC10:NM_001001998:exon5:c.A584G:p.N195S,EXOSC10:NM_002685:exon5:c.A584G:p.N195S	Uncertain significance		.
LRIF1	1:110952228:C:A	0/1/325	LRIF1:NM_018372:exon2:c.G656T:p.G219V	Uncertain significance		.
EXOSC10	1:11095852:C:A	0/1/325	EXOSC10:NM_001001998:exon3:c.G278T:p.C93F,EXOSC10:NM_002685:exon3:c.G278T:p.C93F	Uncertain significance		.
CEPT1	1:111147833:C:T	0/2/324	CEPT1:NM_001007794:exon2:c.C119T:p.T40I,CEPT1:NM_001330743:exon2:c.C119T:p.T40I,CEPT1:NM_006090:exon2:c.C119T:p.T40I	Uncertain significance		.
DENND2D	1:111194618:C:T	0/1/325	DENND2D:NM_001271833:exon7:c.G745A:p.V249M,DENND2D:NM_024901:exon7:c.G754A:p.V252M	Uncertain significance		.
CHIA	1:111314579:G:A	0/1/325	CHIA:NM_201653:exon5:c.G297A:p.W99X	Uncertain significance		.
CHIA	1:111314596:C:T	0/1/325	CHIA:NM_201653:exon5:c.C314T:p.P105L	Uncertain significance		.
CHIA	1:111320350:C:A	0/1/325	CHIA:NM_001258002:exon8:c.C832A:p.P278T,CHIA:NM_021797:exon9:c.C991A:p.P331T,CHIA:NM_001040623:exon10:c.C832A:p.P278T,CHIA:NM_001258003:exon10:c.C991A:p.P331T,CHIA:NM_001258001:exon11:c.C991A:p.P331T,CHIA:NM_001258005:exon11:c.C832A:p.P278T,CHIA:NM_001258004:exon12:c.C832A:p.P278T,CHIA:NM_201653:exon12:c.C1315A:p.P439T	Uncertain significance		.
OVGP1	1:111414975:A:G	0/1/325	OVGP1:NM_002557:exon11:c.T1526C:p.L509P	Uncertain significance		.
ATP5F1	1:111456094:G:A	0/1/325	ATP5F1:NM_001688:exon4:c.G232A:p.V78I	Uncertain significance		.
TMIGD3	1:111488928:T:C	0/2/324	TMIGD3:NM_001081976:exon3:c.A311G:p.K104R,TMIGD3:NM_020683:exon3:c.A554G:p.K185R	Uncertain significance		.
TMIGD3	1:111490694:A:G	0/1/325	TMIGD3:NM_001081976:exon2:c.T176C:p.M59T,TMIGD3:NM_020683:exon2:c.T419C:p.M140T	Uncertain significance		.
DDX20	1:111766124:C:G	0/1/325	DDX20:NM_007204:exon11:c.C1700G:p.A567G	Uncertain significance		.
DDX20	1:111766187:C:T	0/1/325	DDX20:NM_007204:exon11:c.C1763T:p.T588M	Uncertain significance		.
KCND3	1:111780707:C:T	0/1/325	KCND3:NM_004980:exon4:c.G1354A:p.E452K,KCND3:NM_172198:exon4:c.G1354A:p.E452K	Uncertain significance		.	Benign/Likely_benign
ANGPTL7	1:11194983:G:A	0/1/325	ANGPTL7:NM_021146:exon5:c.G1001A:p.R334Q	Uncertain significance		.
CTTNBP2NL	1:112456619:A:G	0/1/325	CTTNBP2NL:NM_018704:exon6:c.A1127G:p.E376G	Uncertain significance		.
CTTNBP2NL	1:112456717:A:G	0/1/325	CTTNBP2NL:NM_018704:exon6:c.A1225G:p.S409G	Likely benign		.
CTTNBP2NL	1:112456996:C:G	0/1/325	CTTNBP2NL:NM_018704:exon6:c.C1504G:p.R502G	Uncertain significance		.
MTOR	1:11248046:C:T	0/1/325	MTOR:NM_004958:exon7:c.G889A:p.D297N	Uncertain significance		.	Conflicting_interpretations_of_pathogenicity
WNT2B	1:112520333:G:A	0/1/325	WNT2B:NM_001291880:exon5:c.G724A:p.G242S,WNT2B:NM_024494:exon5:c.G1000A:p.G334S,WNT2B:NM_004185:exon6:c.G943A:p.G315S	Uncertain significance		.
ST7L	1:112550624:G:A	0/1/325	ST7L:NM_001308264:exon12:c.C917T:p.T306M,ST7L:NM_017744:exon13:c.C1466T:p.T489M,ST7L:NM_138727:exon13:c.C1415T:p.T472M,ST7L:NM_138729:exon13:c.C1466T:p.T489M	Uncertain significance		.
ST7L	1:112619105:G:C	0/1/325	ST7L:NM_017744:exon1:c.C9G:p.D3E,ST7L:NM_138727:exon1:c.C9G:p.D3E,ST7L:NM_138728:exon1:c.C9G:p.D3E,ST7L:NM_138729:exon1:c.C9G:p.D3E	Uncertain significance		.
CAPZA1	1:112670113:A:G	0/1/325	CAPZA1:NM_006135:exon10:c.A842G:p.K281R	Uncertain significance		.
MOV10	1:112688985:T:C	0/1/325	MOV10:NM_001130079:exon3:c.T188C:p.I63T,MOV10:NM_001321324:exon3:c.T188C:p.I63T,MOV10:NM_020963:exon3:c.T188C:p.I63T,MOV10:NM_001286072:exon4:c.T20C:p.I7T	Uncertain significance		.
MOV10	1:112690035:G:A	0/2/324	MOV10:NM_001130079:exon5:c.G773A:p.R258Q,MOV10:NM_001321324:exon5:c.G773A:p.R258Q,MOV10:NM_020963:exon5:c.G773A:p.R258Q,MOV10:NM_001286072:exon6:c.G605A:p.R202Q	Uncertain significance		.
MOV10	1:112698311:G:A	0/1/325	MOV10:NM_001130079:exon16:c.G2341A:p.V781I,MOV10:NM_001321324:exon16:c.G2341A:p.V781I,MOV10:NM_020963:exon16:c.G2341A:p.V781I,MOV10:NM_001286072:exon17:c.G2173A:p.V725I	Uncertain significance		.
UBIAD1	1:11274016:T:C	0/1/325	UBIAD1:NM_001330349:exon1:c.T485C:p.L162P,UBIAD1:NM_001330350:exon1:c.T485C:p.L162P,UBIAD1:NM_013319:exon1:c.T485C:p.L162P	Uncertain significance		.
LRIG2	1:113110374:G:C	0/1/325	LRIG2:NM_014813:exon13:c.G1610C:p.S537T,LRIG2:NM_001312686:exon14:c.G1301C:p.S434T	Uncertain significance		.
LRIG2	1:113114763:T:C	0/1/325	LRIG2:NM_014813:exon15:c.T2417C:p.V806A,LRIG2:NM_001312686:exon16:c.T2108C:p.V703A	Uncertain significance		.
MAGI3	1:113585539:C:G	0/2/324	MAGI3:NM_001142782:exon4:c.C706G:p.L236V,MAGI3:NM_152900:exon4:c.C706G:p.L236V	Uncertain significance		.
MAGI3	1:113622884:C:T	0/1/325	MAGI3:NM_001142782:exon9:c.C1250T:p.T417I,MAGI3:NM_152900:exon9:c.C1250T:p.T417I	Uncertain significance		.
MAGI3	1:113651069:G:A	0/3/323	MAGI3:NM_001142782:exon14:c.G2303A:p.R768H,MAGI3:NM_152900:exon14:c.G2303A:p.R768H	Uncertain significance		.
MAGI3	1:113653955:C:T	0/1/325	MAGI3:NM_001142782:exon15:c.C2566T:p.R856X,MAGI3:NM_152900:exon15:c.C2566T:p.R856X	Uncertain significance		.
PHTF1	1:113700817:C:T	0/1/325	PHTF1:NM_001323046:exon13:c.G1165A:p.V389I,PHTF1:NM_006608:exon15:c.G2023A:p.V675I,PHTF1:NM_001323041:exon16:c.G2023A:p.V675I,PHTF1:NM_001323042:exon16:c.G2023A:p.V675I,PHTF1:NM_001323043:exon16:c.G2023A:p.V675I,PHTF1:NM_001323044:exon16:c.G1897A:p.V633I,PHTF1:NM_001323045:exon17:c.G1897A:p.V633I	Uncertain significance		.
PTPN22	1:113829600:T:C	0/3/323	PTPN22:NM_012411:exon16:c.A2077G:p.R693G,PTPN22:NM_001308297:exon17:c.A2170G:p.R724G,PTPN22:NM_001193431:exon18:c.A2158G:p.R720G,PTPN22:NM_015967:exon18:c.A2242G:p.R748G	Uncertain significance		.
PTPN22	1:113830008:G:C	0/2/324	PTPN22:NM_012411:exon15:c.C1910G:p.S637C,PTPN22:NM_001308297:exon16:c.C2003G:p.S668C,PTPN22:NM_001193431:exon17:c.C1991G:p.S664C,PTPN22:NM_015967:exon17:c.C2075G:p.S692C	Uncertain significance		.	Benign
PTPN22	1:113838292:G:T	0/2/324	PTPN22:NM_012411:exon11:c.C943A:p.H315N,PTPN22:NM_001308297:exon12:c.C1036A:p.H346N,PTPN22:NM_001193431:exon13:c.C1108A:p.H370N,PTPN22:NM_015967:exon13:c.C1108A:p.H370N	Uncertain significance		.	Likely_benign
BCL2L15	1:113881906:G:A	0/1/325	BCL2L15:NM_001010922:exon3:c.C341T:p.A114V	Uncertain significance		.
BCL2L15	1:113881940:C:T	0/1/325	BCL2L15:NM_001010922:exon3:c.G307A:p.D103N	Uncertain significance		.
AP4B1	1:113900371:G:T	0/1/325	AP4B1:NM_001308312:exon2:c.C143A:p.A48D,AP4B1:NM_001253852:exon5:c.C647A:p.A216D,AP4B1:NM_001253853:exon6:c.C350A:p.A117D,AP4B1:NM_006594:exon6:c.C647A:p.A216D	Likely pathogenic		Uncertain significance	Conflicting_interpretations_of_pathogenicity
DCLRE1B	1:113912120:A:T	0/1/325	DCLRE1B:NM_001319946:exon3:c.A1150T:p.N384Y,DCLRE1B:NM_001319947:exon4:c.A1150T:p.N384Y,DCLRE1B:NM_022836:exon4:c.A1528T:p.N510Y	Likely benign		.	Benign
HIPK1	1:113971997:G:A	0/1/325	HIPK1:NM_152696:exon15:c.G3187A:p.V1063I	Uncertain significance		.
HIPK1	1:113973252:T:C	0/1/325	HIPK1:NM_181358:exon14:c.T2191C:p.S731P,HIPK1:NM_198269:exon15:c.T2251C:p.S751P,HIPK1:NM_198268:exon16:c.T3373C:p.S1125P	Uncertain significance		.
SYT6	1:114097771:C:T	0/1/325	SYT6:NM_001270805:exon6:c.G1216A:p.A406T,SYT6:NM_205848:exon6:c.G1216A:p.A406T	Uncertain significance		Uncertain significance	Uncertain_significance
SYT6	1:114137596:G:A	0/1/325	SYT6:NM_001270805:exon3:c.C715T:p.R239C,SYT6:NM_205848:exon3:c.C715T:p.R239C	Uncertain significance		.
SYT6	1:114137820:C:T	0/2/324	SYT6:NM_001270805:exon3:c.G491A:p.R164H,SYT6:NM_205848:exon3:c.G491A:p.R164H	Uncertain significance		.
SYT6	1:114139663:C:T	0/1/325	SYT6:NM_001270805:exon2:c.G209A:p.R70H,SYT6:NM_205848:exon2:c.G209A:p.R70H	Uncertain significance		.
DENND2C	1:114587395:C:T	0/1/325	DENND2C:NM_198459:exon17:c.G2576A:p.R859Q,DENND2C:NM_001256404:exon20:c.G2747A:p.R916Q	Uncertain significance		.
DENND2C	1:114600249:G:A	0/1/325	DENND2C:NM_198459:exon12:c.C1889T:p.S630F,DENND2C:NM_001256404:exon15:c.C2060T:p.S687F	Uncertain significance		.
DENND2C	1:114625344:C:T	0/1/325	DENND2C:NM_198459:exon2:c.G641A:p.R214H,DENND2C:NM_001256404:exon4:c.G641A:p.R214H	Uncertain significance		.
AMPD1	1:114679691:C:T	0/1/325	AMPD1:NM_001172626:exon6:c.G872A:p.R291Q,AMPD1:NM_000036:exon7:c.G884A:p.R295Q	Likely pathogenic		.	Uncertain_significance
AMPD1	1:114680338:T:C	0/2/324	AMPD1:NM_001172626:exon5:c.A775G:p.K259E,AMPD1:NM_000036:exon6:c.A787G:p.K263E	Uncertain significance		.	Uncertain_significance
AMPD1	1:114684234:C:T	0/1/325	AMPD1:NM_001172626:exon4:c.G599A:p.G200D,AMPD1:NM_000036:exon5:c.G611A:p.G204D	Uncertain significance		.	Conflicting_interpretations_of_pathogenicity
AMPD1	1:114684278:C:A	0/1/325	AMPD1:NM_001172626:exon4:c.G555T:p.Q185H,AMPD1:NM_000036:exon5:c.G567T:p.Q189H	Likely pathogenic	DM	Likely pathogenic|Likely pathogenic	Conflicting_interpretations_of_pathogenicity
AMPD1	1:114686903:G:A	0/1/325	AMPD1:NM_001172626:exon3:c.C310T:p.R104C,AMPD1:NM_000036:exon4:c.C322T:p.R108C	Uncertain significance		Uncertain significance	Uncertain_significance
AMPD1	1:114688672:C:T	0/1/325	AMPD1:NM_001172626:exon2:c.G191A:p.R64H,AMPD1:NM_000036:exon3:c.G203A:p.R68H	Uncertain significance		.	Uncertain_significance
DISP3	1:11516037:G:A	0/1/325	DISP3:NM_020780:exon6:c.G1625A:p.R542H	Uncertain significance		.	Likely_benign
DISP3	1:11519398:G:A	0/1/325	DISP3:NM_020780:exon8:c.G1933A:p.G645R	Uncertain significance		.
DISP3	1:11529798:C:T	0/1/325	DISP3:NM_020780:exon15:c.C2941T:p.R981C	Uncertain significance		.
VANGL1	1:115659673:G:A	0/1/325	VANGL1:NM_001172411:exon3:c.G104A:p.R35Q,VANGL1:NM_001172412:exon3:c.G104A:p.R35Q,VANGL1:NM_138959:exon3:c.G104A:p.R35Q	Uncertain significance		.
VANGL1	1:115663730:A:G	0/1/325	VANGL1:NM_001172411:exon4:c.A268G:p.I90V,VANGL1:NM_001172412:exon4:c.A274G:p.I92V,VANGL1:NM_138959:exon4:c.A274G:p.I92V	Uncertain significance		.	Conflicting_interpretations_of_pathogenicity
VANGL1	1:115663993:G:A	0/1/325	VANGL1:NM_001172411:exon4:c.G531A:p.M177I,VANGL1:NM_001172412:exon4:c.G537A:p.M179I,VANGL1:NM_138959:exon4:c.G537A:p.M179I	Uncertain significance		.
VANGL1	1:115663998:G:A	0/2/324	VANGL1:NM_001172411:exon4:c.G536A:p.R179Q,VANGL1:NM_001172412:exon4:c.G542A:p.R181Q,VANGL1:NM_138959:exon4:c.G542A:p.R181Q	Uncertain significance	DM	other	Uncertain_significance
VANGL1	1:115682419:T:C	0/1/325	VANGL1:NM_001172411:exon5:c.T862C:p.Y288H,VANGL1:NM_001172412:exon5:c.T868C:p.Y290H,VANGL1:NM_138959:exon5:c.T868C:p.Y290H	Uncertain significance		.	Conflicting_interpretations_of_pathogenicity
VANGL1	1:115691333:A:G	0/1/325	VANGL1:NM_001172411:exon8:c.A1523G:p.K508R,VANGL1:NM_001172412:exon8:c.A1529G:p.K510R,VANGL1:NM_138959:exon8:c.A1529G:p.K510R	Uncertain significance		.	Uncertain_significance
MAB21L3	1:116133264:C:T	0/1/325	MAB21L3:NM_152367:exon7:c.C988T:p.R330W	Uncertain significance		.
IGSF3	1:116579733:C:G	0/1/325	IGSF3:NM_001007237:exon10:c.G2993C:p.G998A,IGSF3:NM_001542:exon10:c.G3053C:p.G1018A	Likely benign		.
IGSF3	1:116579733:C:T	0/1/325	IGSF3:NM_001007237:exon10:c.G2993A:p.G998E,IGSF3:NM_001542:exon10:c.G3053A:p.G1018E	Likely benign		.
FBXO44	1:11658786:T:G	0/1/325	FBXO44:NM_001304791:exon5:c.T539G:p.L180R,FBXO44:NM_033182:exon5:c.T539G:p.L180R,FBXO44:NM_001014765:exon6:c.T539G:p.L180R	Uncertain significance		.
IGSF3	1:116608064:C:A	0/1/325	IGSF3:NM_001542:exon4:c.G1100T:p.R367L,IGSF3:NM_001007237:exon5:c.G1100T:p.R367L	Uncertain significance		.
PTGFRN	1:116961507:A:T	0/2/324	PTGFRN:NM_020440:exon5:c.A1478T:p.E493V	Uncertain significance		.
CD101	1:117010164:G:A	0/1/325	CD101:NM_001256106:exon2:c.G358A:p.E120K,CD101:NM_001256109:exon2:c.G358A:p.E120K,CD101:NM_001256111:exon2:c.G358A:p.E120K,CD101:NM_004258:exon2:c.G358A:p.E120K	Uncertain significance		.
CD101	1:117011840:C:T	0/1/325	CD101:NM_001256106:exon3:c.C715T:p.L239F,CD101:NM_001256109:exon3:c.C715T:p.L239F,CD101:NM_001256111:exon3:c.C529T:p.L177F,CD101:NM_004258:exon3:c.C715T:p.L239F	Uncertain significance		.
CD101	1:117018413:C:A	0/1/325	CD101:NM_001256106:exon6:c.C1870A:p.Q624K,CD101:NM_001256109:exon6:c.C1870A:p.Q624K,CD101:NM_001256111:exon6:c.C1684A:p.Q562K,CD101:NM_004258:exon6:c.C1870A:p.Q624K	Uncertain significance		.
CD101	1:117021650:A:T	0/1/325	CD101:NM_001256106:exon7:c.A2095T:p.I699F,CD101:NM_001256109:exon7:c.A2095T:p.I699F,CD101:NM_001256111:exon7:c.A1909T:p.I637F,CD101:NM_004258:exon7:c.A2095T:p.I699F	Uncertain significance		.
TTF2	1:117076740:G:A	0/2/324	TTF2:NM_003594:exon7:c.G1490A:p.R497H	Likely benign		.	Benign
TRIM45	1:117115607:C:T	0/3/323	TRIM45:NM_001145635:exon4:c.G1381A:p.V461M,TRIM45:NM_025188:exon4:c.G1435A:p.V479M	Uncertain significance		.
TRIM45	1:117118381:C:T	0/1/325	TRIM45:NM_001145635:exon2:c.G875A:p.R292Q,TRIM45:NM_025188:exon2:c.G875A:p.R292Q	Uncertain significance		.
VTCN1	1:117153199:C:T	0/1/325	VTCN1:NM_001253850:exon3:c.G268A:p.V90M,VTCN1:NM_001253849:exon4:c.G331A:p.V111M,VTCN1:NM_024626:exon4:c.G616A:p.V206M	Uncertain significance		.
FAM46C	1:117623251:A:G	0/1/325	FAM46C:NM_017709:exon2:c.A383G:p.K128R	Uncertain significance		.
WDR3	1:117933429:G:A	0/1/325	WDR3:NM_006784:exon2:c.G110A:p.R37H	Uncertain significance		.
MTHFR	1:11794432:G:C	0/1/325	MTHFR:NM_001330358:exon8:c.C1396G:p.L466V,MTHFR:NM_005957:exon8:c.C1273G:p.L425V	Uncertain significance		.
WDR3	1:117952383:A:G	0/1/325	WDR3:NM_006784:exon18:c.A1991G:p.K664R	Uncertain significance		.
MTHFR	1:11796273:C:T	0/1/325	MTHFR:NM_001330358:exon5:c.G836A:p.R279H,MTHFR:NM_005957:exon5:c.G713A:p.R238H	Uncertain significance		.
SPAG17	1:117973541:C:T	0/1/325	SPAG17:NM_206996:exon44:c.G6025A:p.V2009M	Likely benign		.
SPAG17	1:117992569:G:A	0/1/325	SPAG17:NM_206996:exon36:c.C5258T:p.P1753L	Uncertain significance		.
SPAG17	1:118012320:G:C	0/1/325	SPAG17:NM_206996:exon30:c.C4340G:p.T1447S	Uncertain significance		.
MTHFR	1:11801376:C:T	0/1/325	MTHFR:NM_001330358:exon3:c.G383A:p.G128D,MTHFR:NM_005957:exon3:c.G260A:p.G87D	Uncertain significance		.
TTLL10	1:1180316:T:C	0/2/324	TTLL10:NM_153254:exon2:c.T263C:p.I88T,TTLL10:NM_001130045:exon6:c.T482C:p.I161T	Uncertain significance		.
SPAG17	1:118042020:C:A	0/2/324	SPAG17:NM_206996:exon21:c.G2837T:p.R946L	Uncertain significance		.
CLCN6	1:11807163:T:G	0/1/325	CLCN6:NM_001256959:exon2:c.T120G:p.D40E,CLCN6:NM_001286:exon2:c.T120G:p.D40E	Uncertain significance		.	Uncertain_significance
SPAG17	1:118099641:A:G	0/1/325	SPAG17:NM_206996:exon6:c.T794C:p.V265A	Uncertain significance		.
CLCN6	1:11824507:G:A	0/1/325	CLCN6:NM_001256959:exon7:c.G536A:p.G179D,CLCN6:NM_001286:exon8:c.G602A:p.G201D	Uncertain significance		.	Uncertain_significance
CLCN6	1:11834550:G:A	0/1/325	CLCN6:NM_001256959:exon16:c.G1687A:p.V563M,CLCN6:NM_001286:exon17:c.G1753A:p.V585M	Uncertain significance		.
TTLL10	1:1184029:C:G	0/1/325	TTLL10:NM_153254:exon8:c.C979G:p.R327G,TTLL10:NM_001130045:exon12:c.C1198G:p.R400G	Uncertain significance		.
TTLL10	1:1184050:G:A	0/1/325	TTLL10:NM_153254:exon8:c.G1000A:p.D334N,TTLL10:NM_001130045:exon12:c.G1219A:p.D407N	Uncertain significance		.
TBX15	1:118899073:G:A	0/1/325	TBX15:NM_001330677:exon7:c.C979T:p.R327C,TBX15:NM_152380:exon7:c.C661T:p.R221C	Uncertain significance		.	Uncertain_significance
TBX15	1:118899099:G:T	0/1/325	TBX15:NM_001330677:exon7:c.C953A:p.T318K,TBX15:NM_152380:exon7:c.C635A:p.T212K	Uncertain significance		.	Uncertain_significance
TBX15	1:118987644:C:A	0/2/324	TBX15:NM_001330677:exon1:c.G152T:p.G51V	Uncertain significance		.
HAO2	1:119383009:G:A	0/1/325	HAO2:NM_016527:exon3:c.G226A:p.A76T,HAO2:NM_001005783:exon4:c.G265A:p.A89T	Uncertain significance		.
HAO2	1:119384866:G:A	0/1/325	HAO2:NM_016527:exon4:c.G374A:p.R125Q,HAO2:NM_001005783:exon5:c.G413A:p.R138Q	Uncertain significance		.
HSD3B1	1:119514091:A:G	0/1/325	HSD3B1:NM_000862:exon4:c.A568G:p.I190V,HSD3B1:NM_001328615:exon4:c.A568G:p.I190V	Uncertain significance		.
HSD3B1	1:119514149:A:G	0/1/325	HSD3B1:NM_000862:exon4:c.A626G:p.N209S,HSD3B1:NM_001328615:exon4:c.A626G:p.N209S	Uncertain significance		.
HSD3B1	1:119514359:G:A	0/1/325	HSD3B1:NM_000862:exon4:c.G836A:p.R279H,HSD3B1:NM_001328615:exon4:c.G836A:p.R279H	Likely benign		.
HSD3B1	1:119514472:C:T	0/1/325	HSD3B1:NM_000862:exon4:c.C949T:p.R317C,HSD3B1:NM_001328615:exon4:c.C949T:p.R317C	Uncertain significance		.
ZNF697	1:119626031:A:C	0/1/325	ZNF697:NM_001080470:exon2:c.T70G:p.F24V	Likely benign		.
PLOD1	1:11963549:A:G	0/1/325	PLOD1:NM_000302:exon11:c.A1115G:p.D372G,PLOD1:NM_001316320:exon12:c.A1256G:p.D419G	Uncertain significance		.	Uncertain_significance
PHGDH	1:119734767:G:A	0/1/325		Pathogenic		.
HMGCS2	1:119755461:A:T	0/1/325	HMGCS2:NM_001166107:exon5:c.T1027A:p.S343T,HMGCS2:NM_005518:exon6:c.T1153A:p.S385T	Uncertain significance		.	Uncertain_significance
HMGCS2	1:119757395:C:T	0/1/325	HMGCS2:NM_001166107:exon4:c.G768A:p.M256I,HMGCS2:NM_005518:exon5:c.G894A:p.M298I	Uncertain significance		.	Uncertain_significance
HMGCS2	1:119764384:C:T	0/1/325	HMGCS2:NM_001166107:exon2:c.G347A:p.R116H,HMGCS2:NM_005518:exon2:c.G347A:p.R116H	Uncertain significance		.	Uncertain_significance
ADAM30	1:119894980:A:G	0/1/325	ADAM30:NM_021794:exon1:c.T1357C:p.S453P	Uncertain significance		.
ADAM30	1:119895954:G:A	0/2/324	ADAM30:NM_021794:exon1:c.C383T:p.T128I	Uncertain significance		.
NOTCH2	1:119915955:C:T	0/1/325	NOTCH2:NM_024408:exon34:c.G6767A:p.R2256H	Uncertain significance		.	Uncertain_significance
NOTCH2	1:119916337:T:C	0/1/325	NOTCH2:NM_024408:exon34:c.A6385G:p.S2129G	Uncertain significance		.
NOTCH2	1:119916499:C:T	0/1/325	NOTCH2:NM_024408:exon34:c.G6223A:p.V2075M	Likely benign		Likely benign	Benign/Likely_benign
NOTCH2	1:119918520:C:A	0/1/325	NOTCH2:NM_024408:exon32:c.G5815T:p.A1939S	Uncertain significance		.	Uncertain_significance
NOTCH2	1:119937337:T:C	0/1/325	NOTCH2:NM_001200001:exon21:c.A3467G:p.N1156S,NOTCH2:NM_024408:exon21:c.A3467G:p.N1156S	Uncertain significance		.	Uncertain_significance
NOTCH2	1:119968113:C:A	0/1/325	NOTCH2:NM_001200001:exon7:c.G1228T:p.A410S,NOTCH2:NM_024408:exon7:c.G1228T:p.A410S	Uncertain significance		.	Uncertain_significance
MFN2	1:12004835:G:A	0/1/325	MFN2:NM_001127660:exon13:c.G1403A:p.R468H,MFN2:NM_014874:exon14:c.G1403A:p.R468H	Uncertain significance		Pathogenic|other|Benign|Likely benign	Conflicting_interpretations_of_pathogenicity
MFN2	1:12004895:A:G	0/1/325	MFN2:NM_001127660:exon13:c.A1463G:p.N488S,MFN2:NM_014874:exon14:c.A1463G:p.N488S	Uncertain significance		.	Uncertain_significance
MFN2	1:12009635:G:A	0/1/325	MFN2:NM_001127660:exon17:c.G2113A:p.V705I,MFN2:NM_014874:exon18:c.G2113A:p.V705I	Likely benign		Benign|Benign|Likely benign	Benign/Likely_benign
MIIP	1:12029788:C:T	0/1/325	MIIP:NM_021933:exon7:c.C739T:p.R247W	Uncertain significance		.	Benign
TNFRSF18	1:1203836:G:A	0/2/324	TNFRSF18:NM_148901:exon4:c.C523T:p.R175C	Uncertain significance		.
TNFRSF4	1:1212072:G:C	0/1/325	TNFRSF4:NM_003327:exon5:c.C504G:p.D168E	Uncertain significance		.	Uncertain_significance
TNFRSF4	1:1213037:A:C	0/2/324	TNFRSF4:NM_003327:exon3:c.T325G:p.C109G	Uncertain significance		.
SRGAP2C	1:121374845:A:G	0/1/325	SRGAP2C:NM_001271872:exon7:c.A722G:p.E241G,SRGAP2C:NM_001329984:exon7:c.A722G:p.E241G	Uncertain significance		.
SDF4	1:1218625:C:T	0/1/325	SDF4:NM_016176:exon6:c.G745A:p.G249S,SDF4:NM_016547:exon6:c.G745A:p.G249S	Uncertain significance		.
TNFRSF1B	1:12206826:T:C	0/1/325	TNFRSF1B:NM_001066:exon10:c.T1192C:p.S398P	Uncertain significance		.
TNFRSF1B	1:12206902:T:C	0/1/325	TNFRSF1B:NM_001066:exon10:c.T1268C:p.F423S	Uncertain significance		.
TNFRSF1B	1:12206925:C:T	0/1/325	TNFRSF1B:NM_001066:exon10:c.C1291T:p.R431W	Uncertain significance		.
VPS13D	1:12261083:G:A	0/1/325	VPS13D:NM_015378:exon12:c.G1348A:p.E450K,VPS13D:NM_018156:exon12:c.G1348A:p.E450K	Uncertain significance		.
VPS13D	1:12276866:C:T	0/1/325	VPS13D:NM_015378:exon19:c.C3278T:p.S1093L,VPS13D:NM_018156:exon19:c.C3278T:p.S1093L	Uncertain significance		.
VPS13D	1:12277432:T:C	0/1/325	VPS13D:NM_015378:exon19:c.T3844C:p.C1282R,VPS13D:NM_018156:exon19:c.T3844C:p.C1282R	Uncertain significance		.
VPS13D	1:12277610:C:T	0/4/322	VPS13D:NM_015378:exon19:c.C4022T:p.S1341L,VPS13D:NM_018156:exon19:c.C4022T:p.S1341L	Uncertain significance		.	Conflicting_interpretations_of_pathogenicity
VPS13D	1:12277831:G:A	0/2/324	VPS13D:NM_015378:exon19:c.G4243A:p.D1415N,VPS13D:NM_018156:exon19:c.G4243A:p.D1415N	Uncertain significance		.	Conflicting_interpretations_of_pathogenicity
VPS13D	1:12283341:C:T	0/1/325	VPS13D:NM_015378:exon21:c.C5239T:p.R1747W,VPS13D:NM_018156:exon21:c.C5239T:p.R1747W	Uncertain significance		.	Uncertain_significance
SDF4	1:1228750:A:T	0/1/325	SDF4:NM_016176:exon2:c.T44A:p.L15H,SDF4:NM_016547:exon2:c.T44A:p.L15H	Uncertain significance		.
VPS13D	1:12293567:C:T	0/1/325	VPS13D:NM_015378:exon24:c.C5896T:p.R1966C,VPS13D:NM_018156:exon24:c.C5896T:p.R1966C	Uncertain significance		.
VPS13D	1:12318166:C:T	0/3/323	VPS13D:NM_015378:exon31:c.C7243T:p.H2415Y,VPS13D:NM_018156:exon31:c.C7243T:p.H2415Y	Uncertain significance		.	Likely_benign
VPS13D	1:12318173:C:T	0/1/325	VPS13D:NM_015378:exon31:c.C7250T:p.P2417L,VPS13D:NM_018156:exon31:c.C7250T:p.P2417L	Uncertain significance		.
VPS13D	1:12349197:A:C	0/2/324	VPS13D:NM_018156:exon45:c.A9179C:p.D3060A,VPS13D:NM_015378:exon46:c.A9254C:p.D3085A	Uncertain significance		.
VPS13D	1:12349322:A:G	0/1/325	VPS13D:NM_018156:exon45:c.A9304G:p.S3102G,VPS13D:NM_015378:exon46:c.A9379G:p.S3127G	Uncertain significance		.
AADACL4	1:12666025:C:G	0/2/324	AADACL4:NM_001013630:exon4:c.C514G:p.H172D	Likely benign		.
PRAMEF12	1:12774991:G:C	0/1/325	PRAMEF12:NM_001080830:exon1:c.G124C:p.E42Q	Uncertain significance		.
PRAMEF12	1:12777034:C:G	0/1/325	PRAMEF12:NM_001080830:exon3:c.C887G:p.T296R	Uncertain significance		.
PRAMEF12	1:12777162:C:T	0/1/325	PRAMEF12:NM_001080830:exon3:c.C1015T:p.L339F	Uncertain significance		.
PRAMEF11	1:12825261:A:C	0/1/325	PRAMEF11:NM_001146344:exon4:c.T1118G:p.L373R	Uncertain significance		.
HNRNPCL1	1:12847461:C:T	0/1/325	HNRNPCL1:NM_001013631:exon2:c.G829A:p.A277T	Uncertain significance		.
HNRNPCL1	1:12847862:G:A	0/1/325	HNRNPCL1:NM_001013631:exon2:c.C428T:p.S143L	Uncertain significance		.
HNRNPCL1	1:12847908:C:T	0/1/325	HNRNPCL1:NM_001013631:exon2:c.G382A:p.A128T	Uncertain significance		.
SCNN1D	1:1286952:C:T	0/3/323	SCNN1D:NM_001130413:exon8:c.C1096T:p.R366W	Uncertain significance		.
SCNN1D	1:1287801:C:T	0/1/325	SCNN1D:NM_001130413:exon11:c.C1528T:p.R510W	Uncertain significance		.
PRAMEF4	1:12879635:T:A	0/1/325	PRAMEF4:NM_001009611:exon4:c.A1346T:p.H449L	Uncertain significance		.
PRAMEF4	1:12879692:C:G	0/2/324	PRAMEF4:NM_001009611:exon4:c.G1289C:p.W430S	Uncertain significance		.
ACAP3	1:1295828:C:T	0/1/325	ACAP3:NM_030649:exon18:c.G1613A:p.C538Y	Uncertain significance		.
HNRNPCL2	1:13115806:C:T	0/1/325	HNRNPCL2:NM_001136561:exon2:c.G595A:p.E199K	Uncertain significance		.
HNRNPCL2	1:13116211:G:A	0/1/325	HNRNPCL2:NM_001136561:exon2:c.C190T:p.R64W	Uncertain significance		.
HNRNPCL2	1:13116232:A:G	0/1/325	HNRNPCL2:NM_001136561:exon2:c.T169C:p.Y57H	Uncertain significance		.
TAS1R3	1:1331730:T:C	0/1/325	TAS1R3:NM_152228:exon2:c.T284C:p.L95P	Uncertain significance		.
PRAMEF15	1:13319581:A:G	0/6/320	PRAMEF15:NM_001098376:exon3:c.A503G:p.Y168C	Benign		.
TAS1R3	1:1332490:C:T	0/1/325	TAS1R3:NM_152228:exon3:c.C959T:p.T320M	Uncertain significance		.
TAS1R3	1:1333577:A:G	0/2/324	TAS1R3:NM_152228:exon6:c.A1672G:p.R558G	Uncertain significance		.
TAS1R3	1:1333658:G:A	0/1/325	TAS1R3:NM_152228:exon6:c.G1753A:p.A585T	Uncertain significance		.
TAS1R3	1:1333685:C:T	0/1/325	TAS1R3:NM_152228:exon6:c.C1780T:p.R594W	Uncertain significance		.
TAS1R3	1:1333908:G:A	0/1/325	TAS1R3:NM_152228:exon6:c.G2003A:p.W668X	Uncertain significance		.
TAS1R3	1:1334123:C:G	0/1/325	TAS1R3:NM_152228:exon6:c.C2218G:p.L740V	Uncertain significance		.
PRAMEF14	1:13342907:G:A	0/1/325	PRAMEF14:NM_001024661:exon4:c.C1046T:p.A349V	Uncertain significance		.
PRAMEF14	1:13342932:C:A	0/2/324	PRAMEF14:NM_001024661:exon4:c.G1021T:p.G341X	Uncertain significance		.
PRAMEF14	1:13342988:A:G	0/2/324	PRAMEF14:NM_001024661:exon4:c.T965C:p.L322P	Uncertain significance		.
DVL1	1:1339331:C:G	0/1/325	DVL1:NM_001330311:exon11:c.G1163C:p.R388P	Uncertain significance		.
DVL1	1:1340279:G:A	0/2/324	DVL1:NM_001330311:exon7:c.C737T:p.S246F,DVL1:NM_004421:exon7:c.C737T:p.S246F	Uncertain significance		.	Uncertain_significance
DVL1	1:1341782:T:C	0/1/325	DVL1:NM_001330311:exon5:c.A490G:p.R164G,DVL1:NM_004421:exon5:c.A490G:p.R164G	Uncertain significance		.	Uncertain_significance
MXRA8	1:1354455:C:T	0/1/325	MXRA8:NM_001282584:exon5:c.G701A:p.R234Q,MXRA8:NM_001282583:exon6:c.G977A:p.R326Q,MXRA8:NM_001282585:exon6:c.G1004A:p.R335Q,MXRA8:NM_032348:exon6:c.G1004A:p.R335Q,MXRA8:NM_001282582:exon7:c.G1004A:p.R335Q	Uncertain significance		.
AURKAIP1	1:1374110:C:T	0/1/325	AURKAIP1:NM_001127229:exon3:c.G388A:p.V130M,AURKAIP1:NM_001127230:exon3:c.G388A:p.V130M,AURKAIP1:NM_017900:exon3:c.G388A:p.V130M	Uncertain significance		.
PRDM2	1:13742045:C:G	0/1/325	PRDM2:NM_001135610:exon5:c.C272G:p.T91S,PRDM2:NM_012231:exon5:c.C272G:p.T91S,PRDM2:NM_015866:exon5:c.C272G:p.T91S	Uncertain significance		.
PRDM2	1:13773141:C:T	0/2/324	PRDM2:NM_012231:exon7:c.C575T:p.T192I,PRDM2:NM_015866:exon7:c.C575T:p.T192I	Uncertain significance		.
PRDM2	1:13778883:A:T	0/1/325	PRDM2:NM_001007257:exon3:c.A485T:p.Q162L,PRDM2:NM_012231:exon8:c.A1088T:p.Q363L,PRDM2:NM_015866:exon8:c.A1088T:p.Q363L	Uncertain significance		.
PRDM2	1:13780125:G:C	0/1/325	PRDM2:NM_001007257:exon3:c.G1727C:p.S576T,PRDM2:NM_012231:exon8:c.G2330C:p.S777T,PRDM2:NM_015866:exon8:c.G2330C:p.S777T	Uncertain significance		.
PRDM2	1:13780128:A:T	0/1/325	PRDM2:NM_001007257:exon3:c.A1730T:p.H577L,PRDM2:NM_012231:exon8:c.A2333T:p.H778L,PRDM2:NM_015866:exon8:c.A2333T:p.H778L	Uncertain significance		.
PRDM2	1:13780983:C:T	0/1/325	PRDM2:NM_001007257:exon3:c.C2585T:p.S862L,PRDM2:NM_012231:exon8:c.C3188T:p.S1063L,PRDM2:NM_015866:exon8:c.C3188T:p.S1063L	Likely benign		.	Benign
PRDM2	1:13781142:C:A	0/1/325	PRDM2:NM_001007257:exon3:c.C2744A:p.P915H,PRDM2:NM_012231:exon8:c.C3347A:p.P1116H,PRDM2:NM_015866:exon8:c.C3347A:p.P1116H	Uncertain significance		.
PRDM2	1:13781319:C:T	0/1/325	PRDM2:NM_001007257:exon3:c.C2921T:p.T974M,PRDM2:NM_012231:exon8:c.C3524T:p.T1175M,PRDM2:NM_015866:exon8:c.C3524T:p.T1175M	Uncertain significance		.
PRDM2	1:13782528:C:T	0/3/323	PRDM2:NM_001007257:exon3:c.C4130T:p.P1377L,PRDM2:NM_012231:exon8:c.C4733T:p.P1578L,PRDM2:NM_015866:exon8:c.C4733T:p.P1578L	Uncertain significance		.
PRDM2	1:13782589:T:G	0/2/324	PRDM2:NM_001007257:exon3:c.T4191G:p.N1397K,PRDM2:NM_012231:exon8:c.T4794G:p.N1598K,PRDM2:NM_015866:exon8:c.T4794G:p.N1598K	Uncertain significance		.
CCNL2	1:1387287:G:A	0/1/325	CCNL2:NM_001350497:exon10:c.C841T:p.R281C,CCNL2:NM_030937:exon11:c.C1507T:p.R503C,CCNL2:NM_001320153:exon12:c.C841T:p.R281C,CCNL2:NM_001320155:exon12:c.C841T:p.R281C,CCNL2:NM_001350498:exon12:c.C841T:p.R281C,CCNL2:NM_001350499:exon13:c.C1114T:p.R372C,CCNL2:NM_001350500:exon13:c.C1114T:p.R372C	Uncertain significance		.
CCNL2	1:1387355:G:A	0/1/325	CCNL2:NM_001350497:exon10:c.C773T:p.P258L,CCNL2:NM_030937:exon11:c.C1439T:p.P480L,CCNL2:NM_001320153:exon12:c.C773T:p.P258L,CCNL2:NM_001320155:exon12:c.C773T:p.P258L,CCNL2:NM_001350498:exon12:c.C773T:p.P258L,CCNL2:NM_001350499:exon13:c.C1046T:p.P349L,CCNL2:NM_001350500:exon13:c.C1046T:p.P349L	Uncertain significance		.
CCNL2	1:1387410:G:A	0/1/325	CCNL2:NM_001350497:exon10:c.C718T:p.R240W,CCNL2:NM_030937:exon11:c.C1384T:p.R462W,CCNL2:NM_001320153:exon12:c.C718T:p.R240W,CCNL2:NM_001320155:exon12:c.C718T:p.R240W,CCNL2:NM_001350498:exon12:c.C718T:p.R240W,CCNL2:NM_001350499:exon13:c.C991T:p.R331W,CCNL2:NM_001350500:exon13:c.C991T:p.R331W	Uncertain significance		.
ANKRD65	1:1419369:G:A	0/1/325	ANKRD65:NM_001145210:exon4:c.C931T:p.R311W	Uncertain significance		.
ANKRD65	1:1419436:C:A	0/1/325	ANKRD65:NM_001243535:exon3:c.G323T:p.W108L	Uncertain significance		.
ANKRD65	1:1419436:C:T	0/1/325	ANKRD65:NM_001243535:exon3:c.G323A:p.W108X	Uncertain significance		.
ATAD3C	1:1452104:C:T	0/1/325	ATAD3C:NM_001039211:exon2:c.C134T:p.T45I	Uncertain significance		.
ATAD3C	1:1454412:G:A	0/1/325	ATAD3C:NM_001039211:exon4:c.G290A:p.R97H	Uncertain significance		.
ATAD3C	1:1462628:G:A	0/2/324	ATAD3C:NM_001039211:exon11:c.G1009A:p.G337R	Uncertain significance		.
ATAD3C	1:1462677:G:A	0/1/325	ATAD3C:NM_001039211:exon11:c.G1058A:p.R353Q	Uncertain significance		.
ATAD3C	1:1468408:G:A	0/2/324	ATAD3C:NM_001039211:exon12:c.G1114A:p.G372R	Uncertain significance		.
NBPF12	1:146994403:C:G	0/1/325	NBPF12:NM_001278141:exon37:c.C4202G:p.T1401S	Uncertain significance		.
FMO5	1:147201163:T:C	0/2/324	FMO5:NM_001144829:exon7:c.A1172G:p.Q391R,FMO5:NM_001461:exon7:c.A1172G:p.Q391R	Uncertain significance		.	Benign
FMO5	1:147201224:A:T	0/1/325	FMO5:NM_001144829:exon7:c.T1111A:p.L371M,FMO5:NM_001461:exon7:c.T1111A:p.L371M	Uncertain significance		.
CHD1L	1:147284470:G:A	0/1/325	CHD1L:NM_001256338:exon10:c.G1213A:p.E405K,CHD1L:NM_001256337:exon11:c.G982A:p.E328K,CHD1L:NM_001348454:exon11:c.G1369A:p.E457K,CHD1L:NM_001348456:exon11:c.G982A:p.E328K,CHD1L:NM_001348463:exon12:c.G982A:p.E328K,CHD1L:NM_001348466:exon12:c.G982A:p.E328K,CHD1L:NM_001348459:exon14:c.G982A:p.E328K,CHD1L:NM_001348461:exon14:c.G982A:p.E328K,CHD1L:NM_001348464:exon14:c.G982A:p.E328K,CHD1L:NM_001256336:…	Uncertain significance		.
CHD1L	1:147291487:A:T	0/1/325	CHD1L:NM_001256338:exon14:c.A1714T:p.S572C,CHD1L:NM_001256337:exon15:c.A1483T:p.S495C,CHD1L:NM_001348454:exon15:c.A1870T:p.S624C,CHD1L:NM_001348456:exon15:c.A1483T:p.S495C,CHD1L:NM_001348463:exon16:c.A1483T:p.S495C,CHD1L:NM_001348466:exon16:c.A1483T:p.S495C,CHD1L:NM_001348459:exon18:c.A1483T:p.S495C,CHD1L:NM_001348461:exon18:c.A1483T:p.S495C,CHD1L:NM_001348464:exon18:c.A1483T:p.S495C,CHD1L:NM_001…	Uncertain significance		.
CHD1L	1:147293695:A:G	0/1/325	CHD1L:NM_001256338:exon15:c.A1867G:p.I623V,CHD1L:NM_001256337:exon16:c.A1636G:p.I546V,CHD1L:NM_001348454:exon16:c.A2023G:p.I675V,CHD1L:NM_001348456:exon16:c.A1636G:p.I546V,CHD1L:NM_001348463:exon17:c.A1636G:p.I546V,CHD1L:NM_001348466:exon17:c.A1636G:p.I546V,CHD1L:NM_001348459:exon19:c.A1636G:p.I546V,CHD1L:NM_001348461:exon19:c.A1636G:p.I546V,CHD1L:NM_001348464:exon19:c.A1636G:p.I546V,CHD1L:NM_001…	Uncertain significance		.	Likely_benign
BCL9	1:147618967:C:T	0/1/325	BCL9:NM_004326:exon8:c.C812T:p.P271L	Uncertain significance		.
BCL9	1:147618972:C:A	0/1/325	BCL9:NM_004326:exon8:c.C817A:p.P273T	Uncertain significance		.
BCL9	1:147619060:G:A	0/1/325	BCL9:NM_004326:exon8:c.G905A:p.G302D	Uncertain significance		.	Likely_benign
BCL9	1:147619701:C:G	0/1/325	BCL9:NM_004326:exon8:c.C1546G:p.P516A	Uncertain significance		.
BCL9	1:147622339:A:G	0/1/325	BCL9:NM_004326:exon9:c.A2971G:p.T991A	Uncertain significance		.
BCL9	1:147624003:A:G	0/1/325	BCL9:NM_004326:exon10:c.A3325G:p.M1109V	Uncertain significance		.
BCL9	1:147624352:G:A	0/2/324	BCL9:NM_004326:exon10:c.G3674A:p.R1225Q	Uncertain significance		.
BCL9	1:147624871:C:T	0/1/325	BCL9:NM_004326:exon10:c.C4193T:p.P1398L	Uncertain significance		.
BCL9	1:147624886:G:A	0/1/325	BCL9:NM_004326:exon10:c.G4208A:p.R1403Q	Uncertain significance		.
GJA8	1:147907994:G:C	0/1/325	GJA8:NM_005267:exon2:c.G39C:p.E13D	Uncertain significance		.
GJA8	1:147909103:A:G	0/1/325	GJA8:NM_005267:exon2:c.A1148G:p.K383R	Uncertain significance		.
ATAD3B	1:1482197:G:A	0/1/325	ATAD3B:NM_001317238:exon4:c.G436A:p.E146K,ATAD3B:NM_031921:exon6:c.G574A:p.E192K	Uncertain significance		.
ATAD3B	1:1485158:G:A	0/1/325	ATAD3B:NM_001317238:exon6:c.G755A:p.R252Q,ATAD3B:NM_031921:exon8:c.G893A:p.R298Q	Uncertain significance		.
ATAD3B	1:1495512:G:A	0/1/325	ATAD3B:NM_001317238:exon14:c.G1504A:p.V502I,ATAD3B:NM_031921:exon16:c.G1642A:p.V548I	Uncertain significance		.
HIST2H2BE	1:149886630:G:T	0/1/325	HIST2H2BE:NM_003528:exon1:c.C11A:p.P4Q	Uncertain significance		.
SV2A	1:149909519:G:A	0/1/325	SV2A:NM_001328674:exon7:c.C1232T:p.S411L,SV2A:NM_001328675:exon7:c.C1232T:p.S411L,SV2A:NM_014849:exon7:c.C1232T:p.S411L	Uncertain significance		.
MTMR11	1:149933620:C:T	0/1/325	MTMR11:NM_181873:exon8:c.G634A:p.E212K,MTMR11:NM_001145862:exon9:c.G850A:p.E284K	Uncertain significance		.
MTMR11	1:149933856:G:A	0/1/325	MTMR11:NM_181873:exon7:c.C554T:p.P185L,MTMR11:NM_001145862:exon8:c.C770T:p.P257L	Uncertain significance		.
MTMR11	1:149934258:G:A	0/1/325	MTMR11:NM_181873:exon6:c.C400T:p.R134W,MTMR11:NM_001145862:exon7:c.C616T:p.R206W	Uncertain significance		.
MTMR11	1:149934483:G:C	0/1/325	MTMR11:NM_181873:exon5:c.C296G:p.A99G,MTMR11:NM_001145862:exon6:c.C512G:p.A171G	Uncertain significance		.
OTUD7B	1:149944236:C:A	0/1/325	OTUD7B:NM_020205:exon12:c.G2153T:p.G718V	Uncertain significance		.
VPS45	1:150077221:A:G	0/1/325	VPS45:NM_001279355:exon3:c.A197G:p.E66G,VPS45:NM_001279354:exon6:c.A458G:p.E153G,VPS45:NM_007259:exon6:c.A566G:p.E189G	Uncertain significance		.	Uncertain_significance
VPS45	1:150081432:A:G	0/1/325	VPS45:NM_001279355:exon5:c.A409G:p.R137G,VPS45:NM_001279353:exon6:c.A463G:p.R155G,VPS45:NM_001279354:exon8:c.A670G:p.R224G,VPS45:NM_007259:exon8:c.A778G:p.R260G	Uncertain significance		.	Uncertain_significance
PLEKHO1	1:150159213:G:A	0/1/325	PLEKHO1:NM_001304723:exon5:c.G404A:p.R135Q,PLEKHO1:NM_001304724:exon5:c.G371A:p.R124Q,PLEKHO1:NM_001304722:exon6:c.G404A:p.R135Q,PLEKHO1:NM_016274:exon6:c.G920A:p.R307Q	Uncertain significance		.
ANP32E	1:150229086:T:A	0/1/325	ANP32E:NM_001136478:exon3:c.A356T:p.E119V,ANP32E:NM_001136479:exon4:c.A335T:p.E112V,ANP32E:NM_001280559:exon4:c.A479T:p.E160V,ANP32E:NM_030920:exon4:c.A479T:p.E160V	Uncertain significance		.
CIART	1:150286701:C:A	0/1/325	CIART:NM_144697:exon5:c.C905A:p.P302H,CIART:NM_001300838:exon6:c.C905A:p.P302H,CIART:NM_001300839:exon6:c.C641A:p.P214H,CIART:NM_001300840:exon6:c.C641A:p.P214H,CIART:NM_001300841:exon6:c.C641A:p.P214H	Uncertain significance		.
CIART	1:150286862:C:T	0/1/325	CIART:NM_144697:exon5:c.C1066T:p.P356S,CIART:NM_001300838:exon6:c.C1066T:p.P356S,CIART:NM_001300839:exon6:c.C802T:p.P268S,CIART:NM_001300840:exon6:c.C802T:p.P268S,CIART:NM_001300841:exon6:c.C802T:p.P268S	Uncertain significance		.
RPRD2	1:150471077:G:A	0/1/325	RPRD2:NM_001297673:exon10:c.G2051A:p.R684H,RPRD2:NM_001297674:exon10:c.G2051A:p.R684H,RPRD2:NM_015203:exon11:c.G2129A:p.R710H	Uncertain significance		.
RPRD2	1:150471550:G:A	0/9/317	RPRD2:NM_001297673:exon10:c.G2524A:p.E842K,RPRD2:NM_001297674:exon10:c.G2524A:p.E842K,RPRD2:NM_015203:exon11:c.G2602A:p.E868K	Uncertain significance		.
RPRD2	1:150471854:T:G	0/1/325	RPRD2:NM_001297674:exon10:c.T2828G:p.V943G,RPRD2:NM_015203:exon11:c.T2906G:p.V969G	Uncertain significance		.
RPRD2	1:150472655:C:T	0/1/325	RPRD2:NM_001297674:exon10:c.C3629T:p.P1210L,RPRD2:NM_015203:exon11:c.C3707T:p.P1236L	Uncertain significance		.
ECM1	1:150510995:C:G	0/1/325	ECM1:NM_001202858:exon6:c.C586G:p.P196A,ECM1:NM_004425:exon6:c.C505G:p.P169A,ECM1:NM_022664:exon6:c.C505G:p.P169A	Uncertain significance		.	Uncertain_significance
ECM1	1:150511043:C:T	0/1/325	ECM1:NM_001202858:exon6:c.C634T:p.R212C,ECM1:NM_004425:exon6:c.C553T:p.R185C,ECM1:NM_022664:exon6:c.C553T:p.R185C	Uncertain significance		.
ECM1	1:150512422:G:A	1/1/324	ECM1:NM_022664:exon7:c.G779A:p.R260H,ECM1:NM_001202858:exon8:c.G1235A:p.R412H,ECM1:NM_004425:exon8:c.G1154A:p.R385H	Likely benign		.	Benign
ADAMTSL4	1:150560111:G:A	0/1/325	ADAMTSL4:NM_019032:exon19:c.G3140A:p.R1047Q,ADAMTSL4:NM_001288607:exon20:c.G3023A:p.R1008Q,ADAMTSL4:NM_001288608:exon20:c.G3209A:p.R1070Q	Uncertain significance		.
MCL1	1:150578987:T:G	0/1/325	MCL1:NM_021960:exon1:c.A544C:p.I182L,MCL1:NM_182763:exon1:c.A544C:p.I182L	Uncertain significance		.
CTSK	1:150799246:C:T	0/1/325	CTSK:NM_000396:exon7:c.G812A:p.S271N	Uncertain significance		Uncertain significance	Uncertain_significance
CTSK	1:150806176:T:C	0/1/325	CTSK:NM_000396:exon3:c.A169G:p.I57V	Uncertain significance		Uncertain significance	Conflicting_interpretations_of_pathogenicity
ANXA9	1:150984314:G:A	0/1/325	ANXA9:NM_003568:exon6:c.G301A:p.G101S	Uncertain significance		.
MINDY1	1:150998204:G:A	0/1/325	MINDY1:NM_001040217:exon8:c.C625T:p.H209Y,MINDY1:NM_001163259:exon8:c.C766T:p.H256Y,MINDY1:NM_001163260:exon8:c.C625T:p.H209Y,MINDY1:NM_001163258:exon9:c.C1195T:p.H399Y,MINDY1:NM_001319998:exon9:c.C1051T:p.H351Y,MINDY1:NM_018379:exon9:c.C1051T:p.H351Y	Uncertain significance		.
MINDY1	1:151002628:G:A	0/1/325	MINDY1:NM_001163258:exon3:c.C134T:p.S45F	Uncertain significance		.
PRUNE1	1:151017828:A:G	0/1/325	PRUNE1:NM_001303242:exon2:c.A56G:p.H19R,PRUNE1:NM_021222:exon2:c.A56G:p.H19R	Uncertain significance		.	Uncertain_significance
PRUNE1	1:151033930:C:G	0/6/320	PRUNE1:NM_001303243:exon6:c.C455G:p.P152R,PRUNE1:NM_001303229:exon7:c.C512G:p.P171R,PRUNE1:NM_001303242:exon7:c.C899G:p.P300R,PRUNE1:NM_021222:exon8:c.C1058G:p.P353R	Uncertain significance		.
BNIPL	1:151043019:G:A	0/1/325	BNIPL:NM_001159642:exon5:c.G251A:p.C84Y,BNIPL:NM_138278:exon5:c.G497A:p.C166Y	Uncertain significance		.
LYSMD1	1:151161817:G:C	0/4/322	LYSMD1:NM_001136543:exon2:c.C320G:p.S107C,LYSMD1:NM_212551:exon2:c.C464G:p.S155C	Uncertain significance		.
VPS72	1:151176808:C:T	0/1/325	VPS72:NM_001271087:exon6:c.G964A:p.A322T,VPS72:NM_005997:exon6:c.G931A:p.A311T	Uncertain significance		.
ZNF687	1:151290750:T:C	0/1/325	ZNF687:NM_001304764:exon9:c.T3255C:p.S1085S,ZNF687:NM_020832:exon9:c.T3255C:p.S1085S,ZNF687:NM_001304763:exon10:c.T3255C:p.S1085S	Likely benign		.
RFX5	1:151344208:C:G	0/1/325	RFX5:NM_000449:exon8:c.G544C:p.G182R,RFX5:NM_001025603:exon8:c.G544C:p.G182R	Uncertain significance		.	Uncertain_significance
SELENBP1	1:151369515:C:T	0/1/325	SELENBP1:NM_001258288:exon3:c.G101A:p.R34Q,SELENBP1:NM_001258289:exon3:c.G227A:p.R76Q,SELENBP1:NM_003944:exon3:c.G101A:p.R34Q	Uncertain significance		.
POGZ	1:151423408:T:C	0/3/323	POGZ:NM_145796:exon8:c.A1382G:p.Y461C,POGZ:NM_207171:exon8:c.A1508G:p.Y503C,POGZ:NM_001194938:exon9:c.A1481G:p.Y494C,POGZ:NM_001194937:exon10:c.A1640G:p.Y547C,POGZ:NM_015100:exon10:c.A1667G:p.Y556C	Uncertain significance		.
POGZ	1:151430767:T:C	0/1/325	POGZ:NM_207171:exon2:c.A199G:p.M67V,POGZ:NM_001194938:exon3:c.A199G:p.M67V,POGZ:NM_001194937:exon4:c.A358G:p.M120V,POGZ:NM_015100:exon4:c.A358G:p.M120V	Uncertain significance		.
CGN	1:151518550:C:T	0/1/325	CGN:NM_020770:exon2:c.C31T:p.R11W	Likely benign		.	Likely_benign
CGN	1:151518820:C:T	0/1/325	CGN:NM_020770:exon2:c.C301T:p.P101S	Uncertain significance		.
CGN	1:151519123:C:T	0/1/325	CGN:NM_020770:exon2:c.C604T:p.R202W	Uncertain significance		.
CGN	1:151519198:C:T	0/1/325	CGN:NM_020770:exon2:c.C679T:p.R227W	Uncertain significance		.	Likely_benign
CGN	1:151529426:G:A	0/1/325	CGN:NM_020770:exon11:c.G1973A:p.R658Q	Uncertain significance		.
CGN	1:151529477:G:A	0/1/325	CGN:NM_020770:exon11:c.G2024A:p.R675Q	Uncertain significance		.
CGN	1:151530011:C:T	0/1/325	CGN:NM_020770:exon12:c.C2209T:p.R737W	Uncertain significance		.
CGN	1:151530051:G:C	0/1/325	CGN:NM_020770:exon12:c.G2249C:p.R750P	Uncertain significance		.
OAZ3	1:151767243:C:T	0/1/325	UNKNOWN	Uncertain significance		.
TDRKH	1:151776184:C:T	0/1/325	TDRKH:NM_001083963:exon8:c.G1129A:p.G377S,TDRKH:NM_001083964:exon8:c.G994A:p.G332S,TDRKH:NM_001083965:exon8:c.G1129A:p.G377S,TDRKH:NM_006862:exon8:c.G1129A:p.G377S	Uncertain significance		.
LINGO4	1:151801413:G:A	0/1/325	LINGO4:NM_001004432:exon2:c.C1292T:p.A431V	Uncertain significance		.
LINGO4	1:151801441:A:G	0/1/325	LINGO4:NM_001004432:exon2:c.T1264C:p.W422R	Uncertain significance		.
LINGO4	1:151802140:G:A	0/2/324	LINGO4:NM_001004432:exon2:c.C565T:p.R189C	Uncertain significance		.
RORC	1:151815351:G:A	0/1/325	RORC:NM_001001523:exon4:c.C310T:p.R104W,RORC:NM_005060:exon5:c.C373T:p.R125W	Uncertain significance		.	Uncertain_significance
THEM4	1:151895080:A:G	0/3/323	THEM4:NM_053055:exon2:c.T214C:p.S72P	Uncertain significance		.
TCHHL1	1:152085317:A:G	0/1/325	TCHHL1:NM_001008536:exon3:c.T2365C:p.C789R	Likely benign		.	Benign
TCHH	1:152107590:C:T	0/3/323	TCHH:NM_007113:exon3:c.G5627A:p.R1876Q	Likely benign		.
TCHH	1:152108019:T:G	0/1/325	TCHH:NM_007113:exon3:c.A5198C:p.Q1733P	Likely benign		.
TCHH	1:152108640:C:G	2/3/321	TCHH:NM_007113:exon3:c.G4577C:p.R1526P	Likely benign		.
TCHH	1:152108886:C:G	0/1/325	TCHH:NM_007113:exon3:c.G4331C:p.R1444P	Uncertain significance		.	Likely_benign
TCHH	1:152109147:T:C	0/1/325	TCHH:NM_007113:exon3:c.A4070G:p.E1357G	Likely benign		.
TCHH	1:152109156:C:G	0/1/325	TCHH:NM_007113:exon3:c.G4061C:p.R1354P	Likely benign		.
TCHH	1:152110374:C:G	0/1/325	TCHH:NM_007113:exon3:c.G2843C:p.R948P	Likely benign		.
TCHH	1:152110705:C:G	0/1/325	TCHH:NM_007113:exon3:c.G2512C:p.E838Q	Likely benign		.
TCHH	1:152111269:C:T	0/1/325	TCHH:NM_007113:exon3:c.G1948A:p.E650K	Likely benign		.	Likely_benign
TCHH	1:152111476:G:A	0/1/325	TCHH:NM_007113:exon3:c.C1741T:p.R581C	Uncertain significance		.
TCHH	1:152112988:A:G	0/1/325	TCHH:NM_007113:exon3:c.T229C:p.F77L	Likely benign		.
RPTN	1:152154878:G:A	0/1/325	RPTN:NM_001122965:exon3:c.C2221T:p.Q741X	Uncertain significance		.
RPTN	1:152155378:G:C	0/1/325	RPTN:NM_001122965:exon3:c.C1721G:p.T574R	Uncertain significance		.
RPTN	1:152155421:C:T	0/1/325	RPTN:NM_001122965:exon3:c.G1678A:p.G560S	Uncertain significance		.
RPTN	1:152155513:T:C	0/4/322	RPTN:NM_001122965:exon3:c.A1586G:p.Q529R	Uncertain significance		.
RPTN	1:152155718:A:G	0/1/325	RPTN:NM_001122965:exon3:c.T1381C:p.S461P	Uncertain significance		.
RPTN	1:152156905:C:T	0/1/325	RPTN:NM_001122965:exon3:c.G194A:p.R65Q	Uncertain significance		.
RPTN	1:152156929:A:T	0/1/325	RPTN:NM_001122965:exon3:c.T170A:p.I57N	Uncertain significance		.
TMEM51	1:15219481:T:G	0/1/325	TMEM51:NM_001136217:exon3:c.T500G:p.L167R,TMEM51:NM_018022:exon3:c.T500G:p.L167R,TMEM51:NM_001136216:exon4:c.T500G:p.L167R,TMEM51:NM_001136218:exon4:c.T500G:p.L167R	Uncertain significance		.
HRNR	1:152218514:G:T	0/1/325	HRNR:NM_001009931:exon3:c.C3115A:p.P1039T	Uncertain significance		.
HRNR	1:152218574:C:T	0/1/325	HRNR:NM_001009931:exon3:c.G3055A:p.G1019R	Uncertain significance		.
HRNR	1:152218658:G:A	0/1/325	HRNR:NM_001009931:exon3:c.C2971T:p.R991C	Uncertain significance		.
HRNR	1:152218669:C:G	0/1/325	HRNR:NM_001009931:exon3:c.G2960C:p.G987A	Uncertain significance		.
HRNR	1:152218683:G:T	0/1/325	HRNR:NM_001009931:exon3:c.C2946A:p.S982R	Uncertain significance		.
HRNR	1:152218809:C:G	0/1/325	HRNR:NM_001009931:exon3:c.G2820C:p.Q940H	Uncertain significance		.
HRNR	1:152219204:A:C	0/1/325	HRNR:NM_001009931:exon3:c.T2425G:p.S809A	Uncertain significance		.
HRNR	1:152219330:G:A	0/7/319	HRNR:NM_001009931:exon3:c.C2299T:p.R767X	Uncertain significance		.
HRNR	1:152219419:G:A	0/1/325	HRNR:NM_001009931:exon3:c.C2210T:p.S737F	Uncertain significance		.
HRNR	1:152219645:G:A	0/3/323	HRNR:NM_001009931:exon3:c.C1984T:p.R662C	Uncertain significance		.
HRNR	1:152219686:C:T	0/1/325	HRNR:NM_001009931:exon3:c.G1943A:p.R648H	Uncertain significance		.
HRNR	1:152219980:G:T	0/1/325	HRNR:NM_001009931:exon3:c.C1649A:p.S550Y	Uncertain significance		.
HRNR	1:152219990:G:A	0/1/325	HRNR:NM_001009931:exon3:c.C1639T:p.R547X	Uncertain significance		.
HRNR	1:152220337:G:A	0/1/325	HRNR:NM_001009931:exon3:c.C1292T:p.S431F	Uncertain significance		.
HRNR	1:152220767:A:T	0/1/325	HRNR:NM_001009931:exon3:c.T862A:p.S288T	Uncertain significance		.
HRNR	1:152221235:A:C	0/1/325	HRNR:NM_001009931:exon3:c.T394G:p.W132G	Uncertain significance		.
FLG	1:152302945:T:C	0/1/325	FLG:NM_002016:exon3:c.A11941G:p.S3981G	Likely benign		.
FLG	1:152303047:G:A	0/2/324	FLG:NM_002016:exon3:c.C11839T:p.R3947C	Likely benign		.
FLG	1:152303092:T:C	0/1/325	FLG:NM_002016:exon3:c.A11794G:p.S3932G	Likely benign		.
FLG	1:152303400:C:T	0/1/325	FLG:NM_002016:exon3:c.G11486A:p.R3829H	Benign		.	Benign
FLG	1:152303407:C:A	0/1/325	FLG:NM_002016:exon3:c.G11479T:p.G3827W	Benign		.	Likely_benign
FLG	1:152303446:G:A	0/1/325	FLG:NM_002016:exon3:c.C11440T:p.R3814C	Likely benign		.
FLG	1:152303602:G:T	0/1/325	FLG:NM_002016:exon3:c.C11284A:p.P3762T	Likely benign		.
FLG	1:152303640:G:C	0/1/325	FLG:NM_002016:exon3:c.C11246G:p.S3749X	Uncertain significance		Pathogenic	Pathogenic
FLG	1:152303688:C:A	0/1/325	FLG:NM_002016:exon3:c.G11198T:p.G3733V	Benign		.
FLG	1:152303772:C:A	0/3/323	FLG:NM_002016:exon3:c.G11114T:p.G3705V	Likely benign		.
FLG	1:152303796:C:T	0/2/324	FLG:NM_002016:exon3:c.G11090A:p.R3697H	Likely benign		.
FLG	1:152304075:T:C	0/1/325	FLG:NM_002016:exon3:c.A10811G:p.E3604G	Likely benign		.
FLG	1:152304214:A:G	0/1/325	FLG:NM_002016:exon3:c.T10672C:p.S3558P	Likely benign		.	Benign
FLG	1:152304262:C:T	0/1/325	FLG:NM_002016:exon3:c.G10624A:p.D3542N	Likely benign		.
FLG	1:152304417:C:G	0/1/325	FLG:NM_002016:exon3:c.G10469C:p.R3490P	Likely benign		.
FLG	1:152304772:C:T	0/2/324	FLG:NM_002016:exon3:c.G10114A:p.A3372T	Likely benign		.
FLG	1:152307420:C:A	0/2/324	FLG:NM_002016:exon3:c.G7466T:p.G2489V	Likely benign		.
FLG	1:152307489:G:A	0/1/325	FLG:NM_002016:exon3:c.C7397T:p.P2466L	Likely benign		.
FLG	1:152307577:C:G	0/1/325	FLG:NM_002016:exon3:c.G7309C:p.G2437R	Likely benign		.
FLG	1:152307582:G:T	0/1/325	FLG:NM_002016:exon3:c.C7304A:p.T2435N	Likely benign		.
FLG	1:152308005:T:A	0/1/325	FLG:NM_002016:exon3:c.A6881T:p.H2294L	Likely benign		.
FLG	1:152308059:C:G	0/1/325	FLG:NM_002016:exon3:c.G6827C:p.R2276T	Likely benign		.
FLG	1:152308282:C:T	0/1/325	FLG:NM_002016:exon3:c.G6604A:p.G2202S	Benign		.	Benign/Likely_benign
FLG	1:152308512:C:T	0/1/325	FLG:NM_002016:exon3:c.G6374A:p.S2125N	Likely benign		.
FLG	1:152308682:A:T	0/2/324	FLG:NM_002016:exon3:c.T6204A:p.H2068Q	Likely benign		.
FLG	1:152308828:A:T	0/1/325	FLG:NM_002016:exon3:c.T6058A:p.S2020T	Likely benign		.
FLG	1:152308948:G:A	0/1/325	FLG:NM_002016:exon3:c.C5938T:p.R1980C	Likely benign		.
FLG	1:152309503:C:T	0/1/325	FLG:NM_002016:exon3:c.G5383A:p.E1795K	Likely benign		.
FLG	1:152309531:G:C	0/1/325	FLG:NM_002016:exon3:c.C5355G:p.S1785R	Benign		.	Benign/Likely_benign
FLG	1:152309624:C:G	0/2/324	FLG:NM_002016:exon3:c.G5262C:p.Q1754H	Likely benign		.
FLG	1:152309641:C:G	0/1/325	FLG:NM_002016:exon3:c.G5245C:p.E1749Q	Likely benign		.
FLG	1:152309907:G:A	0/1/325	FLG:NM_002016:exon3:c.C4979T:p.T1660I	Likely benign		.
FLG	1:152309922:G:T	0/1/325	FLG:NM_002016:exon3:c.C4964A:p.T1655N	Likely benign		.
FLG	1:152310125:G:C	0/1/325	FLG:NM_002016:exon3:c.C4761G:p.S1587R	Likely benign		.
FLG	1:152310213:C:G	0/1/325	FLG:NM_002016:exon3:c.G4673C:p.G1558A	Likely benign		.
FLG	1:152310370:C:T	0/1/325	FLG:NM_002016:exon3:c.G4516A:p.E1506K	Likely benign		.
FLG	1:152310433:C:T	0/1/325	FLG:NM_002016:exon3:c.G4453A:p.G1485S	Likely benign		.
FLG	1:152310577:G:A	0/3/323	FLG:NM_002016:exon3:c.C4309T:p.R1437C	Benign		.	Likely_benign
FLG	1:152310646:C:T	0/1/325	FLG:NM_002016:exon3:c.G4240A:p.G1414R	Benign		.	Benign/Likely_benign
FLG	1:152310684:T:C	0/1/325	FLG:NM_002016:exon3:c.A4202G:p.H1401R	Uncertain significance		.
FLG	1:152310996:G:T	0/2/324	FLG:NM_002016:exon3:c.C3890A:p.S1297Y	Likely benign		.
FLG	1:152311277:C:A	0/2/324	FLG:NM_002016:exon3:c.G3609T:p.R1203S	Benign		.	Likely_benign
FLG	1:152311446:T:C	0/2/324	FLG:NM_002016:exon3:c.A3440G:p.E1147G	Benign		.	Likely_benign
FLG	1:152311548:C:T	0/1/325	FLG:NM_002016:exon3:c.G3338A:p.R1113H	Benign		.	Benign/Likely_benign
FLG	1:152311813:C:T	0/1/325	FLG:NM_002016:exon3:c.G3073A:p.A1025T	Likely benign		.
FLG	1:152311900:C:T	0/1/325	FLG:NM_002016:exon3:c.G2986A:p.G996R	Benign		.
FLG	1:152311950:C:G	0/1/325	FLG:NM_002016:exon3:c.G2936C:p.R979T	Likely benign		.
FLG	1:152312082:C:G	0/1/325	FLG:NM_002016:exon3:c.G2804C:p.G935A	Benign		.	Likely_benign
FLG	1:152312260:A:G	0/2/324	FLG:NM_002016:exon3:c.T2626C:p.S876P	Likely benign		.
FLG	1:152312434:G:C	0/2/324	FLG:NM_002016:exon3:c.C2452G:p.Q818E	Likely benign		.
FLG	1:152312472:G:A	0/1/325	FLG:NM_002016:exon3:c.C2414T:p.S805F	Benign		.	Likely_benign
FLG	1:152312893:C:T	0/1/325	FLG:NM_002016:exon3:c.G1993A:p.E665K	Benign		.	Likely_benign
FLG	1:152313057:C:T	0/1/325	FLG:NM_002016:exon3:c.G1829A:p.G610E	Likely benign		.
FLG	1:152313079:C:T	0/1/325	FLG:NM_002016:exon3:c.G1807A:p.V603M	Likely benign		.
FLG	1:152313171:C:T	0/2/324	FLG:NM_002016:exon3:c.G1715A:p.R572Q	Likely benign		.
FLG	1:152313331:G:T	0/1/325	FLG:NM_002016:exon3:c.C1555A:p.H519N	Benign		.	Benign
FLG	1:152313727:C:T	0/1/325	FLG:NM_002016:exon3:c.G1159A:p.G387S	Likely benign		.
FLG	1:152313813:G:A	0/1/325	FLG:NM_002016:exon3:c.C1073T:p.T358I	Likely benign		.
FLG2	1:152350822:A:G	0/1/325	FLG2:NM_001014342:exon3:c.T6964C:p.S2322P	Likely benign		.
FLG2	1:152350848:C:T	0/1/325	FLG2:NM_001014342:exon3:c.G6938A:p.G2313E	Likely benign		.
FLG2	1:152350951:C:T	0/1/325	FLG2:NM_001014342:exon3:c.G6835A:p.A2279T	Likely benign		.
FLG2	1:152351139:T:A	0/1/325	FLG2:NM_001014342:exon3:c.A6647T:p.H2216L	Likely benign		.
FLG2	1:152351623:C:T	0/1/325	FLG2:NM_001014342:exon3:c.G6163A:p.G2055R	Likely benign		.	Benign
FLG2	1:152351763:C:A	0/4/322	FLG2:NM_001014342:exon3:c.G6023T:p.G2008V	Likely benign		.
ATAD3A	1:1523520:C:T	0/1/325	ATAD3A:NM_001170535:exon9:c.C916T:p.R306W,ATAD3A:NM_001170536:exon9:c.C679T:p.R227W,ATAD3A:NM_018188:exon9:c.C1060T:p.R354W	Uncertain significance		.
FLG2	1:152353070:C:G	0/1/325	FLG2:NM_001014342:exon3:c.G4716C:p.Q1572H	Likely benign		.
FLG2	1:152353761:C:T	0/1/325	FLG2:NM_001014342:exon3:c.G4025A:p.R1342K	Uncertain significance		.
FLG2	1:152353814:A:T	0/1/325	FLG2:NM_001014342:exon3:c.T3972A:p.H1324Q	Likely benign		.
FLG2	1:152353827:T:A	0/1/325	FLG2:NM_001014342:exon3:c.A3959T:p.D1320V	Likely benign		.
FLG2	1:152355702:T:A	0/1/325	FLG2:NM_001014342:exon3:c.A2084T:p.Q695L	Likely benign		.
FLG2	1:152356780:A:C	0/1/325	FLG2:NM_001014342:exon3:c.T1006G:p.S336A	Likely benign		.
CRNN	1:152410643:G:T	0/1/325	CRNN:NM_016190:exon3:c.C439A:p.Q147K	Uncertain significance		.
CRNN	1:152410655:C:T	0/1/325	CRNN:NM_016190:exon3:c.G427A:p.G143S	Uncertain significance		.
LCE3E	1:152565967:C:A	0/2/324	LCE3E:NM_178435:exon2:c.G242T:p.G81V	Uncertain significance		.
LCE3E	1:152566000:G:A	0/1/325	LCE3E:NM_178435:exon2:c.C209T:p.S70F	Uncertain significance		.
LCE3E	1:152566018:C:T	0/1/325	LCE3E:NM_178435:exon2:c.G191A:p.R64Q	Uncertain significance		.
LCE3E	1:152566194:C:G	0/1/325	LCE3E:NM_178435:exon2:c.G15C:p.Q5H	Uncertain significance		.
LCE3D	1:152579684:C:T	0/1/325	LCE3D:NM_032563:exon2:c.G253A:p.G85S	Likely benign		.
LCE2D	1:152664320:G:C	0/1/325	LCE2D:NM_178430:exon2:c.G215C:p.C72S	Uncertain significance		.
LCE2D	1:152664352:C:T	0/1/325	LCE2D:NM_178430:exon2:c.C247T:p.R83W	Uncertain significance		.
LCE2B	1:152687003:G:A	0/4/322	LCE2B:NM_014357:exon2:c.G160A:p.G54S	Uncertain significance		.
LCE2B	1:152687090:C:T	0/1/325	LCE2B:NM_014357:exon2:c.C247T:p.R83W	Uncertain significance		.
LCE2B	1:152687096:C:T	0/1/325	LCE2B:NM_014357:exon2:c.C253T:p.R85W	Uncertain significance		.
LCE2B	1:152687129:C:A	0/1/325	LCE2B:NM_014357:exon2:c.C286A:p.P96T	Uncertain significance		.
LCE2A	1:152699136:C:T	0/1/325	LCE2A:NM_178428:exon2:c.C235T:p.R79W	Uncertain significance		.
C1orf68	1:152720231:G:A	0/1/325	C1orf68:NM_001024679:exon1:c.G710A:p.R237Q	Uncertain significance		.
KPRP	1:152759946:G:A	0/1/325	KPRP:NM_001025231:exon2:c.G358A:p.V120M	Uncertain significance		.
KPRP	1:152760400:C:T	0/1/325	KPRP:NM_001025231:exon2:c.C812T:p.P271L	Uncertain significance		.
KPRP	1:152760471:T:C	0/1/325	KPRP:NM_001025231:exon2:c.T883C:p.C295R	Uncertain significance		.
KPRP	1:152760900:C:G	1/4/321	KPRP:NM_001025231:exon2:c.C1312G:p.P438A	Uncertain significance		.
LCE1F	1:152776419:C:A	0/1/325	LCE1F:NM_178354:exon1:c.C48A:p.C16X	Uncertain significance		.
LCE1E	1:152787651:T:G	0/2/324	LCE1E:NM_178353:exon2:c.T352G:p.C118G	Uncertain significance		.
LCE1A	1:152827659:G:C	0/1/325	LCE1A:NM_178348:exon1:c.G187C:p.G63R	Uncertain significance		.
LCE1A	1:152827692:C:T	0/2/324	LCE1A:NM_178348:exon1:c.C220T:p.R74C	Uncertain significance		.
IVL	1:152910086:G:A	0/1/325	IVL:NM_005547:exon2:c.G289A:p.E97K	Uncertain significance		.
IVL	1:152910143:G:A	0/1/325	IVL:NM_005547:exon2:c.G346A:p.D116N	Uncertain significance		.
IVL	1:152910623:C:T	0/1/325	IVL:NM_005547:exon2:c.C826T:p.P276S	Uncertain significance		.
SPRR3	1:153003121:T:G	0/1/325	SPRR3:NM_001097589:exon2:c.T101G:p.V34G,SPRR3:NM_005416:exon3:c.T101G:p.V34G	Uncertain significance		.
SPRR2A	1:153056624:G:A	0/1/325	SPRR2A:NM_005988:exon2:c.C112T:p.P38S	Uncertain significance		.
SPRR2E	1:153093622:G:A	0/7/319	SPRR2E:NM_001024209:exon2:c.C130T:p.P44S	Uncertain significance		.
SPRR2E	1:153093637:G:A	0/7/319	SPRR2E:NM_001024209:exon2:c.C115T:p.P39S	Likely benign		.
PRR9	1:153218298:G:C	0/1/325	PRR9:NM_001195571:exon2:c.G154C:p.V52L	Uncertain significance		.
PGLYRP3	1:153298078:C:T	0/1/325	PGLYRP3:NM_052891:exon7:c.G904A:p.V302M	Uncertain significance		.
PGLYRP3	1:153304967:G:T	0/1/325	PGLYRP3:NM_052891:exon3:c.C356A:p.A119D	Uncertain significance		.
PGLYRP4	1:153343183:C:T	0/1/325	PGLYRP4:NM_020393:exon5:c.G379A:p.V127M	Uncertain significance		.
S100A9	1:153360821:G:A	0/1/325	S100A9:NM_002965:exon3:c.G328A:p.G110R	Uncertain significance		.
S100A8	1:153390147:C:T	0/1/325	S100A8:NM_001319196:exon3:c.G310A:p.V104M,S100A8:NM_001319197:exon3:c.G307A:p.V103M,S100A8:NM_001319198:exon3:c.G262A:p.V88M,S100A8:NM_001319201:exon3:c.G238A:p.V80M,S100A8:NM_002964:exon3:c.G238A:p.V80M	Uncertain significance		.
ATAD3A	1:1533944:G:A	0/1/325	ATAD3A:NM_001170535:exon16:c.G1633A:p.E545K,ATAD3A:NM_001170536:exon16:c.G1396A:p.E466K,ATAD3A:NM_018188:exon16:c.G1777A:p.E593K	Uncertain significance		.	Uncertain_significance
ILF2	1:153665313:T:C	0/1/325	ILF2:NM_001267809:exon8:c.A370G:p.T124A,ILF2:NM_004515:exon8:c.A484G:p.T162A	Uncertain significance		.
NPR1	1:153689008:A:G	0/1/325	NPR1:NM_000906:exon16:c.A2473G:p.N825D	Uncertain significance		.
NPR1	1:153693174:C:T	0/1/325	NPR1:NM_000906:exon21:c.C3100T:p.L1034F	Uncertain significance		.
INTS3	1:153762764:A:G	0/1/325	INTS3:NM_023015:exon15:c.A1553G:p.N518S,INTS3:NM_001324475:exon16:c.A1553G:p.N518S	Uncertain significance		.
SLC27A3	1:153776069:G:C	0/1/325	SLC27A3:NM_001317929:exon1:c.G956C:p.G319A,SLC27A3:NM_024330:exon1:c.G956C:p.G319A	Uncertain significance		.
SLC27A3	1:153777862:C:T	0/1/325	SLC27A3:NM_001317929:exon4:c.C1522T:p.R508X,SLC27A3:NM_024330:exon4:c.C1522T:p.R508X	Uncertain significance		.
SLC27A3	1:153778206:G:A	0/2/324	SLC27A3:NM_001317929:exon5:c.G1591A:p.G531R,SLC27A3:NM_024330:exon5:c.G1591A:p.G531R	Uncertain significance		.
SLC27A3	1:153778518:G:A	0/1/325	SLC27A3:NM_001317929:exon6:c.G1796A:p.R599Q,SLC27A3:NM_024330:exon6:c.G1796A:p.R599Q	Uncertain significance		.
SLC27A3	1:153778791:C:T	0/2/324	SLC27A3:NM_001317929:exon7:c.C1936T:p.R646W,SLC27A3:NM_024330:exon7:c.C1936T:p.R646W	Uncertain significance		.
SLC27A3	1:153778836:G:A	0/1/325	SLC27A3:NM_001317929:exon7:c.G1981A:p.D661N,SLC27A3:NM_024330:exon7:c.G1981A:p.D661N	Uncertain significance		.
SLC27A3	1:153779347:T:G	0/1/325	SLC27A3:NM_001317929:exon9:c.T2133G:p.H711Q,SLC27A3:NM_024330:exon9:c.T2133G:p.H711Q	Uncertain significance		.
SLC27A3	1:153779450:C:T	0/1/325	SLC27A3:NM_001317929:exon9:c.C2236T:p.R746W,SLC27A3:NM_024330:exon9:c.C2236T:p.R746W	Uncertain significance		.
CREB3L4	1:153968604:G:T	0/1/325	CREB3L4:NM_001255978:exon2:c.G79T:p.E27X,CREB3L4:NM_001255979:exon2:c.G79T:p.E27X,CREB3L4:NM_001255980:exon2:c.G79T:p.E27X,CREB3L4:NM_001255981:exon2:c.G79T:p.E27X,CREB3L4:NM_130898:exon2:c.G79T:p.E27X	Uncertain significance		.
CREB3L4	1:153968648:G:C	0/1/325	CREB3L4:NM_001255978:exon2:c.G123C:p.R41S,CREB3L4:NM_001255979:exon2:c.G123C:p.R41S,CREB3L4:NM_130898:exon2:c.G123C:p.R41S	Uncertain significance		.
NUP210L	1:154001955:G:A	0/1/325	NUP210L:NM_207308:exon36:c.C4961T:p.P1654L	Uncertain significance		.
NUP210L	1:154046179:C:T	0/3/323	NUP210L:NM_001159484:exon27:c.G3586A:p.V1196I,NUP210L:NM_207308:exon27:c.G3586A:p.V1196I	Uncertain significance		.
NUP210L	1:154152774:G:A	0/1/325	NUP210L:NM_001159484:exon2:c.C302T:p.P101L,NUP210L:NM_207308:exon2:c.C302T:p.P101L	Uncertain significance		.
C1orf43	1:154212517:G:A	0/1/325	C1orf43:NM_138740:exon3:c.C292T:p.R98C,C1orf43:NM_001297717:exon4:c.C394T:p.R132C,C1orf43:NM_001297720:exon4:c.C394T:p.R132C,C1orf43:NM_001297721:exon4:c.C346T:p.R116C,C1orf43:NM_015449:exon4:c.C346T:p.R116C,C1orf43:NM_001098616:exon5:c.C448T:p.R150C,C1orf43:NM_001297718:exon5:c.C343T:p.R115C,C1orf43:NM_001297723:exon5:c.C448T:p.R150C	Uncertain significance		.
HAX1	1:154273885:G:C	0/1/325	HAX1:NM_001018837:exon3:c.G284C:p.G95A,HAX1:NM_006118:exon3:c.G428C:p.G143A	Uncertain significance		.	Uncertain_significance
HAX1	1:154273893:G:A	0/1/325	HAX1:NM_001018837:exon3:c.G292A:p.E98K,HAX1:NM_006118:exon3:c.G436A:p.E146K	Uncertain significance		.	Likely_benign
CTRC	1:15442467:T:C	0/1/325	CTRC:NM_007272:exon4:c.T251C:p.V84A	Uncertain significance		.	Uncertain_significance
CTRC	1:15445745:A:C	0/1/325	CTRC:NM_007272:exon7:c.A788C:p.N263T	Uncertain significance		.
SHE	1:154501956:G:A	0/2/324	SHE:NM_001010846:exon1:c.C71T:p.A24V	Uncertain significance		.
TDRD10	1:154544468:C:T	0/1/325	TDRD10:NM_001098475:exon10:c.C748T:p.R250C,TDRD10:NM_182499:exon10:c.C748T:p.R250C	Uncertain significance		.
ADAR	1:154602065:G:C	0/3/323	ADAR:NM_001111:exon2:c.C577G:p.P193A,ADAR:NM_015840:exon2:c.C577G:p.P193A,ADAR:NM_015841:exon2:c.C577G:p.P193A	Likely pathogenic	DM	other|Pathogenic|Likely benign|Likely benign	Conflicting_interpretations_of_pathogenicity
CELA2A	1:15467470:G:A	0/1/325	CELA2A:NM_033440:exon7:c.G724A:p.G242S	Uncertain significance		.
CELA2B	1:15487427:G:A	0/1/325	CELA2B:NM_015849:exon7:c.G782A:p.W261X	Uncertain significance		.
PBXIP1	1:154945749:A:C	0/2/324	PBXIP1:NM_001317735:exon7:c.T1460G:p.F487C,PBXIP1:NM_001317734:exon9:c.T1838G:p.F613C,PBXIP1:NM_020524:exon10:c.T1925G:p.F642C	Uncertain significance		.
PBXIP1	1:154948211:C:T	0/1/325	PBXIP1:NM_001317735:exon3:c.G100A:p.G34R,PBXIP1:NM_001317734:exon5:c.G478A:p.G160R,PBXIP1:NM_020524:exon6:c.G565A:p.G189R	Uncertain significance		.
FLAD1	1:154988141:C:T	0/1/325	FLAD1:NM_025207:exon2:c.C409T:p.R137W,FLAD1:NM_001184891:exon3:c.C118T:p.R40W,FLAD1:NM_001184892:exon3:c.C112T:p.R38W,FLAD1:NM_201398:exon3:c.C118T:p.R40W	Uncertain significance		.
FLAD1	1:154988765:C:T	0/1/325	FLAD1:NM_025207:exon2:c.C1033T:p.R345C,FLAD1:NM_001184891:exon3:c.C742T:p.R248C,FLAD1:NM_001184892:exon3:c.C736T:p.R246C,FLAD1:NM_201398:exon3:c.C742T:p.R248C	Uncertain significance		.	Uncertain_significance
ZBTB7B	1:155014887:G:T	0/2/324	ZBTB7B:NM_001256455:exon2:c.G227T:p.G76V,ZBTB7B:NM_001252406:exon4:c.G329T:p.G110V	Uncertain significance		.
ZBTB7B	1:155015543:G:A	0/1/325	ZBTB7B:NM_001256455:exon2:c.G883A:p.G295R,ZBTB7B:NM_001252406:exon4:c.G985A:p.G329R	Uncertain significance		.
DCST2	1:155023154:C:T	0/1/325	DCST2:NM_144622:exon14:c.G2068A:p.G690S	Uncertain significance		.
DCST1	1:155043418:G:C	0/1/325	DCST1:NM_001143687:exon9:c.G1006C:p.D336H,DCST1:NM_152494:exon10:c.G1081C:p.D361H	Uncertain significance		.
ADAM15	1:155058768:G:A	0/1/325	ADAM15:NM_001261464:exon16:c.G2006A:p.S669N,ADAM15:NM_001261465:exon16:c.G1976A:p.S659N,ADAM15:NM_003815:exon16:c.G1976A:p.S659N,ADAM15:NM_207191:exon16:c.G1976A:p.S659N,ADAM15:NM_207194:exon16:c.G1976A:p.S659N,ADAM15:NM_207195:exon16:c.G1976A:p.S659N,ADAM15:NM_207196:exon16:c.G1976A:p.S659N,ADAM15:NM_207197:exon16:c.G1976A:p.S659N	Uncertain significance		.
EFNA4	1:155067393:C:T	0/1/325	EFNA4:NM_005227:exon3:c.C422T:p.S141F,EFNA4:NM_182689:exon3:c.C422T:p.S141F,EFNA4:NM_182690:exon3:c.C422T:p.S141F	Uncertain significance		.
EFNA4	1:155069013:C:G	0/1/325	EFNA4:NM_182690:exon4:c.C484G:p.P162A	Uncertain significance		.	Likely_benign
THBS3	1:155197588:C:T	0/1/325	THBS3:NM_001252608:exon18:c.G2014A:p.A672T,THBS3:NM_001252607:exon19:c.G2347A:p.A783T,THBS3:NM_007112:exon20:c.G2374A:p.A792T	Uncertain significance		.
THBS3	1:155205259:G:A	0/1/325	THBS3:NM_001252607:exon3:c.C344T:p.A115V,THBS3:NM_007112:exon3:c.C344T:p.A115V	Uncertain significance		.
FAM189B	1:155248276:C:T	0/1/325	FAM189B:NM_198264:exon8:c.G1319A:p.R440H,FAM189B:NM_001267608:exon10:c.G1553A:p.R518H,FAM189B:NM_006589:exon11:c.G1607A:p.R536H	Uncertain significance		.
FAM189B	1:155250599:G:A	0/2/324	FAM189B:NM_198264:exon6:c.C899T:p.P300L,FAM189B:NM_001267608:exon8:c.C1133T:p.P378L,FAM189B:NM_006589:exon9:c.C1187T:p.P396L	Uncertain significance		.
FAM189B	1:155250823:T:C	0/1/325		Uncertain significance		.
FAM189B	1:155251562:C:G	0/2/324	FAM189B:NM_198264:exon4:c.G546C:p.L182F,FAM189B:NM_001267608:exon6:c.G780C:p.L260F,FAM189B:NM_006589:exon7:c.G834C:p.L278F	Uncertain significance		.
FAM189B	1:155251769:G:T	0/1/325	FAM189B:NM_198264:exon3:c.C470A:p.P157Q,FAM189B:NM_001267608:exon5:c.C704A:p.P235Q,FAM189B:NM_006589:exon6:c.C758A:p.P253Q	Uncertain significance		.
FAM189B	1:155251874:A:C	0/1/325	FAM189B:NM_198264:exon3:c.T365G:p.L122R,FAM189B:NM_001267608:exon5:c.T599G:p.L200R,FAM189B:NM_006589:exon6:c.T653G:p.L218R	Uncertain significance		.
FAM189B	1:155253626:G:A	0/1/325	FAM189B:NM_198264:exon2:c.C332T:p.T111M,FAM189B:NM_001267608:exon4:c.C563T:p.T188M,FAM189B:NM_006589:exon5:c.C620T:p.T207M	Uncertain significance		.
SCAMP3	1:155256732:A:G	0/1/325	SCAMP3:NM_052837:exon7:c.T761C:p.L254P,SCAMP3:NM_005698:exon8:c.T839C:p.L280P	Uncertain significance		.
SCAMP3	1:155260366:G:A	0/1/325	SCAMP3:NM_052837:exon3:c.C274T:p.R92X,SCAMP3:NM_005698:exon4:c.C352T:p.R118X	Uncertain significance		.
CLK2	1:155269544:G:A	0/1/325	CLK2:NM_001294338:exon3:c.C343T:p.R115W,CLK2:NM_003993:exon3:c.C343T:p.R115W	Uncertain significance		.
CLK2	1:155270818:G:A	0/1/325	CLK2:NM_001294338:exon2:c.C160T:p.R54C,CLK2:NM_003993:exon2:c.C160T:p.R54C	Uncertain significance		.
HCN3	1:155285267:G:T	0/1/325	HCN3:NM_020897:exon5:c.G1192T:p.D398Y	Uncertain significance		.
HCN3	1:155285742:T:G	0/2/324	HCN3:NM_020897:exon6:c.T1255G:p.C419G	Uncertain significance		.
HCN3	1:155285820:C:T	0/1/325	HCN3:NM_020897:exon6:c.C1333T:p.R445C	Uncertain significance		.
PKLR	1:155291918:G:A	0/1/325	PKLR:NM_000298:exon10:c.C1456T:p.R486W,PKLR:NM_181871:exon10:c.C1363T:p.R455W	Benign	DM	other	Pathogenic/Likely_pathogenic
RUSC1-AS1;FDPS	1:155318293:T:G	0/2/324		Uncertain significance		.	Likely_pathogenic
RUSC1	1:155322717:C:G	0/2/324	RUSC1:NM_001105203:exon2:c.C944G:p.S315C,RUSC1:NM_001105204:exon2:c.C944G:p.S315C	Uncertain significance		.
ASH1L	1:155347891:C:T	0/1/325	ASH1L:NM_018489:exon20:c.G7568A:p.R2523H	Uncertain significance		.	Benign
ASH1L	1:155357376:A:T	0/1/325	ASH1L:NM_018489:exon15:c.T6995A:p.I2332N	Uncertain significance		.	Likely_benign
DNAJC16	1:15536657:C:A	0/1/325	DNAJC16:NM_015291:exon4:c.C417A:p.D139E	Uncertain significance		.
ASH1L	1:155438853:G:A	0/1/325	ASH1L:NM_018489:exon5:c.C5302T:p.P1768S	Uncertain significance		.
ASH1L	1:155438895:T:A	0/1/325	ASH1L:NM_018489:exon5:c.A5260T:p.S1754C	Uncertain significance		.
ASH1L	1:155478269:T:C	0/1/325	ASH1L:NM_018489:exon3:c.A4601G:p.H1534R	Uncertain significance		.	Uncertain_significance
ASH1L	1:155482281:G:A	0/1/325	ASH1L:NM_018489:exon3:c.C589T:p.L197F	Uncertain significance		.
MSTO1	1:155612466:G:A	0/4/322	MSTO1:NM_001256532:exon9:c.G862A:p.V288M,MSTO1:NM_001256533:exon9:c.G862A:p.V288M,MSTO1:NM_001350772:exon9:c.G862A:p.V288M,MSTO1:NM_001350773:exon9:c.G862A:p.V288M,MSTO1:NM_001350774:exon9:c.G862A:p.V288M,MSTO1:NM_001350775:exon9:c.G862A:p.V288M,MSTO1:NM_001350776:exon9:c.G697A:p.V233M,MSTO1:NM_001350777:exon9:c.G331A:p.V111M,MSTO1:NM_001350778:exon9:c.G331A:p.V111M,MSTO1:NM_001350779:exon9:c.G33…	Uncertain significance		.
YY1AP1	1:155672715:A:G	0/1/325	YY1AP1:NM_001198899:exon4:c.T395C:p.F132S,YY1AP1:NM_001198900:exon6:c.T395C:p.F132S,YY1AP1:NM_001198901:exon6:c.T428C:p.F143S,YY1AP1:NM_001198902:exon6:c.T428C:p.F143S,YY1AP1:NM_001198903:exon6:c.T842C:p.F281S,YY1AP1:NM_001198904:exon6:c.T842C:p.F281S,YY1AP1:NM_001198905:exon7:c.T428C:p.F143S,YY1AP1:NM_001198906:exon7:c.T626C:p.F209S,YY1AP1:NM_139118:exon7:c.T626C:p.F209S,YY1AP1:NM_139119:exon7:c…	Uncertain significance		.
DAP3	1:155717076:A:G	0/1/325	DAP3:NM_001199850:exon3:c.A116G:p.Q39R,DAP3:NM_004632:exon3:c.A116G:p.Q39R,DAP3:NM_033657:exon3:c.A116G:p.Q39R,DAP3:NM_001199849:exon4:c.A116G:p.Q39R	Uncertain significance		.
GON4L	1:155764908:T:C	0/1/325	GON4L:NM_001282861:exon21:c.A4565G:p.D1522G,GON4L:NM_032292:exon21:c.A4565G:p.D1522G	Likely benign		.
GON4L	1:155764951:A:G	0/1/325	GON4L:NM_001282861:exon21:c.T4522C:p.Y1508H,GON4L:NM_032292:exon21:c.T4522C:p.Y1508H	Uncertain significance		.
GON4L	1:155766484:G:A	0/1/325	GON4L:NM_001282856:exon21:c.C2989T:p.R997C,GON4L:NM_001282858:exon21:c.C2989T:p.R997C,GON4L:NM_001282860:exon21:c.C2989T:p.R997C,GON4L:NM_001282861:exon21:c.C2989T:p.R997C,GON4L:NM_032292:exon21:c.C2989T:p.R997C	Uncertain significance		.
GON4L	1:155767486:T:C	0/1/325	GON4L:NM_001282856:exon20:c.A2702G:p.Q901R,GON4L:NM_001282858:exon20:c.A2702G:p.Q901R,GON4L:NM_001282860:exon20:c.A2702G:p.Q901R,GON4L:NM_001282861:exon20:c.A2702G:p.Q901R,GON4L:NM_032292:exon20:c.A2702G:p.Q901R	Uncertain significance		.
GON4L	1:155776454:G:C	0/1/325	GON4L:NM_001282856:exon16:c.C2119G:p.L707V,GON4L:NM_001282858:exon16:c.C2119G:p.L707V,GON4L:NM_001282860:exon16:c.C2119G:p.L707V,GON4L:NM_001282861:exon16:c.C2119G:p.L707V,GON4L:NM_032292:exon16:c.C2119G:p.L707V	Uncertain significance		.
AGMAT	1:15578987:T:G	0/1/325	AGMAT:NM_024758:exon4:c.A592C:p.K198Q	Uncertain significance		.
RIT1	1:155910724:C:T	0/1/325	RIT1:NM_001256821:exon2:c.G89A:p.S30N,RIT1:NM_006912:exon2:c.G38A:p.S13N	Uncertain significance		.	Conflicting_interpretations_of_pathogenicity
RXFP4	1:155942037:G:A	0/1/325	RXFP4:NM_181885:exon1:c.G328A:p.G110R	Uncertain significance		.
RXFP4	1:155942185:G:A	0/1/325	RXFP4:NM_181885:exon1:c.G476A:p.R159Q	Uncertain significance		.
RXFP4	1:155942289:C:T	0/1/325	RXFP4:NM_181885:exon1:c.C580T:p.R194C	Uncertain significance		.
RXFP4	1:155942496:C:G	0/1/325	RXFP4:NM_181885:exon1:c.C787G:p.H263D	Uncertain significance		.
RXFP4	1:155942523:G:C	0/1/325	RXFP4:NM_181885:exon1:c.G814C:p.V272L	Uncertain significance		.
UBQLN4	1:156044076:T:C	0/1/325	UBQLN4:NM_001304342:exon6:c.A988G:p.T330A,UBQLN4:NM_020131:exon6:c.A1048G:p.T350A	Uncertain significance		.
UBQLN4	1:156044171:G:A	0/1/325	UBQLN4:NM_001304342:exon6:c.C893T:p.S298F,UBQLN4:NM_020131:exon6:c.C953T:p.S318F	Uncertain significance		.
LMNA	1:156138507:C:T	0/1/325	LMNA:NM_170708:exon10:c.C1628T:p.S543L,LMNA:NM_001257374:exon11:c.C1382T:p.S461L,LMNA:NM_001282626:exon11:c.C1718T:p.S573L,LMNA:NM_170707:exon11:c.C1718T:p.S573L	Likely pathogenic	DM	Pathogenic|Pathogenic|Pathogenic|Uncertain significance|Likely pathogenic	Conflicting_interpretations_of_pathogenicity
SEMA4A	1:156172901:G:A	0/1/325	SEMA4A:NM_001193302:exon9:c.G814A:p.G272R,SEMA4A:NM_001193300:exon11:c.G1210A:p.G404R,SEMA4A:NM_001193301:exon11:c.G1210A:p.G404R,SEMA4A:NM_022367:exon11:c.G1210A:p.G404R	Uncertain significance		.	Uncertain_significance
SEMA4A	1:156172905:C:T	0/1/325	SEMA4A:NM_001193302:exon9:c.C818T:p.T273M,SEMA4A:NM_001193300:exon11:c.C1214T:p.T405M,SEMA4A:NM_001193301:exon11:c.C1214T:p.T405M,SEMA4A:NM_022367:exon11:c.C1214T:p.T405M	Uncertain significance		.	Uncertain_significance
SEMA4A	1:156176878:C:T	0/1/325	SEMA4A:NM_001193302:exon13:c.C1771T:p.R591C,SEMA4A:NM_001193300:exon15:c.C2167T:p.R723C,SEMA4A:NM_001193301:exon15:c.C2167T:p.R723C,SEMA4A:NM_022367:exon15:c.C2167T:p.R723C	Benign		Uncertain significance|Uncertain significance\x2cLikely benign|Likely benign	Benign/Likely_benign
PMF1;PMF1-BGLAP	1:156236364:C:T	0/4/322	PMF1-BGLAP:NM_001199664:exon2:c.C238T:p.R80W,PMF1:NM_001199654:exon4:c.C451T:p.R151W,PMF1-BGLAP:NM_001199662:exon4:c.C445T:p.R149W,PMF1:NM_007221:exon4:c.C445T:p.R149W	Uncertain significance		.
SMG5	1:156260498:G:A	0/1/325	SMG5:NM_001323615:exon14:c.C2098T:p.R700C,SMG5:NM_001323614:exon15:c.C2236T:p.R746C,SMG5:NM_015327:exon15:c.C2236T:p.R746C,SMG5:NM_001323616:exon16:c.C2038T:p.R680C,SMG5:NM_001323617:exon16:c.C2038T:p.R680C	Uncertain significance		.
SMG5	1:156260513:G:C	0/1/325	SMG5:NM_001323615:exon14:c.C2083G:p.R695G,SMG5:NM_001323614:exon15:c.C2221G:p.R741G,SMG5:NM_015327:exon15:c.C2221G:p.R741G,SMG5:NM_001323616:exon16:c.C2023G:p.R675G,SMG5:NM_001323617:exon16:c.C2023G:p.R675G	Uncertain significance		.
SMG5	1:156265844:G:T	0/3/323	SMG5:NM_001323615:exon11:c.C1654A:p.P552T,SMG5:NM_001323614:exon12:c.C1792A:p.P598T,SMG5:NM_015327:exon12:c.C1792A:p.P598T,SMG5:NM_001323616:exon13:c.C1594A:p.P532T,SMG5:NM_001323617:exon13:c.C1594A:p.P532T	Uncertain significance		.
SMG5	1:156265982:G:A	0/1/325	SMG5:NM_001323615:exon11:c.C1516T:p.L506F,SMG5:NM_001323614:exon12:c.C1654T:p.L552F,SMG5:NM_015327:exon12:c.C1654T:p.L552F,SMG5:NM_001323616:exon13:c.C1456T:p.L486F,SMG5:NM_001323617:exon13:c.C1456T:p.L486F	Uncertain significance		.
SMG5	1:156267515:T:C	0/2/324	SMG5:NM_001323614:exon10:c.A1072G:p.M358V,SMG5:NM_001323615:exon10:c.A1072G:p.M358V,SMG5:NM_015327:exon10:c.A1072G:p.M358V,SMG5:NM_001323616:exon11:c.A874G:p.M292V,SMG5:NM_001323617:exon11:c.A874G:p.M292V	Uncertain significance		.
SMG5	1:156267524:T:C	0/1/325	SMG5:NM_001323614:exon10:c.A1063G:p.I355V,SMG5:NM_001323615:exon10:c.A1063G:p.I355V,SMG5:NM_015327:exon10:c.A1063G:p.I355V,SMG5:NM_001323616:exon11:c.A865G:p.I289V,SMG5:NM_001323617:exon11:c.A865G:p.I289V	Benign		.
TMEM79	1:156285254:C:A	0/1/325	TMEM79:NM_032323:exon2:c.C28A:p.L10M	Uncertain significance		.
TMEM79	1:156285605:C:T	0/1/325	TMEM79:NM_032323:exon2:c.C379T:p.R127C	Uncertain significance		.
GLMP	1:156293154:G:C	0/8/318	GLMP:NM_001256605:exon5:c.C853G:p.L285V,GLMP:NM_001256608:exon5:c.C854G:p.P285R,GLMP:NM_001256604:exon6:c.C964G:p.L322V,GLMP:NM_001256609:exon6:c.C868G:p.L290V,GLMP:NM_144580:exon6:c.C1111G:p.L371V	Uncertain significance		.	Benign
GLMP	1:156293377:T:C	0/1/325	GLMP:NM_001256605:exon4:c.A740G:p.N247S,GLMP:NM_001256604:exon5:c.A851G:p.N284S,GLMP:NM_001256609:exon5:c.A755G:p.N252S,GLMP:NM_144580:exon5:c.A998G:p.N333S	Uncertain significance		.
GLMP	1:156294125:G:A	0/2/324	GLMP:NM_001256605:exon3:c.C433T:p.R145C,GLMP:NM_001256604:exon4:c.C691T:p.R231C,GLMP:NM_001256608:exon4:c.C691T:p.R231C,GLMP:NM_001256609:exon4:c.C448T:p.R150C,GLMP:NM_144580:exon4:c.C691T:p.R231C	Uncertain significance		.
GLMP	1:156294134:G:A	0/1/325	GLMP:NM_001256605:exon3:c.C424T:p.R142W,GLMP:NM_001256604:exon4:c.C682T:p.R228W,GLMP:NM_001256608:exon4:c.C682T:p.R228W,GLMP:NM_001256609:exon4:c.C439T:p.R147W,GLMP:NM_144580:exon4:c.C682T:p.R228W	Uncertain significance		.
IQGAP3	1:156539432:G:A	0/1/325	IQGAP3:NM_178229:exon25:c.C2998T:p.R1000C	Uncertain significance		.
IQGAP3	1:156548685:C:T	0/1/325	IQGAP3:NM_178229:exon17:c.G1889A:p.R630Q	Uncertain significance		.
GPATCH4	1:156595485:C:G	0/1/325	GPATCH4:NM_015590:exon8:c.G856C:p.E286Q,GPATCH4:NM_182679:exon8:c.G841C:p.E281Q	Uncertain significance		.
RSC1A1	1:15660693:T:G	0/1/325	RSC1A1:NM_006511:exon1:c.T825G:p.I275M	Uncertain significance		.
RSC1A1	1:15661393:G:A	0/1/325	RSC1A1:NM_006511:exon1:c.G1525A:p.E509K	Uncertain significance		.
BCAN	1:156652748:G:A	0/1/325	BCAN:NM_021948:exon8:c.G1798A:p.A600T,BCAN:NM_198427:exon8:c.G1798A:p.A600T	Uncertain significance		.
BCAN	1:156658575:G:A	0/1/325	BCAN:NM_021948:exon13:c.G2470A:p.A824T	Uncertain significance		.
NES	1:156669513:G:C	0/1/325	NES:NM_006617:exon4:c.C4675G:p.Q1559E	Uncertain significance		.
NES	1:156670713:C:T	0/1/325	NES:NM_006617:exon4:c.G3475A:p.G1159R	Uncertain significance		.	Likely_benign
NES	1:156671954:C:G	0/1/325	NES:NM_006617:exon4:c.G2234C:p.R745T	Likely benign		.	Likely_benign
NES	1:156672735:C:T	0/1/325	NES:NM_006617:exon4:c.G1453A:p.G485S	Uncertain significance		.
ISG20L2	1:156727182:C:G	0/1/325	ISG20L2:NM_001303095:exon2:c.G471C:p.Q157H	Uncertain significance		.
RRNAD1	1:156732349:G:C	0/3/323	RRNAD1:NM_001142560:exon3:c.G305C:p.R102P,RRNAD1:NM_015997:exon3:c.G305C:p.R102P	Uncertain significance		.
RRNAD1	1:156734306:T:C	0/1/325	RRNAD1:NM_015997:exon6:c.T934C:p.Y312H	Uncertain significance		.
RRNAD1	1:156734441:C:T	0/1/325	RRNAD1:NM_015997:exon6:c.C1069T:p.R357C	Uncertain significance		.
MRPL24	1:156737508:C:A	0/1/325	MRPL24:NM_024540:exon6:c.G541T:p.D181Y,MRPL24:NM_145729:exon6:c.G541T:p.D181Y	Uncertain significance		.
MRPL24	1:156737511:C:T	0/1/325	MRPL24:NM_024540:exon6:c.G538A:p.E180K,MRPL24:NM_145729:exon6:c.G538A:p.E180K	Uncertain significance		.
PRCC	1:156786909:C:T	0/1/325	PRCC:NM_005973:exon3:c.C818T:p.P273L	Uncertain significance		.
INSRR	1:156842445:G:A	0/1/325	INSRR:NM_014215:exon18:c.C3190T:p.R1064C	Uncertain significance		.
NTRK1	1:156866974:G:A	0/1/325	NTRK1:NM_001012331:exon4:c.G424A:p.E142K,NTRK1:NM_002529:exon4:c.G424A:p.E142K,NTRK1:NM_001007792:exon5:c.G334A:p.E112K	Uncertain significance		.
NTRK1	1:156868157:G:A	0/1/325	NTRK1:NM_001012331:exon5:c.G482A:p.R161H,NTRK1:NM_002529:exon5:c.G482A:p.R161H,NTRK1:NM_001007792:exon6:c.G392A:p.R131H	Uncertain significance		Uncertain significance	Conflicting_interpretations_of_pathogenicity
NTRK1	1:156879124:C:G	0/1/325	NTRK1:NM_001012331:exon14:c.C1790G:p.S597C,NTRK1:NM_001007792:exon15:c.C1700G:p.S567C,NTRK1:NM_002529:exon15:c.C1808G:p.S603C	Uncertain significance		Uncertain significance	Uncertain_significance
PEAR1	1:156906861:G:A	0/1/325	PEAR1:NM_001080471:exon6:c.G625A:p.A209T	Uncertain significance		.
ARHGEF11	1:156936839:T:C	0/1/325	ARHGEF11:NM_014784:exon39:c.A4487G:p.E1496G,ARHGEF11:NM_198236:exon40:c.A4607G:p.E1536G	Uncertain significance		.
PLEKHM2	1:15731941:G:A	0/1/325	PLEKHM2:NM_015164:exon17:c.G2518A:p.A840T	Uncertain significance		.	Likely_benign
PLEKHM2	1:15732482:G:A	0/1/325	PLEKHM2:NM_015164:exon18:c.G2758A:p.D920N	Uncertain significance		.	Uncertain_significance
PLEKHM2	1:15733903:G:A	0/1/325	PLEKHM2:NM_015164:exon20:c.G3029A:p.R1010H	Uncertain significance		.	Uncertain_significance
FCRL5	1:157521289:G:C	0/1/325	FCRL5:NM_001195388:exon11:c.C2243G:p.P748R,FCRL5:NM_031281:exon11:c.C2243G:p.P748R	Uncertain significance		.
FCRL5	1:157539215:A:G	0/4/322	FCRL5:NM_001195388:exon7:c.T1273C:p.S425P,FCRL5:NM_031281:exon7:c.T1273C:p.S425P	Likely benign		.
FCRL5	1:157542957:C:T	0/1/325	FCRL5:NM_001195388:exon6:c.G1025A:p.S342N,FCRL5:NM_031281:exon6:c.G1025A:p.S342N	Uncertain significance		.
FCRL5	1:157547071:C:T	0/1/325	FCRL5:NM_001195388:exon3:c.G179A:p.R60Q,FCRL5:NM_031281:exon3:c.G179A:p.R60Q	Likely benign		.
FCRL4	1:157586342:A:C	0/3/323	FCRL4:NM_031282:exon6:c.T961G:p.F321V	Uncertain significance		.
FCRL4	1:157587275:C:T	0/1/325		Uncertain significance		.	Uncertain_significance
FBLIM1	1:15765204:C:T	0/1/325	FBLIM1:NM_001024215:exon2:c.C221T:p.P74L,FBLIM1:NM_001024216:exon3:c.C221T:p.P74L,FBLIM1:NM_017556:exon3:c.C221T:p.P74L,FBLIM1:NM_001350151:exon4:c.C221T:p.P74L	Uncertain significance		.
FCRL3	1:157696286:C:T	0/1/325	FCRL3:NM_001320333:exon7:c.G886A:p.G296R,FCRL3:NM_052939:exon7:c.G886A:p.G296R	Uncertain significance		.
FCRL3	1:157698404:A:C	0/1/325	FCRL3:NM_001320333:exon4:c.T278G:p.V93G,FCRL3:NM_052939:exon4:c.T278G:p.V93G	Uncertain significance		.
FBLIM1	1:15774771:G:A	0/1/325	FBLIM1:NM_001024216:exon5:c.G574A:p.V192M,FBLIM1:NM_001024215:exon6:c.G865A:p.V289M,FBLIM1:NM_017556:exon7:c.G865A:p.V289M,FBLIM1:NM_001350151:exon8:c.G865A:p.V289M	Uncertain significance		.
FCRL2	1:157767405:T:C	0/1/325	FCRL2:NM_001159488:exon6:c.A988G:p.I330V,FCRL2:NM_030764:exon6:c.A988G:p.I330V	Uncertain significance		.
FCRL2	1:157768519:G:T	0/1/325	FCRL2:NM_001159488:exon5:c.C778A:p.L260M,FCRL2:NM_030764:exon5:c.C778A:p.L260M	Uncertain significance		.
FCRL2	1:157769983:G:A	0/2/324	FCRL2:NM_001159488:exon4:c.C478T:p.P160S,FCRL2:NM_030764:exon4:c.C478T:p.P160S	Likely benign		.
FCRL1	1:157796111:T:G	0/2/324	FCRL1:NM_001159398:exon11:c.A1275C:p.E425D,FCRL1:NM_052938:exon11:c.A1278C:p.E426D	Uncertain significance		.
FCRL1	1:157797916:C:A	0/1/325	FCRL1:NM_001159398:exon9:c.G1138T:p.V380F,FCRL1:NM_052938:exon9:c.G1138T:p.V380F	Uncertain significance		.
FCRL1	1:157803985:G:C	0/1/325	FCRL1:NM_001159397:exon3:c.C179G:p.A60G,FCRL1:NM_001159398:exon3:c.C179G:p.A60G,FCRL1:NM_052938:exon3:c.C179G:p.A60G	Uncertain significance		.
CD5L	1:157835883:C:A	0/1/325	CD5L:NM_001347698:exon3:c.G328T:p.E110X,CD5L:NM_005894:exon3:c.G328T:p.E110X	Uncertain significance		.
KIRREL	1:158084484:C:A	0/1/325	KIRREL:NM_001286349:exon2:c.C115A:p.H39N,KIRREL:NM_018240:exon4:c.C415A:p.H139N	Uncertain significance		.
KIRREL	1:158088019:G:A	0/1/325	KIRREL:NM_001286349:exon5:c.G481A:p.G161S,KIRREL:NM_018240:exon7:c.G781A:p.G261S	Uncertain significance		.
KIRREL	1:158093410:G:A	0/1/325	KIRREL:NM_001286349:exon10:c.G1243A:p.A415T,KIRREL:NM_018240:exon12:c.G1543A:p.A515T	Uncertain significance		.
CD1A	1:158256908:G:T	0/1/325	CD1A:NM_001320652:exon4:c.G694T:p.E232X,CD1A:NM_001763:exon4:c.G727T:p.E243X	Uncertain significance		.
CD1C	1:158291247:G:C	0/1/325	CD1C:NM_001765:exon2:c.G175C:p.D59H	Uncertain significance		.
CD1C	1:158292098:C:T	0/3/323	CD1C:NM_001765:exon3:c.C343T:p.Q115X	Uncertain significance		.
CD1B	1:158329466:G:A	0/1/325	CD1B:NM_001764:exon4:c.C790T:p.R264X	Uncertain significance		.
CD1B	1:158329898:A:T	0/1/325	CD1B:NM_001764:exon3:c.T561A:p.Y187X	Uncertain significance		.
CD1B	1:158329902:C:T	0/1/325	CD1B:NM_001764:exon3:c.G557A:p.R186Q	Uncertain significance		.
CD1E	1:158354472:C:T	0/1/325	CD1E:NM_001042583:exon2:c.C154T:p.H52Y,CD1E:NM_001042584:exon2:c.C154T:p.H52Y,CD1E:NM_001042585:exon2:c.C154T:p.H52Y,CD1E:NM_001185107:exon2:c.C154T:p.H52Y,CD1E:NM_001185108:exon2:c.C154T:p.H52Y,CD1E:NM_001185115:exon2:c.C154T:p.H52Y,CD1E:NM_030893:exon2:c.C154T:p.H52Y	Uncertain significance		.
CD1E	1:158355489:T:A	0/1/325	CD1E:NM_001185114:exon2:c.T248A:p.L83Q,CD1E:NM_001042583:exon3:c.T545A:p.L182Q,CD1E:NM_001042584:exon3:c.T545A:p.L182Q,CD1E:NM_001042585:exon3:c.T545A:p.L182Q,CD1E:NM_030893:exon3:c.T545A:p.L182Q	Uncertain significance		.
OR10T2	1:158398617:A:T	0/1/325	OR10T2:NM_001004475:exon1:c.T850A:p.L284I	Uncertain significance		.
OR10T2	1:158398733:A:C	0/1/325	OR10T2:NM_001004475:exon1:c.T734G:p.L245R	Uncertain significance		.
OR10T2	1:158399387:A:G	0/1/325	OR10T2:NM_001004475:exon1:c.T80C:p.L27P	Uncertain significance		.
OR10K2	1:158420238:G:A	0/1/325	OR10K2:NM_001004476:exon1:c.C629T:p.P210L	Uncertain significance		.
OR10K2	1:158420238:G:C	0/10/316	OR10K2:NM_001004476:exon1:c.C629G:p.P210R	Uncertain significance		.
OR10K2	1:158420325:A:G	0/1/325	OR10K2:NM_001004476:exon1:c.T542C:p.I181T	Uncertain significance		.
OR10K2	1:158420359:A:C	0/2/324	OR10K2:NM_001004476:exon1:c.T508G:p.S170A	Uncertain significance		.
OR10K2	1:158420487:C:T	0/1/325	OR10K2:NM_001004476:exon1:c.G380A:p.C127Y	Uncertain significance		.
OR10K2	1:158420503:G:A	0/1/325	OR10K2:NM_001004476:exon1:c.C364T:p.R122C	Uncertain significance		.
OR10R2	1:158480352:C:T	0/5/321	OR10R2:NM_001004472:exon1:c.C475T:p.Q159X	Uncertain significance		.
OR6Y1	1:158547219:C:A	0/1/325	OR6Y1:NM_001005189:exon1:c.G887T:p.C296F	Uncertain significance		.
OR6Y1	1:158547801:C:A	0/1/325	OR6Y1:NM_001005189:exon1:c.G305T:p.C102F	Uncertain significance		.
OR6P1	1:158562937:G:A	0/4/322	OR6P1:NM_001160325:exon1:c.C668T:p.A223V	Likely benign		.
OR6P1	1:158562937:G:T	0/1/325	OR6P1:NM_001160325:exon1:c.C668A:p.A223E	Uncertain significance		.
OR6P1	1:158563039:C:T	0/1/325	OR6P1:NM_001160325:exon1:c.G566A:p.C189Y	Uncertain significance		.
OR10X1	1:158579309:C:T	0/1/325	OR10X1:NM_001004477:exon1:c.G591A:p.M197I	Uncertain significance		.
SPTA1	1:158611341:A:G	0/1/325	SPTA1:NM_003126:exon52:c.T7183C:p.Y2395H	Uncertain significance		.	Uncertain_significance
SPTA1	1:158638141:C:T	0/1/325	SPTA1:NM_003126:exon36:c.G5081A:p.R1694H	Uncertain significance		Uncertain significance	Uncertain_significance
SPTA1	1:158638202:G:A	0/1/325	SPTA1:NM_003126:exon36:c.C5020T:p.L1674F	Uncertain significance		.
SPTA1	1:158667914:C:T	0/1/325	SPTA1:NM_003126:exon15:c.G1982A:p.R661H	Uncertain significance		Uncertain significance|Uncertain significance|Uncertain significance	Conflicting_interpretations_of_pathogenicity
SPTA1	1:158667939:A:G	0/1/325	SPTA1:NM_003126:exon15:c.T1957C:p.Y653H	Uncertain significance		.
SPTA1	1:158669538:C:T	0/1/325	SPTA1:NM_003126:exon14:c.G1703A:p.R568H	Uncertain significance		.	Conflicting_interpretations_of_pathogenicity
SPTA1	1:158681631:G:T	0/1/325	SPTA1:NM_003126:exon4:c.C427A:p.L143M	Uncertain significance		.
SPTA1	1:158683388:C:T	0/2/324	SPTA1:NM_003126:exon3:c.G373A:p.A125T	Uncertain significance		.	Uncertain_significance
SPTA1	1:158685229:T:C	0/1/325	SPTA1:NM_003126:exon2:c.A143G:p.K48R	Uncertain significance	DM	Pathogenic	Uncertain_significance
OR6K3	1:158717343:T:A	0/1/325	OR6K3:NM_001005327:exon1:c.A773T:p.Y258F	Uncertain significance		.
OR6K3	1:158717466:T:C	0/1/325	OR6K3:NM_001005327:exon1:c.A650G:p.Y217C	Uncertain significance		.
OR6K6	1:158755021:G:A	0/4/322	OR6K6:NM_001005184:exon1:c.G206A:p.G69E	Uncertain significance		.
OR6K6	1:158755062:C:G	0/3/323	OR6K6:NM_001005184:exon1:c.C247G:p.L83V	Uncertain significance		.
OR6K6	1:158755557:A:G	0/1/325	OR6K6:NM_001005184:exon1:c.A742G:p.I248V	Uncertain significance		.
OR6N1	1:158765940:A:G	0/1/325	OR6N1:NM_001005185:exon1:c.T743C:p.V248A	Uncertain significance		.
OR6N1	1:158766108:G:A	0/1/325	OR6N1:NM_001005185:exon1:c.C575T:p.T192M	Uncertain significance		.
OR6N1	1:158766548:T:C	0/1/325	OR6N1:NM_001005185:exon1:c.A135G:p.I45M	Uncertain significance		.
OR6N1	1:158766552:A:G	0/1/325	OR6N1:NM_001005185:exon1:c.T131C:p.L44P	Uncertain significance		.
MNDA	1:158845620:G:A	0/4/322	MNDA:NM_002432:exon5:c.G604A:p.A202T	Uncertain significance		.
PYHIN1	1:158939195:C:G	0/1/325	PYHIN1:NM_152501:exon4:c.C527G:p.S176C,PYHIN1:NM_198928:exon4:c.C500G:p.S167C,PYHIN1:NM_198929:exon4:c.C527G:p.S176C,PYHIN1:NM_198930:exon4:c.C500G:p.S167C	Uncertain significance		.
IFI16	1:159014784:T:C	0/1/325	IFI16:NM_001206567:exon2:c.T104C:p.L35P,IFI16:NM_005531:exon2:c.T104C:p.L35P	Uncertain significance		.
IFI16	1:159020452:C:T	0/1/325	IFI16:NM_001206567:exon5:c.C916T:p.L306F,IFI16:NM_005531:exon6:c.C1084T:p.L362F	Uncertain significance		.
CADM3	1:159189830:A:C	0/2/324	CADM3:NM_021189:exon2:c.A148C:p.S50R	Uncertain significance		.
ACKR1	1:159205750:T:C	0/1/325	ACKR1:NM_001122951:exon1:c.T317C:p.V106A,ACKR1:NM_002036:exon2:c.T311C:p.V104A	Uncertain significance		.
SPEN	1:15928591:G:A	0/1/325	SPEN:NM_015001:exon11:c.G2351A:p.R784H	Uncertain significance		.
SPEN	1:15930126:C:G	0/1/325	SPEN:NM_015001:exon11:c.C3886G:p.P1296A	Uncertain significance		.
SPEN	1:15930352:G:A	0/1/325	SPEN:NM_015001:exon11:c.G4112A:p.R1371Q	Uncertain significance		.
FCER1A	1:159304035:A:T	0/1/325	FCER1A:NM_002001:exon4:c.A184T:p.T62S	Uncertain significance		.
SPEN	1:15931563:G:A	0/1/325	SPEN:NM_015001:exon11:c.G5323A:p.E1775K	Uncertain significance		.
SPEN	1:15931996:C:G	0/1/325	SPEN:NM_015001:exon11:c.C5756G:p.P1919R	Uncertain significance		.
SPEN	1:15933642:C:T	0/1/325	SPEN:NM_015001:exon11:c.C7402T:p.P2468S	Uncertain significance		.
SPEN	1:15934516:C:T	0/1/325	SPEN:NM_015001:exon11:c.C8276T:p.T2759M	Uncertain significance		.
SPEN	1:15937503:C:T	0/1/325	SPEN:NM_015001:exon12:c.C10367T:p.P3456L	Uncertain significance		.
SPEN	1:15937527:G:C	0/4/322	SPEN:NM_015001:exon12:c.G10391C:p.G3464A	Uncertain significance		.
ZBTB17	1:15942171:C:T	0/1/325	ZBTB17:NM_001242884:exon15:c.G1964A:p.R655Q,ZBTB17:NM_001324137:exon15:c.G1982A:p.R661Q,ZBTB17:NM_001324138:exon15:c.G2021A:p.R674Q,ZBTB17:NM_001287603:exon16:c.G2231A:p.R744Q,ZBTB17:NM_001287604:exon16:c.G1982A:p.R661Q,ZBTB17:NM_003443:exon16:c.G2210A:p.R737Q	Uncertain significance		.
OR10J1	1:159440705:G:T	0/1/325	OR10J1:NM_012351:exon1:c.G947T:p.G316V	Uncertain significance		.
ZBTB17	1:15945182:G:C	0/1/325	ZBTB17:NM_001242884:exon6:c.C436G:p.R146G,ZBTB17:NM_001324137:exon6:c.C454G:p.R152G,ZBTB17:NM_001324138:exon6:c.C493G:p.R165G,ZBTB17:NM_001287603:exon7:c.C682G:p.R228G,ZBTB17:NM_001287604:exon7:c.C454G:p.R152G,ZBTB17:NM_003443:exon7:c.C682G:p.R228G	Uncertain significance		.
ZBTB17	1:15945182:G:T	0/1/325	ZBTB17:NM_001242884:exon6:c.C436A:p.R146R,ZBTB17:NM_001324137:exon6:c.C454A:p.R152R,ZBTB17:NM_001324138:exon6:c.C493A:p.R165R,ZBTB17:NM_001287603:exon7:c.C682A:p.R228R,ZBTB17:NM_001287604:exon7:c.C454A:p.R152R,ZBTB17:NM_003443:exon7:c.C682A:p.R228R	Likely benign
ZBTB17	1:15945723:G:C	0/2/324	ZBTB17:NM_001242884:exon5:c.C407G:p.S136W,ZBTB17:NM_001324137:exon5:c.C425G:p.S142W,ZBTB17:NM_001324138:exon5:c.C464G:p.S155W,ZBTB17:NM_001287603:exon6:c.C653G:p.S218W,ZBTB17:NM_001287604:exon6:c.C425G:p.S142W,ZBTB17:NM_003443:exon6:c.C653G:p.S218W	Uncertain significance		.
CRP	1:159713584:G:A	0/1/325	CRP:NM_000567:exon2:c.C616T:p.R206W,CRP:NM_001329057:exon2:c.C616T:p.R206W,CRP:NM_001329058:exon3:c.C217T:p.R73W	Uncertain significance		.
FCRL6	1:159809141:T:G	0/1/325	FCRL6:NM_001004310:exon4:c.T500G:p.I167S,FCRL6:NM_001284217:exon5:c.T521G:p.I174S	Uncertain significance		.
FCRL6	1:159809602:C:T	0/1/325	FCRL6:NM_001004310:exon5:c.C805T:p.Q269X,FCRL6:NM_001284217:exon6:c.C826T:p.Q276X	Uncertain significance		.
SLAMF8	1:159829913:G:A	0/2/324	SLAMF8:NM_020125:exon2:c.G88A:p.G30R	Uncertain significance		.
SLAMF8	1:159830018:C:T	0/1/325	SLAMF8:NM_020125:exon2:c.C193T:p.R65X	Uncertain significance		.
SLAMF8	1:159832894:T:C	0/1/325	SLAMF8:NM_001330741:exon2:c.T59C:p.V20A,SLAMF8:NM_020125:exon3:c.T386C:p.V129A	Uncertain significance		.
VSIG8	1:159856043:C:T	0/1/325	VSIG8:NM_001013661:exon6:c.G811A:p.G271S	Uncertain significance		.
IGSF9	1:159936767:T:C	0/1/325	IGSF9:NM_001135050:exon5:c.A542G:p.Q181R,IGSF9:NM_020789:exon5:c.A542G:p.Q181R	Uncertain significance		.
IGSF9	1:159937802:A:G	0/1/325	IGSF9:NM_001135050:exon4:c.T284C:p.I95T,IGSF9:NM_020789:exon4:c.T284C:p.I95T	Uncertain significance		.
PIGM	1:160030790:C:T	0/1/325	PIGM:NM_145167:exon1:c.G950A:p.C317Y	Uncertain significance		.	Uncertain_significance
PIGM	1:160031222:T:C	0/1/325	PIGM:NM_145167:exon1:c.A518G:p.Y173C	Uncertain significance		.
KCNJ10	1:160042021:C:T	0/1/325	KCNJ10:NM_002241:exon2:c.G512A:p.R171Q	Uncertain significance	DM	.	Likely_pathogenic
ATP1A4	1:160159455:C:T	0/1/325	ATP1A4:NM_144699:exon6:c.C707T:p.S236F	Uncertain significance		.
ATP1A4	1:160164324:C:T	0/1/325	ATP1A4:NM_144699:exon7:c.C947T:p.A316V	Likely benign		.
ATP1A4	1:160167342:C:T	0/1/325	ATP1A4:NM_144699:exon10:c.C1421T:p.S474F	Uncertain significance		.
ATP1A4	1:160171266:C:T	0/1/325	ATP1A4:NM_144699:exon11:c.C1507T:p.R503W	Uncertain significance		.
ATP1A4	1:160171420:G:T	0/2/324	ATP1A4:NM_144699:exon11:c.G1661T:p.G554V	Uncertain significance		.
ATP1A4	1:160171701:C:T	0/2/324	ATP1A4:NM_144699:exon12:c.C1798T:p.P600S	Uncertain significance		.
ATP1A4	1:160174232:C:T	0/1/325	ATP1A4:NM_144699:exon14:c.C2113T:p.L705F	Uncertain significance		.
ATP1A4	1:160174585:G:A	0/1/325	ATP1A4:NM_144699:exon15:c.G2149A:p.V717I	Uncertain significance		.
ATP1A4	1:160174606:G:A	0/1/325	ATP1A4:NM_144699:exon15:c.G2170A:p.G724R	Uncertain significance		.
CASQ1	1:160192801:G:C	0/1/325		Uncertain significance	DM	.	Likely_benign
CLCNKA	1:16027859:G:A	0/2/324	CLCNKA:NM_001257139:exon8:c.G691A:p.D231N,CLCNKA:NM_001042704:exon9:c.G820A:p.D274N,CLCNKA:NM_004070:exon9:c.G820A:p.D274N	Uncertain significance		.
PEX19	1:160283028:C:T	0/1/325	PEX19:NM_001193644:exon3:c.G262A:p.E88K,PEX19:NM_002857:exon3:c.G262A:p.E88K	Uncertain significance		.	Uncertain_significance
COPA	1:160305537:T:A	0/1/325	COPA:NM_001098398:exon17:c.A1590T:p.L530F,COPA:NM_004371:exon17:c.A1563T:p.L521F	Likely benign		.	Likely_benign
NCSTN	1:160356276:A:G	0/1/325	NCSTN:NM_001290186:exon11:c.A1154G:p.Y385C,NCSTN:NM_001349729:exon14:c.A1568G:p.Y523C,NCSTN:NM_015331:exon14:c.A1568G:p.Y523C,NCSTN:NM_001290184:exon15:c.A1508G:p.Y503C	Uncertain significance		.
VANGL2	1:160419212:C:T	0/1/325	VANGL2:NM_020335:exon4:c.C403T:p.R135W	Uncertain significance	DM	.
CLCNKB	1:16045569:T:C	0/1/325	CLCNKB:NM_000085:exon3:c.T112C:p.W38R	Uncertain significance		.	Likely_benign
SLAMF6	1:160496214:C:T	0/1/325	SLAMF6:NM_001184714:exon2:c.G229A:p.V77M,SLAMF6:NM_001184715:exon2:c.G82A:p.V28M,SLAMF6:NM_052931:exon2:c.G229A:p.V77M	Uncertain significance		.
CLCNKB	1:16052273:T:G	0/1/325	CLCNKB:NM_001165945:exon8:c.T977G:p.I326R,CLCNKB:NM_000085:exon15:c.T1484G:p.I495R	Uncertain significance		.
CD84	1:160565410:T:C	0/1/325	CD84:NM_001184879:exon2:c.A382G:p.I128V,CD84:NM_001184881:exon2:c.A382G:p.I128V,CD84:NM_001330742:exon2:c.A382G:p.I128V,CD84:NM_003874:exon2:c.A382G:p.I128V	Uncertain significance		.
LY9	1:160814512:C:T	0/1/325	LY9:NM_001261456:exon4:c.C823T:p.R275W,LY9:NM_001261457:exon4:c.C823T:p.R275W,LY9:NM_002348:exon4:c.C823T:p.R275W	Uncertain significance		.
LY9	1:160814651:C:T	0/1/325	LY9:NM_001261456:exon4:c.C962T:p.S321F,LY9:NM_001261457:exon4:c.C962T:p.S321F,LY9:NM_002348:exon4:c.C962T:p.S321F	Uncertain significance		.
F11R	1:160999054:C:G	0/1/325	F11R:NM_001348091:exon8:c.G706C:p.A236P,F11R:NM_016946:exon9:c.G853C:p.A285P	Uncertain significance		.
F11R	1:161000637:C:T	0/1/325	F11R:NM_016946:exon4:c.G382A:p.V128M	Uncertain significance		.
F11R	1:161000762:C:T	0/1/325	F11R:NM_016946:exon4:c.G257A:p.R86Q	Uncertain significance		.
F11R	1:161001103:G:A	0/1/325	F11R:NM_001348091:exon3:c.C158T:p.S53L,F11R:NM_016946:exon3:c.C158T:p.S53L	Uncertain significance		.
KLHDC9	1:161098638:G:A	0/1/325	KLHDC9:NM_001007255:exon1:c.G103A:p.E35K,KLHDC9:NM_152366:exon1:c.G103A:p.E35K	Uncertain significance		.
KLHDC9	1:161100091:C:T	0/1/325	KLHDC9:NM_152366:exon4:c.C917T:p.P306L	Uncertain significance		.
NIT1	1:161120578:G:A	0/1/325	NIT1:NM_001185093:exon6:c.G752A:p.R251K,NIT1:NM_001185094:exon7:c.G689A:p.R230K,NIT1:NM_005600:exon7:c.G797A:p.R266K	Uncertain significance		.
DEDD	1:161124380:C:T	0/1/325	DEDD:NM_001039711:exon2:c.G83A:p.R28H,DEDD:NM_001039712:exon3:c.G83A:p.R28H,DEDD:NM_001330765:exon3:c.G83A:p.R28H,DEDD:NM_032998:exon3:c.G83A:p.R28H	Uncertain significance		.
USP21	1:161160804:G:A	0/1/325	USP21:NM_001319847:exon2:c.G251A:p.R84Q,USP21:NM_001319848:exon2:c.G164A:p.R55Q,USP21:NM_012475:exon2:c.G164A:p.R55Q,USP21:NM_001014443:exon3:c.G164A:p.R55Q	Uncertain significance		.
B4GALT3	1:161171883:C:T	0/2/324	B4GALT3:NM_001199873:exon8:c.G1115A:p.R372H,B4GALT3:NM_001199874:exon8:c.G1115A:p.R372H,B4GALT3:NM_003779:exon8:c.G1115A:p.R372H	Uncertain significance		.
B4GALT3	1:161171949:C:T	0/1/325	B4GALT3:NM_001199873:exon8:c.G1049A:p.R350Q,B4GALT3:NM_001199874:exon8:c.G1049A:p.R350Q,B4GALT3:NM_003779:exon8:c.G1049A:p.R350Q	Uncertain significance		.
B4GALT3	1:161173904:C:T	0/2/324	B4GALT3:NM_001199873:exon5:c.G635A:p.R212Q,B4GALT3:NM_001199874:exon5:c.G635A:p.R212Q,B4GALT3:NM_003779:exon5:c.G635A:p.R212Q	Uncertain significance		.
ADAMTS4	1:161191241:C:T	0/1/325	ADAMTS4:NM_005099:exon9:c.G2411A:p.R804Q	Uncertain significance		.
ADAMTS4	1:161194101:G:A	0/1/325	ADAMTS4:NM_001320336:exon5:c.C1382T:p.P461L,ADAMTS4:NM_005099:exon5:c.C1382T:p.P461L	Uncertain significance		.
ADAMTS4	1:161195579:G:T	0/1/325	ADAMTS4:NM_001320336:exon4:c.C1147A:p.P383T,ADAMTS4:NM_005099:exon4:c.C1147A:p.P383T	Uncertain significance		.
NDUFS2	1:161210361:G:A	0/1/325	NDUFS2:NM_001166159:exon8:c.G838A:p.A280T,NDUFS2:NM_004550:exon9:c.G838A:p.A280T	Uncertain significance		.
NDUFS2	1:161212362:G:T	0/1/325	NDUFS2:NM_001166159:exon10:c.G998T:p.R333L,NDUFS2:NM_004550:exon11:c.G998T:p.R333L	Uncertain significance		.
NDUFS2	1:161212469:G:A	0/1/325	NDUFS2:NM_001166159:exon10:c.G1105A:p.A369T,NDUFS2:NM_004550:exon11:c.G1105A:p.A369T	Uncertain significance		.	Uncertain_significance
NDUFS2	1:161213712:G:T	0/2/324	NDUFS2:NM_001166159:exon12:c.G1276T:p.A426S,NDUFS2:NM_004550:exon13:c.G1276T:p.A426S	Uncertain significance		.	Uncertain_significance
NR1I3	1:161232929:G:A	0/1/325	NR1I3:NM_001077470:exon4:c.C339T:p.F113F,NR1I3:NM_001077472:exon4:c.C339T:p.F113F,NR1I3:NM_001077473:exon4:c.C339T:p.F113F,NR1I3:NM_001077475:exon4:c.C339T:p.F113F,NR1I3:NM_001077476:exon4:c.C339T:p.F113F,NR1I3:NM_001077477:exon4:c.C339T:p.F113F,NR1I3:NM_001077479:exon4:c.C339T:p.F113F,NR1I3:NM_001077469:exon5:c.C426T:p.F142F,NR1I3:NM_001077471:exon5:c.C426T:p.F142F,NR1I3:NM_001077474:exon5:c.C42…	Uncertain significance		.	Likely_benign
EPHA2	1:16132227:C:T	0/1/325	EPHA2:NM_001329090:exon12:c.G2000A:p.R667Q,EPHA2:NM_004431:exon13:c.G2162A:p.R721Q	Likely benign	DM	Pathogenic|Likely benign|Likely pathogenic	Conflicting_interpretations_of_pathogenicity
SDHC	1:161362511:G:A	0/1/325	SDHC:NM_001278172:exon4:c.G322A:p.A108T,SDHC:NM_001035511:exon5:c.G424A:p.A142T	Uncertain significance		Uncertain significance|Likely benign|Uncertain significance	Conflicting_interpretations_of_pathogenicity
EPHA2	1:16137949:T:C	0/1/325	EPHA2:NM_001329090:exon4:c.A1054G:p.M352V,EPHA2:NM_004431:exon5:c.A1216G:p.M406V	Uncertain significance		.
EPHA2	1:16138310:C:T	0/1/325	EPHA2:NM_001329090:exon3:c.G782A:p.R261Q,EPHA2:NM_004431:exon4:c.G944A:p.R315Q	Likely benign	DM	Likely benign	Likely_benign
EPHA2	1:16148555:C:T	0/1/325	EPHA2:NM_001329090:exon2:c.G484A:p.A162T,EPHA2:NM_004431:exon3:c.G646A:p.A216T	Uncertain significance		.
EPHA2	1:16148899:G:A	0/1/325	EPHA2:NM_001329090:exon2:c.C140T:p.T47I,EPHA2:NM_004431:exon3:c.C302T:p.T101I	Uncertain significance		.
FCGR2A	1:161505523:T:C	0/1/325	FCGR2A:NM_001136219:exon1:c.T56C:p.L19P,FCGR2A:NM_021642:exon1:c.T56C:p.L19P	Uncertain significance		.
EPHA2	1:16150928:G:C	0/1/325	EPHA2:NM_004431:exon2:c.C121G:p.L41V	Likely benign		Likely benign	Benign
FCGR2A	1:161518137:A:G	0/1/325	FCGR2A:NM_001136219:exon7:c.A943G:p.S315G,FCGR2A:NM_021642:exon7:c.A940G:p.S314G	Uncertain significance		.
HSPA6	1:161525134:C:T	0/1/325	HSPA6:NM_002155:exon1:c.C476T:p.A159V	Uncertain significance		.
HSPA6	1:161525707:A:G	0/1/325	HSPA6:NM_002155:exon1:c.A1049G:p.K350R	Uncertain significance		.
HSPA6	1:161525907:C:T	0/1/325	HSPA6:NM_002155:exon1:c.C1249T:p.Q417X	Uncertain significance		.
HSPA6	1:161526069:C:T	0/1/325	HSPA6:NM_002155:exon1:c.C1411T:p.R471C	Uncertain significance		.
FCGR3A	1:161548525:G:A	0/1/325	FCGR3A:NM_000569:exon3:c.C530T:p.S177L,FCGR3A:NM_001127592:exon3:c.C527T:p.S176L,FCGR3A:NM_001329122:exon3:c.C530T:p.S177L,FCGR3A:NM_001127593:exon4:c.C215T:p.S72L,FCGR3A:NM_001127595:exon4:c.C215T:p.S72L,FCGR3A:NM_001127596:exon4:c.C212T:p.S71L,FCGR3A:NM_001329120:exon4:c.C215T:p.S72L	Uncertain significance		.
FCGR3A	1:161548625:C:T	0/2/324	FCGR3A:NM_000569:exon3:c.G430A:p.E144K,FCGR3A:NM_001127592:exon3:c.G427A:p.E143K,FCGR3A:NM_001329122:exon3:c.G430A:p.E144K,FCGR3A:NM_001127593:exon4:c.G115A:p.E39K,FCGR3A:NM_001127595:exon4:c.G115A:p.E39K,FCGR3A:NM_001127596:exon4:c.G112A:p.E38K,FCGR3A:NM_001329120:exon4:c.G115A:p.E39K	Uncertain significance		.
FCGR2C	1:161591360:C:T	0/3/323	UNKNOWN	Uncertain significance		.
FCGR2B	1:161677480:A:C	0/1/325	FCGR2B:NM_001002273:exon7:c.A800C:p.E267A,FCGR2B:NM_001002274:exon7:c.A803C:p.E268A,FCGR2B:NM_001190828:exon7:c.A839C:p.E280A,FCGR2B:NM_001002275:exon8:c.A857C:p.E286A,FCGR2B:NM_004001:exon8:c.A860C:p.E287A	Uncertain significance		.
FCRLB	1:161727382:C:G	0/1/325	FCRLB:NM_001288830:exon5:c.C835G:p.P279A,FCRLB:NM_001288829:exon6:c.C856G:p.P286A,FCRLB:NM_001320241:exon7:c.C1001G:p.T334S,FCRLB:NM_001002901:exon8:c.C1001G:p.T334S	Uncertain significance		.
FCRLB	1:161727520:T:C	0/1/325	FCRLB:NM_001320241:exon7:c.T1139C:p.L380P,FCRLB:NM_001002901:exon8:c.T1139C:p.L380P	Uncertain significance		.
ATF6	1:161784068:A:G	0/1/325	ATF6:NM_007348:exon4:c.A326G:p.D109G	Uncertain significance		.	Uncertain_significance
ATF6	1:161792268:C:T	0/1/325	ATF6:NM_007348:exon6:c.C629T:p.T210M	Uncertain significance		.
OLFML2B	1:161997887:C:A	0/2/324	OLFML2B:NM_001297713:exon6:c.G1415T:p.G472V,OLFML2B:NM_001347700:exon6:c.G1418T:p.G473V,OLFML2B:NM_015441:exon6:c.G1412T:p.G471V	Uncertain significance		.
OLFML2B	1:162006344:G:A	0/2/324	OLFML2B:NM_001297713:exon4:c.C676T:p.R226C,OLFML2B:NM_001347700:exon4:c.C676T:p.R226C,OLFML2B:NM_015441:exon4:c.C676T:p.R226C	Uncertain significance		.
OLFML2B	1:162006382:T:C	0/2/324	OLFML2B:NM_001297713:exon4:c.A638G:p.N213S,OLFML2B:NM_001347700:exon4:c.A638G:p.N213S,OLFML2B:NM_015441:exon4:c.A638G:p.N213S	Uncertain significance		.
ARHGEF19	1:16201839:A:C	0/1/325	ARHGEF19:NM_153213:exon14:c.T2089G:p.S697A	Uncertain significance		.
NOS1AP	1:162300673:G:A	0/1/325	NOS1AP:NM_001164757:exon4:c.G296A:p.S99N,NOS1AP:NM_014697:exon4:c.G311A:p.S104N	Uncertain significance		.	Benign
RSG1	1:16232549:C:A	0/1/325	RSG1:NM_030907:exon4:c.G488T:p.G163V	Uncertain significance		.
C1orf226	1:162383439:A:G	0/1/325	C1orf226:NM_001085375:exon2:c.A575G:p.N192S,C1orf226:NM_001135240:exon3:c.A704G:p.N235S	Uncertain significance		.
SH2D1B	1:162399018:T:A	0/1/325	SH2D1B:NM_053282:exon3:c.A268T:p.N90Y	Uncertain significance		.
MIB2	1:1625050:C:T	0/1/325	MIB2:NM_001170686:exon6:c.C931T:p.R311W,MIB2:NM_001170687:exon6:c.C889T:p.R297W,MIB2:NM_080875:exon6:c.C931T:p.R311W	Uncertain significance		.
FBXO42	1:16251551:C:T	0/1/325	FBXO42:NM_018994:exon10:c.G1273A:p.E425K	Uncertain significance		.
UAP1	1:162576866:A:T	0/1/325	UAP1:NM_001324114:exon3:c.A370T:p.M124L,UAP1:NM_001324116:exon3:c.A370T:p.M124L,UAP1:NM_001324117:exon3:c.A370T:p.M124L,UAP1:NM_003115:exon3:c.A370T:p.M124L,UAP1:NM_001324113:exon4:c.A370T:p.M124L,UAP1:NM_001324115:exon4:c.A370T:p.M124L	Uncertain significance		.
UAP1	1:162587629:A:G	0/1/325	UAP1:NM_001324114:exon6:c.A989G:p.N330S,UAP1:NM_001324116:exon6:c.A989G:p.N330S,UAP1:NM_001324117:exon6:c.A989G:p.N330S,UAP1:NM_003115:exon6:c.A989G:p.N330S,UAP1:NM_001324113:exon7:c.A989G:p.N330S,UAP1:NM_001324115:exon7:c.A989G:p.N330S	Uncertain significance		.
CCDC190	1:162855650:G:C	0/1/325	CCDC190:NM_178550:exon3:c.C296G:p.P99R	Uncertain significance		.
CCDC190	1:162859559:G:A	0/1/325	CCDC190:NM_178550:exon2:c.C88T:p.Q30X	Uncertain significance		.	not_provided
RGS4	1:163069359:G:A	0/1/325	RGS4:NM_001102445:exon2:c.G166A:p.G56R	Uncertain significance		.
NUF2	1:163326152:A:T	0/1/325	NUF2:NM_031423:exon2:c.A101T:p.N34I,NUF2:NM_145697:exon2:c.A101T:p.N34I	Uncertain significance		.
NUF2	1:163328869:G:A	0/1/325	NUF2:NM_031423:exon5:c.G299A:p.R100Q,NUF2:NM_145697:exon5:c.G299A:p.R100Q	Uncertain significance		.
NUF2	1:163347926:G:A	0/1/325	NUF2:NM_031423:exon12:c.G1112A:p.R371H,NUF2:NM_145697:exon12:c.G1112A:p.R371H	Uncertain significance		.
CDK11B	1:1637095:C:T	0/1/325	CDK11B:NM_033487:exon13:c.G910A:p.A304T,CDK11B:NM_033490:exon14:c.G1027A:p.A343T,CDK11B:NM_001291345:exon15:c.G1648A:p.A550T,CDK11B:NM_001787:exon15:c.G1717A:p.A573T,CDK11B:NM_033486:exon15:c.G1678A:p.A560T,CDK11B:NM_033489:exon16:c.G1576A:p.A526T	Uncertain significance		.
SZRD1	1:16393293:C:T	0/1/325	SZRD1:NM_001114600:exon3:c.C167T:p.P56L,SZRD1:NM_001271869:exon3:c.C164T:p.P55L	Uncertain significance		.
SPATA21	1:16405011:G:A	0/1/325	SPATA21:NM_198546:exon8:c.C767T:p.T256M	Uncertain significance		.
SPATA21	1:16409872:G:A	0/1/325	SPATA21:NM_198546:exon6:c.C316T:p.R106W	Uncertain significance		.
LMX1A	1:165213730:G:A	0/1/325	LMX1A:NM_001174069:exon5:c.C580T:p.R194C,LMX1A:NM_177398:exon5:c.C580T:p.R194C	Uncertain significance		.
LRRC52	1:165544463:G:A	0/1/325	LRRC52:NM_001005214:exon1:c.G167A:p.R56Q	Uncertain significance		.
MGST3	1:165654349:G:A	0/1/325	MGST3:NM_004528:exon5:c.G320A:p.G107E	Uncertain significance		.
FAM78B	1:166070365:C:T	0/1/325	FAM78B:NM_001017961:exon2:c.G662A:p.R221Q	Uncertain significance		.
SLC35E2B	1:1665856:C:T	0/1/325	SLC35E2B:NM_001110781:exon9:c.G1144A:p.A382T,SLC35E2B:NM_001290264:exon10:c.G1144A:p.A382T	Uncertain significance		.
SLC35E2B	1:1665964:C:T	0/2/324	SLC35E2B:NM_001110781:exon9:c.G1036A:p.G346S,SLC35E2B:NM_001290264:exon10:c.G1036A:p.G346S	Uncertain significance		.
POGK	1:166850230:G:T	0/1/325	POGK:NM_001314014:exon3:c.G1297T:p.V433F,POGK:NM_017542:exon5:c.G1651T:p.V551F	Uncertain significance		.
TADA1	1:166857601:C:T	0/1/325	TADA1:NM_053053:exon8:c.G974A:p.R325H	Uncertain significance		.
ILDR2	1:166922648:G:A	0/1/325	ILDR2:NM_199351:exon8:c.C1156T:p.R386C	Uncertain significance		.
ILDR2	1:166958003:G:A	0/1/325	ILDR2:NM_199351:exon2:c.C145T:p.H49Y	Uncertain significance		.
MAEL	1:166992758:G:A	0/1/325	MAEL:NM_001286377:exon3:c.G305A:p.R102H,MAEL:NM_032858:exon4:c.G398A:p.R133H,MAEL:NM_001286378:exon5:c.G230A:p.R77H	Uncertain significance		.	Benign
DUSP27	1:167117481:G:A	0/3/323	DUSP27:NM_001080426:exon4:c.G359A:p.R120Q	Uncertain significance		.
DUSP27	1:167119422:G:A	0/1/325	DUSP27:NM_001080426:exon5:c.G611A:p.R204Q	Uncertain significance		.
DUSP27	1:167127100:A:G	0/2/324	DUSP27:NM_001080426:exon6:c.A1969G:p.I657V	Uncertain significance		.
DUSP27	1:167127745:A:G	0/3/323	DUSP27:NM_001080426:exon6:c.A2614G:p.K872E	Uncertain significance		.
DUSP27	1:167127760:G:A	0/2/324	DUSP27:NM_001080426:exon6:c.G2629A:p.D877N	Uncertain significance		.
DUSP27	1:167128363:G:C	0/1/325	DUSP27:NM_001080426:exon6:c.G3232C:p.D1078H	Uncertain significance		.
DUSP27	1:167128478:G:A	0/1/325	DUSP27:NM_001080426:exon6:c.G3347A:p.R1116Q	Uncertain significance		.
DUSP27	1:167128561:C:T	0/1/325	DUSP27:NM_001080426:exon6:c.C3430T:p.R1144W	Uncertain significance		.
RCSD1	1:167697244:T:G	0/1/325	RCSD1:NM_001322924:exon4:c.T458G:p.L153W,RCSD1:NM_001322923:exon5:c.T530G:p.L177W,RCSD1:NM_052862:exon6:c.T620G:p.L207W	Uncertain significance		.
RCSD1	1:167697313:C:A	0/2/324	RCSD1:NM_001322924:exon4:c.C527A:p.T176N,RCSD1:NM_001322923:exon5:c.C599A:p.T200N,RCSD1:NM_052862:exon6:c.C689A:p.T230N	Uncertain significance		.
RCSD1	1:167697451:C:T	0/1/325	RCSD1:NM_001322924:exon4:c.C665T:p.P222L,RCSD1:NM_001322923:exon5:c.C737T:p.P246L,RCSD1:NM_052862:exon6:c.C827T:p.P276L	Uncertain significance		.
RCSD1	1:167697699:G:A	0/1/325	RCSD1:NM_001322924:exon4:c.G913A:p.G305R,RCSD1:NM_001322923:exon5:c.G985A:p.G329R,RCSD1:NM_052862:exon6:c.G1075A:p.G359R	Uncertain significance		.
ADCY10	1:167845623:G:A	0/1/325	ADCY10:NM_001167749:exon18:c.C2488T:p.R830W,ADCY10:NM_001297772:exon21:c.C2671T:p.R891W,ADCY10:NM_018417:exon21:c.C2947T:p.R983W	Uncertain significance		.
ADCY10	1:167859814:A:C	0/1/325	ADCY10:NM_001167749:exon13:c.T1430G:p.L477W,ADCY10:NM_001297772:exon16:c.T1613G:p.L538W,ADCY10:NM_018417:exon16:c.T1889G:p.L630W	Uncertain significance		.
ADCY10	1:167860900:A:G	0/1/325	ADCY10:NM_001167749:exon12:c.T1321C:p.C441R,ADCY10:NM_001297772:exon15:c.T1504C:p.C502R,ADCY10:NM_018417:exon15:c.T1780C:p.C594R	Uncertain significance		.
ADCY10	1:167870278:A:G	0/1/325	ADCY10:NM_001167749:exon11:c.T1136C:p.L379P,ADCY10:NM_001297772:exon14:c.T1319C:p.L440P,ADCY10:NM_018417:exon14:c.T1595C:p.L532P	Uncertain significance		.	Uncertain_significance
ADCY10	1:167875175:A:G	0/1/325	ADCY10:NM_001167749:exon10:c.T959C:p.M320T,ADCY10:NM_001297772:exon13:c.T1142C:p.M381T,ADCY10:NM_018417:exon13:c.T1418C:p.M473T	Uncertain significance		.	Likely_benign
ADCY10	1:167903886:C:A	0/1/325		Pathogenic		.
DCAF6	1:168004644:A:G	0/1/325	DCAF6:NM_001198957:exon9:c.A1136G:p.Q379R,DCAF6:NM_001349777:exon9:c.A788G:p.Q263R,DCAF6:NM_001349780:exon9:c.A788G:p.Q263R,DCAF6:NM_001017977:exon10:c.A1229G:p.Q410R,DCAF6:NM_001198956:exon10:c.A1229G:p.Q410R,DCAF6:NM_001349773:exon10:c.A1229G:p.Q410R,DCAF6:NM_001349774:exon10:c.A788G:p.Q263R,DCAF6:NM_001349775:exon10:c.A788G:p.Q263R,DCAF6:NM_001349776:exon10:c.A788G:p.Q263R,DCAF6:NM_001349778:e…	Uncertain significance		.
GPR161	1:168097162:C:T	0/1/325	GPR161:NM_001267613:exon2:c.G211A:p.V71I,GPR161:NM_001267614:exon2:c.G103A:p.V35I,GPR161:NM_001349635:exon2:c.G49A:p.V17I,GPR161:NM_001267611:exon3:c.G496A:p.V166I,GPR161:NM_001267612:exon3:c.G49A:p.V17I,GPR161:NM_001349633:exon3:c.G445A:p.V149I,GPR161:NM_001267609:exon4:c.G505A:p.V169I,GPR161:NM_001267610:exon4:c.G445A:p.V149I,GPR161:NM_001349632:exon5:c.G445A:p.V149I,GPR161:NM_001349634:exon5:c…	Uncertain significance		.
TBX19	1:168300466:A:G	0/1/325	TBX19:NM_005149:exon5:c.A710G:p.H237R	Uncertain significance		.
TBX19	1:168305146:G:A	0/1/325	TBX19:NM_005149:exon6:c.G866A:p.R289Q	Uncertain significance		.
TBX19	1:168312745:G:A	0/1/325	TBX19:NM_005149:exon8:c.G1090A:p.G364R	Uncertain significance		.	Uncertain_significance
TBX19	1:168312932:C:T	1/0/325	TBX19:NM_005149:exon8:c.C1277T:p.S426L	Uncertain significance		.
DPT	1:168728970:A:T	0/1/325	DPT:NM_001937:exon1:c.T205A:p.S69T	Uncertain significance		.	Likely_benign
BLZF1	1:169376966:G:A	0/1/325	BLZF1:NM_001320972:exon3:c.G455A:p.R152H,BLZF1:NM_001320973:exon3:c.G455A:p.R152H,BLZF1:NM_003666:exon3:c.G455A:p.R152H	Uncertain significance		.
F5	1:169523893:G:A	0/1/325	F5:NM_000130:exon20:c.C5800T:p.P1934S	Uncertain significance		.
F5	1:169528068:G:A	0/1/325	F5:NM_000130:exon17:c.C5446T:p.P1816S	Uncertain significance	DM	.	Conflicting_interpretations_of_pathogenicity
F5	1:169529782:G:C	0/2/324	F5:NM_000130:exon16:c.C5245G:p.L1749V	Uncertain significance		.	Conflicting_interpretations_of_pathogenicity
F5	1:169530940:G:C	0/2/324	F5:NM_000130:exon15:c.C5054G:p.T1685S	Uncertain significance		Uncertain significance|Uncertain significance|Uncertain significance|Uncertain significance	Conflicting_interpretations_of_pathogenicity
F5	1:169530994:G:A	0/1/325	F5:NM_000130:exon15:c.C5000T:p.P1667L	Uncertain significance		.	Uncertain_significance
F5	1:169540501:T:G	0/1/325	F5:NM_000130:exon13:c.A4589C:p.E1530A	Uncertain significance		.	Conflicting_interpretations_of_pathogenicity
F5	1:169540693:G:T	0/2/324	F5:NM_000130:exon13:c.C4397A:p.P1466H	Uncertain significance		.
F5	1:169540744:G:A	0/1/325	F5:NM_000130:exon13:c.C4346T:p.P1449L	Uncertain significance		.	Likely_benign
F5	1:169542002:G:A	0/2/324	F5:NM_000130:exon13:c.C3088T:p.R1030X	Pathogenic	DM	.
F5	1:169542971:G:A	0/1/325	F5:NM_000130:exon13:c.C2119T:p.R707W	Uncertain significance		.
F5	1:169543075:C:G	0/1/325	F5:NM_000130:exon13:c.G2015C:p.S672T	Uncertain significance		.
F5	1:169550716:G:C	0/1/325	F5:NM_000130:exon9:c.C1320G:p.S440R	Uncertain significance		.
F5	1:169555300:T:C	0/1/325	F5:NM_000130:exon7:c.A1000G:p.R334G	Uncertain significance	DM	Pathogenic	Conflicting_interpretations_of_pathogenicity
F5	1:169556738:G:T	0/1/325	F5:NM_000130:exon6:c.C860A:p.T287N	Uncertain significance		.
F5	1:169560574:G:A	0/1/325	F5:NM_000130:exon4:c.C566T:p.P189L	Uncertain significance	DM	.	Uncertain_significance
SELP	1:169593619:C:T	0/1/325	SELP:NM_003005:exon14:c.G2393A:p.R798H	Uncertain significance		.
SELP	1:169603196:G:T	0/1/325	SELP:NM_003005:exon10:c.C1535A:p.P512H	Uncertain significance		.
CROCC	1:16969820:G:C	0/1/325	CROCC:NM_014675:exon33:c.G5337C:p.E1779D	Uncertain significance		.
CROCC	1:16969866:C:G	0/3/323	CROCC:NM_014675:exon33:c.C5383G:p.R1795G	Benign		.
SELE	1:169727900:G:A	0/5/321	SELE:NM_000450:exon9:c.C1307T:p.P436L	Uncertain significance		.
SCYL3	1:169862743:C:T	0/1/325	SCYL3:NM_020423:exon10:c.G1010A:p.R337Q,SCYL3:NM_181093:exon10:c.G1010A:p.R337Q	Uncertain significance		.
ATP13A2	1:16986835:C:T	0/2/324	ATP13A2:NM_001141974:exon26:c.G3073A:p.A1025T,ATP13A2:NM_001141973:exon27:c.G3190A:p.A1064T,ATP13A2:NM_022089:exon27:c.G3205A:p.A1069T	Uncertain significance	DM	.	Likely_benign
SCYL3	1:169870288:C:T	0/1/325	SCYL3:NM_020423:exon6:c.G592A:p.V198M,SCYL3:NM_181093:exon6:c.G592A:p.V198M	Uncertain significance		.
ATP13A2	1:16987164:G:A	0/1/325	ATP13A2:NM_001141974:exon25:c.C2833T:p.R945W,ATP13A2:NM_001141973:exon26:c.C2950T:p.R984W,ATP13A2:NM_022089:exon26:c.C2965T:p.R989W	Uncertain significance		.
ATP13A2	1:17000405:T:C	0/1/325	ATP13A2:NM_001141973:exon9:c.A820G:p.R274G,ATP13A2:NM_001141974:exon9:c.A820G:p.R274G,ATP13A2:NM_022089:exon9:c.A835G:p.R279G	Uncertain significance		.
METTL11B	1:170146161:C:G	0/1/325	METTL11B:NM_001136107:exon1:c.C54G:p.D18E	Uncertain significance		.
METTL11B	1:170160560:T:C	0/4/322	METTL11B:NM_001136107:exon2:c.T197C:p.M66T	Uncertain significance		.
PRRX1	1:170664267:G:A	0/1/325	PRRX1:NM_006902:exon1:c.G49A:p.G17S,PRRX1:NM_022716:exon1:c.G49A:p.G17S	Uncertain significance		.
PADI2	1:17093626:C:T	0/1/325	PADI2:NM_007365:exon5:c.G470A:p.R157Q	Uncertain significance		.
MROH9	1:170992280:C:T	0/1/325	MROH9:NM_001163629:exon12:c.C1145T:p.T382M,MROH9:NM_025063:exon12:c.C1145T:p.T382M	Uncertain significance		.
FMO3	1:171108103:G:C	0/1/325	FMO3:NM_001319174:exon4:c.G320C:p.C107S,FMO3:NM_001002294:exon5:c.G509C:p.C170S,FMO3:NM_006894:exon5:c.G509C:p.C170S,FMO3:NM_001319173:exon6:c.G449C:p.C150S	Uncertain significance		.
FMO3	1:171117125:A:T	0/1/325	FMO3:NM_001319174:exon8:c.A1093T:p.T365S,FMO3:NM_001002294:exon9:c.A1282T:p.T428S,FMO3:NM_006894:exon9:c.A1282T:p.T428S,FMO3:NM_001319173:exon10:c.A1222T:p.T408S	Uncertain significance		.	Uncertain_significance
FMO3	1:171117348:T:G	0/1/325	FMO3:NM_001319174:exon8:c.T1316G:p.V439G,FMO3:NM_001002294:exon9:c.T1505G:p.V502G,FMO3:NM_006894:exon9:c.T1505G:p.V502G,FMO3:NM_001319173:exon10:c.T1445G:p.V482G	Uncertain significance		Uncertain significance	Likely_benign
FMO1	1:171285309:C:T	0/1/325	FMO1:NM_001282692:exon8:c.C1376T:p.T459M,FMO1:NM_001282694:exon8:c.C1175T:p.T392M,FMO1:NM_001282693:exon9:c.C1364T:p.T455M,FMO1:NM_002021:exon9:c.C1364T:p.T455M	Uncertain significance		.
FMO4	1:171319935:T:C	0/1/325	FMO4:NM_002022:exon3:c.T110C:p.I37T	Uncertain significance		.
FMO4	1:171334679:G:C	0/2/324	FMO4:NM_002022:exon8:c.G1096C:p.A366P	Uncertain significance		.
FMO4	1:171341820:T:G	0/1/325	FMO4:NM_002022:exon10:c.T1658G:p.V553G	Uncertain significance		.
PRRC2C	1:171532464:C:G	0/1/325	PRRC2C:NM_015172:exon12:c.C1370G:p.A457G	Uncertain significance		.
PRRC2C	1:171532851:A:G	0/1/325	PRRC2C:NM_015172:exon12:c.A1757G:p.E586G	Uncertain significance		.
PRRC2C	1:171532903:A:C	0/2/324	PRRC2C:NM_015172:exon12:c.A1809C:p.R603S	Uncertain significance		.
PRRC2C	1:171540233:C:T	0/1/325	PRRC2C:NM_015172:exon16:c.C2761T:p.R921W	Uncertain significance		.
PRRC2C	1:171540593:A:G	0/1/325	PRRC2C:NM_015172:exon16:c.A3121G:p.K1041E	Uncertain significance		.
PRRC2C	1:171558119:G:T	0/1/325	PRRC2C:NM_015172:exon19:c.G6001T:p.V2001L	Uncertain significance		.
PRRC2C	1:171574963:A:G	0/1/325	PRRC2C:NM_015172:exon25:c.A6784G:p.N2262D	Uncertain significance		.
PRRC2C	1:171591759:C:A	0/1/325	PRRC2C:NM_015172:exon34:c.C8366A:p.P2789Q	Uncertain significance		.
MYOC	1:171636175:C:T	0/1/325	MYOC:NM_000261:exon3:c.G1265A:p.R422H	Likely pathogenic	DM	.	Uncertain_significance
MYOC	1:171636575:C:T	0/1/325	MYOC:NM_000261:exon3:c.G865A:p.D289N	Uncertain significance		Uncertain significance|Uncertain significance	Uncertain_significance
METTL13	1:171784316:G:A	0/3/323	METTL13:NM_014955:exon2:c.G472A:p.E158K,METTL13:NM_015935:exon2:c.G730A:p.E244K	Uncertain significance		.
DNM3	1:172092837:A:T	0/1/325	DNM3:NM_001136127:exon13:c.A1507T:p.S503C,DNM3:NM_001278252:exon13:c.A1507T:p.S503C,DNM3:NM_001350204:exon13:c.A1507T:p.S503C,DNM3:NM_001350205:exon13:c.A1507T:p.S503C,DNM3:NM_001350206:exon13:c.A1507T:p.S503C,DNM3:NM_015569:exon13:c.A1507T:p.S503C	Uncertain significance		.
PIGC	1:172441842:T:C	0/1/325	PIGC:NM_002642:exon2:c.A781G:p.I261V,PIGC:NM_153747:exon2:c.A781G:p.I261V	Uncertain significance		.
SUCO	1:172533424:A:G	0/1/325	SUCO:NM_016227:exon2:c.A574G:p.K192E	Uncertain significance		.
SUCO	1:172578350:T:C	0/1/325	SUCO:NM_001282750:exon13:c.T1282C:p.Y428H,SUCO:NM_016227:exon13:c.T1846C:p.Y616H,SUCO:NM_014283:exon14:c.T1393C:p.Y465H	Uncertain significance		.	Uncertain_significance
SUCO	1:172591036:A:C	0/1/325	SUCO:NM_001282751:exon17:c.A1189C:p.K397Q,SUCO:NM_001282750:exon18:c.A1765C:p.K589Q,SUCO:NM_016227:exon18:c.A3331C:p.K1111Q,SUCO:NM_014283:exon19:c.A2878C:p.K960Q	Uncertain significance		.	Uncertain_significance
SUCO	1:172600164:G:A	0/1/325	SUCO:NM_001282751:exon18:c.G1325A:p.R442Q,SUCO:NM_001282750:exon19:c.G1901A:p.R634Q,SUCO:NM_016227:exon19:c.G3467A:p.R1156Q,SUCO:NM_014283:exon20:c.G3014A:p.R1005Q	Uncertain significance		.	Uncertain_significance
PADI3	1:17262194:T:A	0/5/321	PADI3:NM_016233:exon3:c.T335A:p.L112H	Uncertain significance	DM	Pathogenic	Pathogenic
PADI3	1:17270928:C:T	0/2/324	PADI3:NM_016233:exon8:c.C881T:p.A294V	Uncertain significance	DM	Pathogenic	Conflicting_interpretations_of_pathogenicity
PADI3	1:17270981:C:T	0/1/325	PADI3:NM_016233:exon8:c.C934T:p.R312C	Uncertain significance		.
PADI3	1:17282981:G:A	0/1/325	PADI3:NM_016233:exon16:c.G1897A:p.D633N	Uncertain significance		.
TNFSF18	1:173050933:A:T	0/1/325	TNFSF18:NM_005092:exon1:c.T30A:p.C10X	Uncertain significance		.	Likely_benign
PADI4	1:17363588:C:T	0/5/321	PADI4:NM_012387:exon16:c.C1825T:p.R609C	Uncertain significance		.
PADI4	1:17363747:G:A	0/1/325	PADI4:NM_012387:exon16:c.G1984A:p.V662M	Uncertain significance		.
KLHL20	1:173716044:A:G	0/1/325	KLHL20:NM_014458:exon2:c.A1G:p.M1?	Uncertain significance		.
PADI6	1:17382032:C:T	0/1/325	PADI6:NM_207421:exon6:c.C619T:p.R207W	Uncertain significance		.
DARS2	1:173850389:A:G	0/1/325	DARS2:NM_018122:exon13:c.A1254G:p.I418M	Uncertain significance		.
ZBTB37	1:173870721:C:T	0/1/325	ZBTB37:NM_001122770:exon3:c.C496T:p.R166X,ZBTB37:NM_001346115:exon3:c.C496T:p.R166X,ZBTB37:NM_032522:exon3:c.C496T:p.R166X	Uncertain significance		.
ZBTB37	1:173870725:A:G	0/1/325	ZBTB37:NM_001122770:exon3:c.A500G:p.H167R,ZBTB37:NM_001346115:exon3:c.A500G:p.H167R,ZBTB37:NM_032522:exon3:c.A500G:p.H167R	Uncertain significance		.
SLC35E2	1:1739010:G:A	0/1/325	SLC35E2:NM_182838:exon3:c.C370T:p.L124F,SLC35E2:NM_001199787:exon4:c.C370T:p.L124F	Uncertain significance		.
SERPINC1	1:173904019:A:G	0/1/325	SERPINC1:NM_000488:exon7:c.T1265C:p.I422T	Uncertain significance	DM	.	Uncertain_significance
SERPINC1	1:173910797:T:C	0/1/325	SERPINC1:NM_000488:exon4:c.A719G:p.N240S	Uncertain significance	DM	.	Likely_benign
SERPINC1	1:173914872:A:T	0/2/324	SERPINC1:NM_000488:exon2:c.T89A:p.V30E	Likely benign	DM	other	Conflicting_interpretations_of_pathogenicity
RC3H1	1:173941317:G:C	0/1/325	RC3H1:NM_001300850:exon18:c.C3199G:p.Q1067E,RC3H1:NM_001300851:exon18:c.C3172G:p.Q1058E,RC3H1:NM_001300852:exon18:c.C3172G:p.Q1058E,RC3H1:NM_172071:exon18:c.C3199G:p.Q1067E	Uncertain significance		.
RC3H1	1:173947392:G:T	0/1/325	RC3H1:NM_001300850:exon14:c.C2714A:p.P905H,RC3H1:NM_001300851:exon14:c.C2714A:p.P905H,RC3H1:NM_001300852:exon14:c.C2714A:p.P905H,RC3H1:NM_172071:exon14:c.C2714A:p.P905H	Uncertain significance		.
RC3H1	1:173947411:T:C	0/1/325	RC3H1:NM_001300850:exon14:c.A2695G:p.M899V,RC3H1:NM_001300851:exon14:c.A2695G:p.M899V,RC3H1:NM_001300852:exon14:c.A2695G:p.M899V,RC3H1:NM_172071:exon14:c.A2695G:p.M899V	Uncertain significance		.
RC3H1	1:173961811:G:A	0/1/325	RC3H1:NM_001300850:exon11:c.C2116T:p.P706S,RC3H1:NM_001300851:exon11:c.C2116T:p.P706S,RC3H1:NM_001300852:exon11:c.C2116T:p.P706S,RC3H1:NM_172071:exon11:c.C2116T:p.P706S	Uncertain significance		.	Likely_benign
GPR52	1:174449114:A:T	0/1/325	GPR52:NM_005684:exon1:c.A1003T:p.M335L	Uncertain significance		.
GPR52	1:174449174:C:T	0/2/324	GPR52:NM_005684:exon1:c.C1063T:p.R355W	Uncertain significance		.	Benign
CACYBP	1:175004635:G:A	0/1/325	CACYBP:NM_014412:exon2:c.G37A:p.V13I	Uncertain significance		.
MRPS14	1:175018501:G:A	0/1/325	MRPS14:NM_022100:exon2:c.C121T:p.R41X	Uncertain significance		.
TNN	1:175077623:G:A	0/1/325	TNN:NM_022093:exon2:c.G205A:p.G69R	Uncertain significance		.
TNN	1:175136962:C:T	0/1/325	TNN:NM_022093:exon17:c.C3569T:p.T1190I	Uncertain significance		.
TNR	1:175337673:C:T	0/1/325	TNR:NM_001328635:exon19:c.G2390A:p.R797Q,TNR:NM_003285:exon19:c.G3389A:p.R1130Q	Uncertain significance		.
TNR	1:175379604:A:T	0/1/325	TNR:NM_001328635:exon9:c.T912A:p.H304Q,TNR:NM_003285:exon9:c.T1911A:p.H637Q	Uncertain significance		.
TNR	1:175403416:G:A	0/1/325	TNR:NM_003285:exon4:c.C700T:p.R234W	Uncertain significance		.
NADK	1:1759835:C:T	0/1/325	NADK:NM_001198994:exon4:c.G331A:p.G111R	Uncertain significance		.
PAPPA2	1:176594844:G:C	0/3/323	PAPPA2:NM_020318:exon3:c.G1240C:p.E414Q,PAPPA2:NM_021936:exon3:c.G1240C:p.E414Q	Uncertain significance		.
PAPPA2	1:176710175:T:C	0/2/324	PAPPA2:NM_020318:exon11:c.T3650C:p.L1217P	Uncertain significance		.	Benign
ASTN1	1:176864350:C:G	0/1/325	ASTN1:NM_004319:exon23:c.G3819C:p.R1273S	Uncertain significance		.
ASTN1	1:176882938:T:G	0/2/324	ASTN1:NM_001286164:exon20:c.A3283C:p.M1095L,ASTN1:NM_004319:exon20:c.A3283C:p.M1095L,ASTN1:NM_207108:exon20:c.A3283C:p.M1095L	Uncertain significance		.	Uncertain_significance
ASTN1	1:176894714:G:A	0/1/325	ASTN1:NM_001286164:exon17:c.C2788T:p.R930C,ASTN1:NM_004319:exon17:c.C2788T:p.R930C,ASTN1:NM_207108:exon17:c.C2788T:p.R930C	Uncertain significance		.
ASTN1	1:177024643:C:T	0/2/324	ASTN1:NM_001286164:exon6:c.G1210A:p.V404I,ASTN1:NM_004319:exon6:c.G1210A:p.V404I,ASTN1:NM_207108:exon6:c.G1210A:p.V404I	Uncertain significance		.
BRINP2	1:177281122:G:A	0/1/325	BRINP2:NM_021165:exon8:c.G1946A:p.R649Q	Uncertain significance		.
SEC16B	1:177936324:C:T	0/1/325	SEC16B:NM_033127:exon20:c.G2545A:p.G849S	Uncertain significance		.
SEC16B	1:177936353:A:T	0/1/325	SEC16B:NM_033127:exon20:c.T2516A:p.V839E	Uncertain significance		.
SEC16B	1:177947920:C:T	0/1/325	SEC16B:NM_033127:exon13:c.G1568A:p.G523E	Uncertain significance		.	Likely_benign
SEC16B	1:177967825:G:A	0/1/325	SEC16B:NM_033127:exon2:c.C157T:p.R53C	Uncertain significance		.
ACTL8	1:17823118:C:A	0/1/325	ACTL8:NM_030812:exon2:c.C110A:p.P37Q	Uncertain significance		.
RASAL2	1:178443074:A:G	0/1/325	RASAL2:NM_004841:exon6:c.A883G:p.I295V,RASAL2:NM_170692:exon8:c.A1327G:p.I443V	Uncertain significance		.
TEX35	1:178520385:A:G	0/2/324	TEX35:NM_001170722:exon6:c.A314G:p.D105G,TEX35:NM_001170723:exon6:c.A290G:p.D97G,TEX35:NM_001170724:exon6:c.A290G:p.D97G,TEX35:NM_032126:exon6:c.A290G:p.D97G	Uncertain significance		.
TEX35	1:178521252:A:G	0/1/325	TEX35:NM_001170722:exon8:c.A598G:p.N200D,TEX35:NM_001170723:exon8:c.A574G:p.N192D,TEX35:NM_001170724:exon8:c.A574G:p.N192D,TEX35:NM_032126:exon8:c.A574G:p.N192D	Likely benign		.
RALGPS2	1:178833494:A:G	0/1/325	RALGPS2:NM_001286247:exon8:c.A551G:p.K184R,RALGPS2:NM_152663:exon8:c.A551G:p.K184R	Uncertain significance		.
ANGPTL1	1:178853652:A:G	0/1/325	ANGPTL1:NM_004673:exon4:c.T959C:p.V320A	Uncertain significance		.
ANGPTL1	1:178853739:C:G	0/1/325	ANGPTL1:NM_004673:exon4:c.G872C:p.S291T	Uncertain significance		.
ANGPTL1	1:178865020:G:A	0/2/324	ANGPTL1:NM_004673:exon3:c.C757T:p.P253S	Uncertain significance		.
FAM20B	1:179064056:G:A	0/1/325	FAM20B:NM_001324310:exon5:c.G704A:p.R235H,FAM20B:NM_001324311:exon5:c.G704A:p.R235H,FAM20B:NM_014864:exon5:c.G704A:p.R235H	Uncertain significance		.
FAM20B	1:179072034:G:A	0/1/325	FAM20B:NM_001324310:exon8:c.G1120A:p.A374T,FAM20B:NM_001324311:exon8:c.G1120A:p.A374T,FAM20B:NM_014864:exon8:c.G1120A:p.A374T	Uncertain significance		.
TOR3A	1:179085843:T:C	0/1/325	TOR3A:NM_022371:exon3:c.T589C:p.F197L	Uncertain significance		.
TOR3A	1:179095010:T:C	0/2/324	TOR3A:NM_022371:exon6:c.T986C:p.I329T	Uncertain significance		.
TOR3A	1:179095045:C:T	0/1/325	TOR3A:NM_022371:exon6:c.C1021T:p.R341C	Uncertain significance		.
ABL2	1:179108280:G:C	0/1/325	ABL2:NM_001168236:exon11:c.C2924G:p.P975R,ABL2:NM_001168238:exon12:c.C2615G:p.P872R,ABL2:NM_001168239:exon12:c.C2570G:p.P857R,ABL2:NM_005158:exon12:c.C2942G:p.P981R,ABL2:NM_007314:exon12:c.C2987G:p.P996R,ABL2:NM_001136000:exon13:c.C2633G:p.P878R,ABL2:NM_001168237:exon13:c.C2678G:p.P893R	Uncertain significance		.
ABL2	1:179108751:T:C	0/1/325	ABL2:NM_001168236:exon11:c.A2453G:p.E818G,ABL2:NM_001168238:exon12:c.A2144G:p.E715G,ABL2:NM_001168239:exon12:c.A2099G:p.E700G,ABL2:NM_005158:exon12:c.A2471G:p.E824G,ABL2:NM_007314:exon12:c.A2516G:p.E839G,ABL2:NM_001136000:exon13:c.A2162G:p.E721G,ABL2:NM_001168237:exon13:c.A2207G:p.E736G	Uncertain significance		.
ABL2	1:179108917:T:A	0/2/324	ABL2:NM_001168236:exon11:c.A2287T:p.T763S,ABL2:NM_005158:exon12:c.A2305T:p.T769S,ABL2:NM_007314:exon12:c.A2350T:p.T784S	Uncertain significance		.	Likely_benign
ABL2	1:179109150:G:T	0/1/325	ABL2:NM_001168236:exon11:c.C2054A:p.A685D,ABL2:NM_005158:exon12:c.C2072A:p.A691D,ABL2:NM_007314:exon12:c.C2117A:p.A706D	Uncertain significance		.
ABL2	1:179126618:C:T	0/1/325	ABL2:NM_001136001:exon3:c.G383A:p.R128H,ABL2:NM_001168236:exon3:c.G383A:p.R128H,ABL2:NM_001168238:exon3:c.G383A:p.R128H,ABL2:NM_001168239:exon3:c.G338A:p.R113H,ABL2:NM_001136000:exon4:c.G401A:p.R134H,ABL2:NM_001168237:exon4:c.G446A:p.R149H,ABL2:NM_005158:exon4:c.G401A:p.R134H,ABL2:NM_007314:exon4:c.G446A:p.R149H	Uncertain significance		.
SOAT1	1:179335654:C:T	0/1/325	SOAT1:NM_001252511:exon3:c.C152T:p.A51V,SOAT1:NM_001252512:exon3:c.C131T:p.A44V,SOAT1:NM_003101:exon4:c.C326T:p.A109V	Uncertain significance		.
NPHS2	1:179557094:C:T	0/1/325	NPHS2:NM_014625:exon5:c.G671A:p.R224H	Uncertain significance		.	Uncertain_significance
NPHS2	1:179557122:G:C	0/1/325	NPHS2:NM_014625:exon5:c.C643G:p.Q215E	Uncertain significance		Likely pathogenic
NPHS2	1:179561327:C:T	0/1/325	NPHS2:NM_001297575:exon3:c.G413A:p.R138Q,NPHS2:NM_014625:exon3:c.G413A:p.R138Q	Likely pathogenic	DM	Pathogenic|Pathogenic|Pathogenic	Conflicting_interpretations_of_pathogenicity
TDRD5	1:179592775:A:G	0/1/325	TDRD5:NM_001199085:exon2:c.A160G:p.M54V,TDRD5:NM_001199089:exon2:c.A160G:p.M54V,TDRD5:NM_001199091:exon2:c.A160G:p.M54V,TDRD5:NM_001349923:exon2:c.A160G:p.M54V,TDRD5:NM_173533:exon2:c.A160G:p.M54V	Uncertain significance		.
TDRD5	1:179634466:A:G	0/1/325	TDRD5:NM_001199085:exon8:c.A1136G:p.D379G,TDRD5:NM_001199089:exon8:c.A1136G:p.D379G,TDRD5:NM_001199091:exon8:c.A1136G:p.D379G,TDRD5:NM_001349923:exon8:c.A1136G:p.D379G,TDRD5:NM_173533:exon8:c.A1136G:p.D379G	Uncertain significance		.
TDRD5	1:179640399:C:T	0/1/325	TDRD5:NM_001199092:exon8:c.C419T:p.P140L,TDRD5:NM_001199085:exon11:c.C1754T:p.P585L,TDRD5:NM_001199089:exon11:c.C1754T:p.P585L,TDRD5:NM_001199091:exon11:c.C1754T:p.P585L,TDRD5:NM_001349923:exon11:c.C1754T:p.P585L,TDRD5:NM_173533:exon11:c.C1754T:p.P585L	Uncertain significance		.
TOR1AIP2	1:179864794:C:T	0/1/325	TOR1AIP2:NM_001349931:exon2:c.G383A:p.G128D,TOR1AIP2:NM_001349933:exon2:c.G383A:p.G128D,TOR1AIP2:NM_022347:exon3:c.G383A:p.G128D	Uncertain significance		.
TOR1AIP1	1:179882862:G:T	0/1/325	TOR1AIP1:NM_001267578:exon1:c.G360T:p.E120D,TOR1AIP1:NM_015602:exon1:c.G360T:p.E120D	Uncertain significance		.
TOR1AIP1	1:179917742:G:A	0/1/325	TOR1AIP1:NM_001267578:exon10:c.G1258A:p.E420K,TOR1AIP1:NM_015602:exon10:c.G1255A:p.E419K	Uncertain significance		.
CEP350	1:180020440:T:A	0/1/325	CEP350:NM_014810:exon12:c.T2666A:p.F889Y	Uncertain significance		.
CEP350	1:180036962:G:A	0/1/325	CEP350:NM_014810:exon17:c.G3983A:p.R1328H	Uncertain significance		.
CEP350	1:180041720:T:A	0/1/325	CEP350:NM_014810:exon19:c.T4280A:p.L1427Q	Uncertain significance		.
CEP350	1:180043078:A:G	0/5/321	CEP350:NM_014810:exon20:c.A4385G:p.H1462R	Uncertain significance		.	Likely_benign
CEP350	1:180095754:G:A	0/1/325	CEP350:NM_014810:exon35:c.G8743A:p.A2915T	Uncertain significance		.
QSOX1	1:180196700:C:A	0/1/325	QSOX1:NM_002826:exon12:c.C1907A:p.P636Q	Uncertain significance		.
LHX4	1:180274258:G:T	0/2/324	LHX4:NM_033343:exon6:c.G852T:p.Q284H	Uncertain significance		.
LHX4	1:180274523:G:A	0/1/325	LHX4:NM_033343:exon6:c.G1117A:p.D373N	Likely benign		.
XPR1	1:180806151:C:G	0/1/325	XPR1:NM_001135669:exon5:c.C537G:p.H179Q,XPR1:NM_001328662:exon5:c.C537G:p.H179Q,XPR1:NM_004736:exon5:c.C537G:p.H179Q	Uncertain significance		.
KIAA1614	1:180916758:G:A	0/1/325	KIAA1614:NM_020950:exon2:c.G655A:p.G219R	Uncertain significance		.
KIAA1614	1:180935788:G:A	0/1/325	KIAA1614:NM_020950:exon5:c.G1879A:p.E627K	Uncertain significance		.
KIAA1614	1:180936158:C:T	0/13/313	KIAA1614:NM_020950:exon5:c.C2249T:p.T750I	Uncertain significance		.
KIAA1614	1:180936184:G:T	0/1/325	KIAA1614:NM_020950:exon5:c.G2275T:p.G759W	Uncertain significance		.
MR1	1:181052237:C:T	0/1/325	MR1:NM_001194999:exon5:c.C472T:p.P158S,MR1:NM_001531:exon5:c.C607T:p.P203S	Uncertain significance		.
CACNA1E	1:181732646:G:C	0/1/325	CACNA1E:NM_001205294:exon19:c.G2503C:p.G835R,CACNA1E:NM_000721:exon20:c.G2560C:p.G854R,CACNA1E:NM_001205293:exon20:c.G2560C:p.G854R	Uncertain significance		.	Uncertain_significance
CACNA1E	1:181733001:C:T	0/1/325	CACNA1E:NM_001205294:exon19:c.C2858T:p.T953M,CACNA1E:NM_000721:exon20:c.C2915T:p.T972M,CACNA1E:NM_001205293:exon20:c.C2915T:p.T972M	Uncertain significance		.
CACNA1E	1:181790513:T:C	0/1/325	CACNA1E:NM_001205294:exon43:c.T5798C:p.M1933T,CACNA1E:NM_000721:exon44:c.T5855C:p.M1952T,CACNA1E:NM_001205293:exon44:c.T5855C:p.M1952T	Uncertain significance		.	Likely_benign
ZNF648	1:182057143:G:A	0/2/324	ZNF648:NM_001009992:exon2:c.C868T:p.H290Y	Uncertain significance		.
ZNF648	1:182057224:T:C	0/1/325	ZNF648:NM_001009992:exon2:c.A787G:p.S263G	Uncertain significance		.
RGSL1	1:182474154:T:C	0/1/325	RGSL1:NM_001137669:exon6:c.T1043C:p.I348T	Uncertain significance		.
RNASEL	1:182585608:C:G	0/1/325	RNASEL:NM_021133:exon2:c.G1199C:p.R400P	Likely benign		.
RNASEL	1:182585631:C:A	0/1/325	RNASEL:NM_021133:exon2:c.G1176T:p.K392N	Uncertain significance		.
RGS8	1:182648245:T:A	0/2/324	RGS8:NM_033345:exon5:c.A306T:p.E102D,RGS8:NM_001102450:exon6:c.A252T:p.E84D	Uncertain significance		.
NPL	1:182803762:A:G	0/1/325	NPL:NM_001200051:exon4:c.A133G:p.N45D,NPL:NM_001200052:exon4:c.A133G:p.N45D,NPL:NM_001200056:exon4:c.A133G:p.N45D,NPL:NM_030769:exon4:c.A133G:p.N45D	Uncertain significance	DM	.
DHX9	1:182884792:A:G	0/1/325	DHX9:NM_001357:exon27:c.A3440G:p.N1147S	Uncertain significance		.
SHCBP1L	1:182939312:G:A	0/1/325	SHCBP1L:NM_030933:exon5:c.C940T:p.R314C,SHCBP1L:NM_001345928:exon6:c.C583T:p.R195C	Uncertain significance		.
LAMC1	1:183103375:C:T	0/1/325	LAMC1:NM_002293:exon2:c.C466T:p.R156C	Uncertain significance		.
LAMC1	1:183117424:C:T	0/1/325	LAMC1:NM_002293:exon9:c.C1669T:p.R557W	Benign		.	Benign
LAMC1	1:183124687:G:A	0/1/325	LAMC1:NM_002293:exon14:c.G2458A:p.G820S	Uncertain significance		.
LAMC1	1:183132506:A:C	0/1/325	LAMC1:NM_002293:exon21:c.A3673C:p.T1225P	Uncertain significance		.
LAMC1	1:183133497:G:A	0/3/323	LAMC1:NM_002293:exon22:c.G3796A:p.E1266K	Uncertain significance		.	Likely_benign
LAMC2	1:183227650:C:T	0/1/325	LAMC2:NM_005562:exon10:c.C1421T:p.P474L,LAMC2:NM_018891:exon10:c.C1421T:p.P474L	Uncertain significance		.
NMNAT2	1:183261213:G:A	0/1/325	NMNAT2:NM_015039:exon9:c.C742T:p.R248C,NMNAT2:NM_170706:exon9:c.C727T:p.R243C	Uncertain significance		.
SMG7	1:183526677:A:G	0/1/325	SMG7:NM_001174061:exon4:c.A268G:p.K90E,SMG7:NM_173156:exon5:c.A394G:p.K132E,SMG7:NM_201568:exon5:c.A394G:p.K132E,SMG7:NM_201569:exon5:c.A394G:p.K132E,SMG7:NM_001331007:exon6:c.A481G:p.K161E,SMG7:NM_001350219:exon7:c.A481G:p.K161E,SMG7:NM_001350220:exon7:c.A481G:p.K161E,SMG7:NM_001350221:exon7:c.A481G:p.K161E	Uncertain significance		.
SMG7	1:183542215:G:C	0/2/324	SMG7:NM_001174061:exon13:c.G1429C:p.G477R,SMG7:NM_001350222:exon14:c.G550C:p.G184R,SMG7:NM_173156:exon14:c.G1555C:p.G519R,SMG7:NM_201568:exon14:c.G1555C:p.G519R,SMG7:NM_201569:exon14:c.G1555C:p.G519R,SMG7:NM_001331007:exon15:c.G1642C:p.G548R,SMG7:NM_001350219:exon16:c.G1642C:p.G548R,SMG7:NM_001350220:exon16:c.G1642C:p.G548R,SMG7:NM_001350221:exon16:c.G1642C:p.G548R	Uncertain significance		.
SMG7	1:183551114:G:A	0/1/325	SMG7:NM_001174061:exon21:c.G3248A:p.S1083N,SMG7:NM_173156:exon21:c.G3224A:p.S1075N,SMG7:NM_201568:exon21:c.G3086A:p.S1029N,SMG7:NM_001350222:exon22:c.G2231A:p.S744N,SMG7:NM_201569:exon22:c.G3236A:p.S1079N,SMG7:NM_001331007:exon23:c.G3323A:p.S1108N,SMG7:NM_001350219:exon23:c.G3173A:p.S1058N,SMG7:NM_001350220:exon24:c.G3461A:p.S1154N,SMG7:NM_001350221:exon24:c.G3323A:p.S1108N	Uncertain significance		.
NCF2	1:183560204:G:A	0/5/321	NCF2:NM_001190789:exon12:c.C1117T:p.P373S,NCF2:NM_001190794:exon13:c.C1225T:p.P409S,NCF2:NM_000433:exon14:c.C1360T:p.P454S,NCF2:NM_001127651:exon15:c.C1360T:p.P454S	Likely benign		Uncertain significance	Benign/Likely_benign
APOBEC4	1:183648289:G:A	0/1/325	APOBEC4:NM_203454:exon2:c.C493T:p.P165S	Uncertain significance		.
RGL1	1:183880735:C:G	0/1/325	RGL1:NM_001297670:exon5:c.C539G:p.S180C,RGL1:NM_001297671:exon5:c.C545G:p.S182C,RGL1:NM_001297672:exon5:c.C545G:p.S182C,RGL1:NM_001297669:exon6:c.C539G:p.S180C,RGL1:NM_015149:exon6:c.C650G:p.S217C	Uncertain significance		.
RGL1	1:183916639:G:T	0/1/325	RGL1:NM_001297672:exon15:c.G1855T:p.D619Y,RGL1:NM_001297670:exon16:c.G1936T:p.D646Y,RGL1:NM_001297671:exon16:c.G1942T:p.D648Y,RGL1:NM_001297669:exon17:c.G1936T:p.D646Y,RGL1:NM_015149:exon17:c.G2047T:p.D683Y	Uncertain significance		.
COLGALT2	1:183940594:T:C	0/1/325	COLGALT2:NM_001303420:exon11:c.A1591G:p.N531D,COLGALT2:NM_001303421:exon11:c.A1231G:p.N411D,COLGALT2:NM_015101:exon11:c.A1591G:p.N531D	Uncertain significance		.
COLGALT2	1:183940710:T:C	0/1/325	COLGALT2:NM_001303420:exon11:c.A1475G:p.D492G,COLGALT2:NM_001303421:exon11:c.A1115G:p.D372G,COLGALT2:NM_015101:exon11:c.A1475G:p.D492G	Uncertain significance		.
COLGALT2	1:183945493:G:A	0/2/324	COLGALT2:NM_001303420:exon9:c.C1208T:p.S403F,COLGALT2:NM_001303421:exon9:c.C848T:p.S283F,COLGALT2:NM_015101:exon9:c.C1208T:p.S403F	Uncertain significance		.
EDEM3	1:184702922:T:C	0/1/325	EDEM3:NM_001319960:exon19:c.A2278G:p.I760V,EDEM3:NM_025191:exon19:c.A2278G:p.I760V	Uncertain significance		.
FAM129A	1:184795309:C:T	0/1/325	FAM129A:NM_052966:exon14:c.G2455A:p.A819T	Uncertain significance		.
KLHDC7A	1:18481852:G:T	0/1/325	KLHDC7A:NM_152375:exon1:c.G871T:p.D291Y	Uncertain significance		.
KLHDC7A	1:18482128:C:T	0/1/325	KLHDC7A:NM_152375:exon1:c.C1147T:p.R383W	Uncertain significance		.
KLHDC7A	1:18482857:G:C	0/2/324	KLHDC7A:NM_152375:exon1:c.G1876C:p.A626P	Uncertain significance		.
KLHDC7A	1:18483086:G:T	0/3/323	KLHDC7A:NM_152375:exon1:c.G2105T:p.W702L	Uncertain significance		.
KLHDC7A	1:18483106:C:T	0/1/325	KLHDC7A:NM_152375:exon1:c.C2125T:p.R709W	Uncertain significance		.
FAM129A	1:184831902:C:T	0/1/325	FAM129A:NM_052966:exon6:c.G662A:p.R221Q	Uncertain significance		.
SWT1	1:185174967:C:G	0/1/325	SWT1:NM_001105518:exon5:c.C820G:p.Q274E,SWT1:NM_017673:exon5:c.C820G:p.Q274E	Uncertain significance		.
IVNS1ABP	1:185299743:C:A	0/1/325	IVNS1ABP:NM_006469:exon14:c.G1642T:p.A548S	Uncertain significance		.
IVNS1ABP	1:185309067:C:T	0/1/325	IVNS1ABP:NM_006469:exon4:c.G217A:p.V73I	Uncertain significance		.
HMCN1	1:185911718:A:G	0/1/325	HMCN1:NM_031935:exon6:c.A838G:p.I280V	Uncertain significance		.
HMCN1	1:185925169:C:T	0/1/325	HMCN1:NM_031935:exon9:c.C1408T:p.L470F	Uncertain significance		.
HMCN1	1:185970463:G:A	0/1/325	HMCN1:NM_031935:exon15:c.G2341A:p.A781T	Uncertain significance		.	Uncertain_significance
HMCN1	1:185994858:A:T	0/1/325	HMCN1:NM_031935:exon24:c.A3549T:p.Q1183H	Uncertain significance		.	Benign
HMCN1	1:185994860:T:C	0/2/324	HMCN1:NM_031935:exon24:c.T3551C:p.V1184A	Uncertain significance		.	Uncertain_significance
HMCN1	1:185994950:A:G	0/1/325	HMCN1:NM_031935:exon24:c.A3641G:p.D1214G	Uncertain significance		.
HMCN1	1:186007167:C:G	0/2/324	HMCN1:NM_031935:exon30:c.C4515G:p.D1505E	Likely benign		Likely benign	Benign
HMCN1	1:186007216:C:T	0/1/325	HMCN1:NM_031935:exon30:c.C4564T:p.R1522C	Uncertain significance		.	Uncertain_significance
HMCN1	1:186087563:A:G	0/1/325	HMCN1:NM_031935:exon60:c.A9281G:p.Y3094C	Uncertain significance		.
HMCN1	1:186103516:G:A	0/1/325	HMCN1:NM_031935:exon69:c.G10618A:p.V3540I	Likely benign		.	Likely_benign
HMCN1	1:186103595:G:A	0/1/325	HMCN1:NM_031935:exon69:c.G10697A:p.G3566D	Uncertain significance		.	Likely_benign
HMCN1	1:186119862:G:A	0/1/325	HMCN1:NM_031935:exon79:c.G12074A:p.G4025D	Uncertain significance		Uncertain significance	Uncertain_significance
HMCN1	1:186130012:A:T	0/1/325	HMCN1:NM_031935:exon84:c.A12951T:p.R4317S	Likely benign		.
HMCN1	1:186136889:C:T	1/1/324	HMCN1:NM_031935:exon87:c.C13534T:p.R4512X	Pathogenic		.
HMCN1	1:186144214:A:G	0/1/325	HMCN1:NM_031935:exon90:c.A13966G:p.S4656G	Uncertain significance		.	Uncertain_significance
HMCN1	1:186151329:C:A	0/1/325	HMCN1:NM_031935:exon94:c.C14738A:p.T4913N	Uncertain significance		.	Uncertain_significance
HMCN1	1:186152779:C:T	0/1/325	HMCN1:NM_031935:exon96:c.C14926T:p.R4976W	Uncertain significance		.	Uncertain_significance
HMCN1	1:186166283:C:T	0/1/325	HMCN1:NM_031935:exon99:c.C15419T:p.A5140V	Likely benign		.	Uncertain_significance
HMCN1	1:186166883:G:A	0/1/325	HMCN1:NM_031935:exon100:c.G15515A:p.R5172H	Uncertain significance		.	Likely_benign
HMCN1	1:186166909:T:C	0/1/325	HMCN1:NM_031935:exon100:c.T15541C:p.F5181L	Uncertain significance		.
HMCN1	1:186178506:A:G	0/1/325	HMCN1:NM_031935:exon104:c.A16034G:p.Q5345R	Uncertain significance	DM	other	Uncertain_significance
HMCN1	1:186182258:A:G	0/1/325	HMCN1:NM_031935:exon105:c.A16385G:p.Q5462R	Uncertain significance		.	Likely_benign
PRG4	1:186306534:A:T	0/2/324	PRG4:NM_001127710:exon4:c.A413T:p.K138I,PRG4:NM_001127709:exon5:c.A536T:p.K179I,PRG4:NM_001127708:exon6:c.A692T:p.K231I,PRG4:NM_001303232:exon6:c.A686T:p.K229I,PRG4:NM_005807:exon7:c.A815T:p.K272I	Uncertain significance		.
TPR	1:186318558:G:C	0/2/324	TPR:NM_003292:exon48:c.C6710G:p.A2237G	Uncertain significance		.
TPR	1:186320378:G:A	0/9/317	TPR:NM_003292:exon46:c.C6502T:p.P2168S	Uncertain significance		.	Benign
TPR	1:186332304:C:T	0/2/324	TPR:NM_003292:exon38:c.G5495A:p.R1832H	Uncertain significance		.	Likely_benign
TPR	1:186335447:G:A	0/1/325	TPR:NM_003292:exon34:c.C4802T:p.A1601V	Uncertain significance		.
TPR	1:186344463:C:T	0/1/325	TPR:NM_003292:exon25:c.G3329A:p.R1110H	Uncertain significance		.
C1orf27	1:186406127:C:T	0/1/325	C1orf27:NM_001164245:exon11:c.C976T:p.P326S,C1orf27:NM_001164246:exon11:c.C949T:p.P317S,C1orf27:NM_017847:exon12:c.C1045T:p.P349S	Uncertain significance		.
PTGS2	1:186674436:T:G	0/1/325	PTGS2:NM_000963:exon10:c.A1732C:p.T578P	Uncertain significance		.
PAX7	1:18691811:G:A	0/1/325	PAX7:NM_001135254:exon5:c.G644A:p.R215H,PAX7:NM_002584:exon5:c.G644A:p.R215H,PAX7:NM_013945:exon5:c.G638A:p.R213H	Uncertain significance		.	Uncertain_significance
PLA2G4A	1:186956202:C:G	0/1/325	PLA2G4A:NM_001311193:exon12:c.C1257G:p.F419L,PLA2G4A:NM_024420:exon14:c.C1437G:p.F479L	Uncertain significance		.
PAX7	1:18735710:G:A	0/1/325	PAX7:NM_001135254:exon8:c.G1234A:p.G412S,PAX7:NM_002584:exon8:c.G1234A:p.G412S,PAX7:NM_013945:exon8:c.G1228A:p.G410S	Uncertain significance		.
TAS1R2	1:18854322:C:T	0/1/325	TAS1R2:NM_152232:exon3:c.G1148A:p.R383H	Uncertain significance		.
TAS1R2	1:18854499:C:T	0/1/325	TAS1R2:NM_152232:exon3:c.G971A:p.G324D	Uncertain significance		.
TAS1R2	1:18854754:G:A	0/1/325	TAS1R2:NM_152232:exon3:c.C716T:p.T239M	Uncertain significance		.
TAS1R2	1:18857587:C:T	0/1/325	TAS1R2:NM_152232:exon2:c.G227A:p.R76H	Uncertain significance		.
ALDH4A1	1:18889379:C:T	0/1/325	ALDH4A1:NM_001161504:exon3:c.G52A:p.V18M,ALDH4A1:NM_001319218:exon3:c.G232A:p.V78M,ALDH4A1:NM_003748:exon3:c.G232A:p.V78M,ALDH4A1:NM_170726:exon3:c.G232A:p.V78M	Uncertain significance		.
ALDH4A1	1:18889412:C:T	0/2/324	ALDH4A1:NM_001161504:exon3:c.G19A:p.V7M,ALDH4A1:NM_001319218:exon3:c.G199A:p.V67M,ALDH4A1:NM_003748:exon3:c.G199A:p.V67M,ALDH4A1:NM_170726:exon3:c.G199A:p.V67M	Uncertain significance		.	Uncertain_significance
BRINP3	1:190226282:C:T	0/2/324	BRINP3:NM_001317188:exon5:c.G455A:p.R152H,BRINP3:NM_199051:exon6:c.G761A:p.R254H	Uncertain significance		.
BRINP3	1:190234435:C:T	0/2/324	BRINP3:NM_001317188:exon4:c.G355A:p.D119N,BRINP3:NM_199051:exon5:c.G661A:p.D221N	Uncertain significance		.
UBR4	1:19088875:G:A	0/1/325	UBR4:NM_020765:exon98:c.C14314T:p.R4772W	Uncertain significance		.
UBR4	1:19141462:C:G	0/2/324	UBR4:NM_020765:exon57:c.G8373C:p.E2791D	Uncertain significance		.
UBR4	1:19167026:T:G	0/1/325	UBR4:NM_020765:exon29:c.A4105C:p.N1369H	Benign		.	Benign
RGS18	1:192160407:G:A	0/1/325	RGS18:NM_130782:exon3:c.G251A:p.G84D	Uncertain significance		.
EMC1	1:19223560:G:C	0/1/325	EMC1:NM_001271429:exon18:c.C2146G:p.P716A,EMC1:NM_001271427:exon19:c.C2209G:p.P737A,EMC1:NM_001271428:exon19:c.C2209G:p.P737A,EMC1:NM_015047:exon19:c.C2212G:p.P738A	Uncertain significance		.
EMC1	1:19239888:A:G	0/4/322	EMC1:NM_001271429:exon7:c.T818C:p.L273S,EMC1:NM_001271427:exon8:c.T884C:p.L295S,EMC1:NM_001271428:exon8:c.T884C:p.L295S,EMC1:NM_015047:exon8:c.T884C:p.L295S	Uncertain significance		.	Benign
EMC1	1:19241075:G:C	0/2/324	EMC1:NM_001271429:exon5:c.C511G:p.P171A,EMC1:NM_001271427:exon6:c.C577G:p.P193A,EMC1:NM_001271428:exon6:c.C577G:p.P193A,EMC1:NM_015047:exon6:c.C577G:p.P193A	Uncertain significance		.	Uncertain_significance
EMC1	1:19242408:G:T	0/1/325	EMC1:NM_001271429:exon4:c.C380A:p.T127N,EMC1:NM_001271427:exon5:c.C446A:p.T149N,EMC1:NM_001271428:exon5:c.C446A:p.T149N,EMC1:NM_015047:exon5:c.C446A:p.T149N	Uncertain significance		.	Uncertain_significance
RGS1	1:192579159:G:A	0/1/325	RGS1:NM_002922:exon5:c.G467A:p.R156Q	Uncertain significance		.
UCHL5	1:193029392:C:T	0/1/325	UCHL5:NM_001199261:exon5:c.G430A:p.A144T,UCHL5:NM_001199262:exon5:c.G430A:p.A144T,UCHL5:NM_001199263:exon5:c.G430A:p.A144T,UCHL5:NM_001350840:exon5:c.G490A:p.A164T,UCHL5:NM_001350841:exon5:c.G430A:p.A144T,UCHL5:NM_001350842:exon5:c.G430A:p.A144T,UCHL5:NM_001350843:exon5:c.G430A:p.A144T,UCHL5:NM_001350844:exon5:c.G490A:p.A164T,UCHL5:NM_001350845:exon5:c.G430A:p.A144T,UCHL5:NM_001350846:exon5:c.G40…	Uncertain significance		.
AKR7A2	1:19306067:C:T	0/2/324	AKR7A2:NM_001320979:exon5:c.G764A:p.S255N,AKR7A2:NM_003689:exon6:c.G869A:p.S290N	Uncertain significance		.
TROVE2	1:193069188:C:T	0/1/325	TROVE2:NM_001042369:exon2:c.C134T:p.T45I,TROVE2:NM_001042370:exon2:c.C134T:p.T45I,TROVE2:NM_001173524:exon2:c.C134T:p.T45I,TROVE2:NM_001173525:exon2:c.C134T:p.T45I,TROVE2:NM_004600:exon2:c.C134T:p.T45I	Uncertain significance		.
TROVE2	1:193069230:A:G	0/3/323	TROVE2:NM_001042369:exon2:c.A176G:p.E59G,TROVE2:NM_001042370:exon2:c.A176G:p.E59G,TROVE2:NM_001173524:exon2:c.A176G:p.E59G,TROVE2:NM_001173525:exon2:c.A176G:p.E59G,TROVE2:NM_004600:exon2:c.A176G:p.E59G	Uncertain significance		.
TROVE2	1:193069622:C:G	0/1/325	TROVE2:NM_001042369:exon2:c.C568G:p.P190A,TROVE2:NM_001042370:exon2:c.C568G:p.P190A,TROVE2:NM_001173524:exon2:c.C568G:p.P190A,TROVE2:NM_001173525:exon2:c.C568G:p.P190A,TROVE2:NM_004600:exon2:c.C568G:p.P190A	Uncertain significance		.
TROVE2	1:193082626:C:T	0/1/325	TROVE2:NM_001331020:exon7:c.C557T:p.A186V,TROVE2:NM_001042369:exon8:c.C1382T:p.A461V,TROVE2:NM_001042370:exon8:c.C1382T:p.A461V,TROVE2:NM_001173524:exon8:c.C1382T:p.A461V,TROVE2:NM_001173525:exon8:c.C1382T:p.A461V,TROVE2:NM_004600:exon8:c.C1382T:p.A461V	Uncertain significance		.
TROVE2	1:193091658:A:G	0/1/325	TROVE2:NM_001042370:exon10:c.A1592G:p.K531R	Uncertain significance		.
B3GALT2	1:193181196:A:C	0/1/325	B3GALT2:NM_003783:exon2:c.T367G:p.Y123D	Uncertain significance		Likely benign	Likely_benign
KCNT2	1:196326887:A:C	0/1/325	KCNT2:NM_001287820:exon18:c.T1956G:p.S652R,KCNT2:NM_001287819:exon19:c.T2106G:p.S702R,KCNT2:NM_198503:exon19:c.T2106G:p.S702R	Uncertain significance		.
KCNT2	1:196333925:G:A	0/1/325	KCNT2:NM_001287820:exon16:c.C1769T:p.S590L,KCNT2:NM_001287819:exon17:c.C1919T:p.S640L,KCNT2:NM_198503:exon17:c.C1919T:p.S640L	Uncertain significance		.
CFH	1:196689566:C:A	0/2/324	CFH:NM_000186:exon8:c.C1111A:p.H371N,CFH:NM_001014975:exon8:c.C1111A:p.H371N	Uncertain significance		.	Uncertain_significance
CFH	1:196740686:G:T	0/1/325	CFH:NM_000186:exon18:c.G2850T:p.Q950H	Likely benign		Likely benign|Likely benign|Likely benign|Likely benign	Conflicting_interpretations_of_pathogenicity
CFH	1:196740703:C:T	0/1/325	CFH:NM_000186:exon18:c.C2867T:p.T956M	Likely benign	DM	Likely benign|Likely benign|Likely benign|Likely benign	Conflicting_interpretations_of_pathogenicity
CFHR3	1:196779899:G:C	1/0/325	CFHR3:NM_001166624:exon3:c.G356C:p.G119A,CFHR3:NM_021023:exon3:c.G356C:p.G119A	Uncertain significance		.
HTR6	1:19679126:C:T	0/1/325	HTR6:NM_000871:exon3:c.C1081T:p.R361W	Uncertain significance		.
TMCO4	1:19683324:C:T	0/1/325	TMCO4:NM_001349112:exon15:c.G1621A:p.E541K,TMCO4:NM_001349113:exon16:c.G1621A:p.E541K,TMCO4:NM_181719:exon16:c.G1621A:p.E541K,TMCO4:NM_001349114:exon17:c.G1621A:p.E541K	Uncertain significance		.
TMCO4	1:19683344:G:T	0/1/325	TMCO4:NM_001349112:exon15:c.C1601A:p.A534D,TMCO4:NM_001349113:exon16:c.C1601A:p.A534D,TMCO4:NM_181719:exon16:c.C1601A:p.A534D,TMCO4:NM_001349114:exon17:c.C1601A:p.A534D	Uncertain significance		.
TMCO4	1:19683356:C:T	0/3/323	TMCO4:NM_001349112:exon15:c.G1589A:p.G530E,TMCO4:NM_001349113:exon16:c.G1589A:p.G530E,TMCO4:NM_181719:exon16:c.G1589A:p.G530E,TMCO4:NM_001349114:exon17:c.G1589A:p.G530E	Uncertain significance		.
CFHR2	1:196949608:C:T	0/1/325	CFHR2:NM_005666:exon2:c.C212T:p.T71M	Likely benign		.
CFHR2	1:196957986:T:C	0/1/325	CFHR2:NM_001312672:exon2:c.T154C:p.Y52H,CFHR2:NM_005666:exon4:c.T526C:p.Y176H	Uncertain significance		.
CFHR2	1:196958898:C:T	0/1/325	CFHR2:NM_001312672:exon3:c.C259T:p.Q87X,CFHR2:NM_005666:exon5:c.C631T:p.Q211X	Uncertain significance		.
CFHR2	1:196959027:C:T	0/1/325	CFHR2:NM_001312672:exon3:c.C388T:p.R130X,CFHR2:NM_005666:exon5:c.C760T:p.R254X	Uncertain significance		.	Likely_benign
CFHR5	1:196994225:T:G	0/1/325	CFHR5:NM_030787:exon4:c.T576G:p.F192L	Uncertain significance		.	Uncertain_significance
CFHR5	1:196995731:T:C	0/2/324	CFHR5:NM_030787:exon5:c.T622C:p.C208R	Uncertain significance		Uncertain significance|Uncertain significance	Conflicting_interpretations_of_pathogenicity
CFHR5	1:196996076:C:T	0/1/325	CFHR5:NM_030787:exon6:c.C845T:p.P282L	Likely benign		.
CFHR5	1:197004742:G:A	0/1/325	CFHR5:NM_030787:exon9:c.G1412A:p.G471E	Likely benign		.	Conflicting_interpretations_of_pathogenicity
CFHR5	1:197004766:A:T	0/1/325	CFHR5:NM_030787:exon9:c.A1436T:p.Q479L	Uncertain significance		.
F13B	1:197050853:G:A	0/1/325	F13B:NM_001994:exon10:c.C1582T:p.P528S	Uncertain significance		.
ASPM	1:197100606:T:C	0/1/325	ASPM:NM_018136:exon18:c.A8645G:p.Y2882C	Uncertain significance		.	Uncertain_significance
ASPM	1:197101581:G:C	0/1/325	ASPM:NM_018136:exon18:c.C7670G:p.S2557C	Uncertain significance		Uncertain significance|Uncertain significance|Uncertain significance	Conflicting_interpretations_of_pathogenicity
ASPM	1:197103580:G:A	0/1/325	ASPM:NM_018136:exon18:c.C5671T:p.R1891W	Uncertain significance		.
ASPM	1:197103667:T:C	0/2/324	ASPM:NM_018136:exon18:c.A5584G:p.K1862E	Likely benign		.	Benign/Likely_benign
ASPM	1:197105035:C:T	0/1/325	ASPM:NM_018136:exon18:c.G4216A:p.A1406T	Uncertain significance		.	Uncertain_significance
ASPM	1:197122013:C:T	0/2/324	ASPM:NM_001206846:exon16:c.G3772A:p.A1258T,ASPM:NM_018136:exon16:c.G3772A:p.A1258T	Uncertain significance		Uncertain significance	Conflicting_interpretations_of_pathogenicity
ASPM	1:197133472:C:T	0/1/325	ASPM:NM_001206846:exon6:c.G2297A:p.R766H,ASPM:NM_018136:exon6:c.G2297A:p.R766H	Uncertain significance		.
ASPM	1:197142535:G:A	0/2/324	ASPM:NM_001206846:exon3:c.C1717T:p.R573W,ASPM:NM_018136:exon3:c.C1717T:p.R573W	Uncertain significance		Uncertain significance|Uncertain significance|Likely benign	Conflicting_interpretations_of_pathogenicity
ASPM	1:197143157:A:C	0/1/325	ASPM:NM_001206846:exon3:c.T1095G:p.I365M,ASPM:NM_018136:exon3:c.T1095G:p.I365M	Uncertain significance		.
ASPM	1:197143596:A:G	0/1/325	ASPM:NM_001206846:exon3:c.T656C:p.I219T,ASPM:NM_018136:exon3:c.T656C:p.I219T	Uncertain significance		.	Uncertain_significance
ASPM	1:197143606:C:T	0/2/324	ASPM:NM_001206846:exon3:c.G646A:p.E216K,ASPM:NM_018136:exon3:c.G646A:p.E216K	Likely benign		Uncertain significance|Uncertain significance|Likely benign|Uncertain significance	Conflicting_interpretations_of_pathogenicity
ASPM	1:197143729:C:T	0/1/325	ASPM:NM_001206846:exon3:c.G523A:p.V175I,ASPM:NM_018136:exon3:c.G523A:p.V175I	Likely benign		.	Uncertain_significance
ZBTB41	1:197159550:C:T	0/3/323	ZBTB41:NM_194314:exon10:c.G2539A:p.D847N	Uncertain significance		.
ZBTB41	1:197159711:G:A	0/1/325	ZBTB41:NM_194314:exon10:c.C2378T:p.S793L	Uncertain significance		.
ZBTB41	1:197199447:T:G	0/1/325	ZBTB41:NM_194314:exon1:c.A1027C:p.N343H	Uncertain significance		.
CRB1	1:197328694:G:A	0/1/325	CRB1:NM_001193640:exon2:c.G343A:p.G115S,CRB1:NM_001257966:exon2:c.G343A:p.G115S,CRB1:NM_201253:exon2:c.G343A:p.G115S,CRB1:NM_001257965:exon4:c.G136A:p.G46S	Uncertain significance		.
CRB1	1:197328781:T:G	0/1/325	CRB1:NM_001193640:exon2:c.T430G:p.F144V,CRB1:NM_001257966:exon2:c.T430G:p.F144V,CRB1:NM_201253:exon2:c.T430G:p.F144V,CRB1:NM_001257965:exon4:c.T223G:p.F75V	Uncertain significance	DM	not provided	Conflicting_interpretations_of_pathogenicity
CRB1	1:197328835:G:A	0/1/325	CRB1:NM_001193640:exon2:c.G484A:p.V162M,CRB1:NM_001257966:exon2:c.G484A:p.V162M,CRB1:NM_201253:exon2:c.G484A:p.V162M,CRB1:NM_001257965:exon4:c.G277A:p.V93M	Likely benign		other|Uncertain significance|Likely benign|Likely benign	Conflicting_interpretations_of_pathogenicity
CRB1	1:197328965:T:C	0/1/325	CRB1:NM_001193640:exon2:c.T614C:p.I205T,CRB1:NM_001257966:exon2:c.T614C:p.I205T,CRB1:NM_201253:exon2:c.T614C:p.I205T,CRB1:NM_001257965:exon4:c.T407C:p.I136T	Likely benign	DM	not provided|Likely benign|Likely benign|Likely benign	Conflicting_interpretations_of_pathogenicity
CRB1	1:197344307:G:A	0/1/325	CRB1:NM_001257966:exon3:c.G679A:p.E227K,CRB1:NM_201253:exon3:c.G679A:p.E227K,CRB1:NM_001257965:exon5:c.G472A:p.E158K	Uncertain significance		.	Uncertain_significance
CRB1	1:197344461:T:C	0/1/325	CRB1:NM_001257966:exon3:c.T833C:p.V278A,CRB1:NM_201253:exon3:c.T833C:p.V278A,CRB1:NM_001257965:exon5:c.T626C:p.V209A	Uncertain significance		.
CRB1	1:197421846:A:G	0/1/325	CRB1:NM_001193640:exon4:c.A1682G:p.K561R,CRB1:NM_001257966:exon6:c.A2018G:p.K673R,CRB1:NM_201253:exon6:c.A2018G:p.K673R,CRB1:NM_001257965:exon8:c.A1811G:p.K604R	Uncertain significance		.	Likely_benign
CRB1	1:197427616:G:A	0/1/325	CRB1:NM_001193640:exon5:c.G1955A:p.R652H,CRB1:NM_201253:exon7:c.G2291A:p.R764H,CRB1:NM_001257965:exon9:c.G2084A:p.R695H	Uncertain significance	DM	Uncertain significance	Conflicting_interpretations_of_pathogenicity
CRB1	1:197434848:G:T	0/1/325	CRB1:NM_001193640:exon7:c.G2649T:p.E883D,CRB1:NM_201253:exon9:c.G2985T:p.E995D,CRB1:NM_001257965:exon12:c.G2913T:p.E971D	Uncertain significance		.
CRB1	1:197435206:G:C	0/1/325	CRB1:NM_001193640:exon7:c.G3007C:p.G1003R,CRB1:NM_201253:exon9:c.G3343C:p.G1115R,CRB1:NM_001257965:exon12:c.G3271C:p.G1091R	Uncertain significance		.	Uncertain_significance
CRB1	1:197442279:G:A	0/1/325	CRB1:NM_001193640:exon9:c.G3656A:p.R1219H,CRB1:NM_001257966:exon9:c.G2384A:p.R795H,CRB1:NM_201253:exon11:c.G3992A:p.R1331H,CRB1:NM_001257965:exon14:c.G3920A:p.R1307H	Likely benign	DM	not provided|Benign|Likely benign|Likely benign|Likely benign	Benign/Likely_benign
DENND1B	1:197510524:A:T	0/2/324	DENND1B:NM_001195215:exon23:c.T2264A:p.M755K	Uncertain significance		.
DENND1B	1:197539977:C:T	0/1/325	DENND1B:NM_001195215:exon20:c.G1502A:p.R501H	Uncertain significance		.
DENND1B	1:197545956:T:C	0/1/325	DENND1B:NM_001195215:exon18:c.A1316G:p.K439R	Uncertain significance		.
DENND1B	1:197583180:G:A	0/1/325	DENND1B:NM_001195215:exon15:c.C1121T:p.T374I,DENND1B:NM_001300858:exon15:c.C1031T:p.T344I,DENND1B:NM_144977:exon15:c.C1121T:p.T374I	Uncertain significance		.
RNF186	1:19814925:C:A	0/1/325	RNF186:NM_019062:exon1:c.G177T:p.Q59H	Uncertain significance		.
RNF186	1:19814950:C:T	0/1/325	RNF186:NM_019062:exon1:c.G152A:p.R51Q	Uncertain significance		.
ATP6V1G3	1:198523519:T:C	0/1/325	ATP6V1G3:NM_133262:exon4:c.A229G:p.T77A,ATP6V1G3:NM_001320218:exon5:c.A247G:p.T83A	Uncertain significance		.
PTPRC	1:198699612:A:C	0/2/324	PTPRC:NM_002838:exon5:c.A347C:p.Q116P	Uncertain significance		.	Uncertain_significance
PTPRC	1:198699642:C:T	0/1/325	PTPRC:NM_002838:exon5:c.C377T:p.T126I	Uncertain significance		.	Uncertain_significance
PTPRC	1:198703360:A:C	0/1/325	PTPRC:NM_080921:exon4:c.A163C:p.T55P,PTPRC:NM_002838:exon7:c.A646C:p.T216P	Likely benign		.	Likely_benign
KIF14	1:200569983:T:C	0/1/325	KIF14:NM_001305792:exon21:c.A2116G:p.R706G,KIF14:NM_014875:exon23:c.A3589G:p.R1197G	Uncertain significance		.	Likely_benign
KIF14	1:200618378:C:T	0/1/325	KIF14:NM_014875:exon2:c.G346A:p.E116K	Uncertain significance		Uncertain significance	Conflicting_interpretations_of_pathogenicity
DDX59	1:200644319:G:T	0/1/325	DDX59:NM_001320182:exon5:c.C1453A:p.L485M,DDX59:NM_001349804:exon5:c.C1261A:p.L421M,DDX59:NM_001349801:exon7:c.C1666A:p.L556M,DDX59:NM_001349803:exon7:c.C1543A:p.L515M,DDX59:NM_001031725:exon8:c.C1795A:p.L599M,DDX59:NM_001349799:exon8:c.C1795A:p.L599M,DDX59:NM_001349800:exon8:c.C1795A:p.L599M	Uncertain significance		.
DDX59	1:200666205:T:C	0/1/325	DDX59:NM_001320182:exon1:c.A536G:p.E179G,DDX59:NM_001031725:exon2:c.A536G:p.E179G,DDX59:NM_001320181:exon2:c.A536G:p.E179G,DDX59:NM_001349799:exon2:c.A536G:p.E179G,DDX59:NM_001349800:exon2:c.A536G:p.E179G,DDX59:NM_001349801:exon2:c.A536G:p.E179G,DDX59:NM_001349802:exon2:c.A536G:p.E179G,DDX59:NM_001349803:exon2:c.A536G:p.E179G,DDX59:NM_001349804:exon2:c.A536G:p.E179G	Uncertain significance		.
CAMSAP2	1:200849510:A:G	0/1/325	CAMSAP2:NM_001297708:exon11:c.A2693G:p.Q898R,CAMSAP2:NM_203459:exon11:c.A2741G:p.Q914R,CAMSAP2:NM_001297707:exon12:c.A2774G:p.Q925R	Uncertain significance		.
CAMSAP2	1:200849630:G:A	0/1/325	CAMSAP2:NM_001297708:exon11:c.G2813A:p.R938H,CAMSAP2:NM_203459:exon11:c.G2861A:p.R954H,CAMSAP2:NM_001297707:exon12:c.G2894A:p.R965H	Uncertain significance		.
PLA2G5	1:20086175:G:T	0/1/325	PLA2G5:NM_000929:exon3:c.G133T:p.G45C	Uncertain significance	DM	other	Uncertain_significance
C1orf106	1:200899586:C:T	0/1/325	C1orf106:NM_001142569:exon3:c.C169T:p.L57F,C1orf106:NM_018265:exon3:c.C466T:p.L156F	Uncertain significance		.
KIF21B	1:200977245:G:A	0/1/325	KIF21B:NM_001252103:exon30:c.C4253T:p.S1418L,KIF21B:NM_017596:exon30:c.C4253T:p.S1418L,KIF21B:NM_001252100:exon31:c.C4292T:p.S1431L,KIF21B:NM_001252102:exon31:c.C4292T:p.S1431L	Uncertain significance		.
KIF21B	1:200986904:C:T	0/1/325	KIF21B:NM_001252100:exon26:c.G3629A:p.R1210Q,KIF21B:NM_001252102:exon26:c.G3629A:p.R1210Q,KIF21B:NM_001252103:exon26:c.G3629A:p.R1210Q,KIF21B:NM_017596:exon26:c.G3629A:p.R1210Q	Uncertain significance		.
KIF21B	1:200990680:C:T	0/1/325	KIF21B:NM_001252100:exon19:c.G2731A:p.A911T,KIF21B:NM_001252102:exon19:c.G2731A:p.A911T,KIF21B:NM_001252103:exon19:c.G2731A:p.A911T,KIF21B:NM_017596:exon19:c.G2731A:p.A911T	Uncertain significance		.
KIF21B	1:200990696:G:C	0/1/325	KIF21B:NM_001252100:exon19:c.C2715G:p.S905R,KIF21B:NM_001252102:exon19:c.C2715G:p.S905R,KIF21B:NM_001252103:exon19:c.C2715G:p.S905R,KIF21B:NM_017596:exon19:c.C2715G:p.S905R	Uncertain significance		.
KIF21B	1:201002253:C:T	0/1/325	KIF21B:NM_001252100:exon9:c.G1310A:p.R437Q,KIF21B:NM_001252102:exon9:c.G1310A:p.R437Q,KIF21B:NM_001252103:exon9:c.G1310A:p.R437Q,KIF21B:NM_017596:exon9:c.G1310A:p.R437Q	Uncertain significance		.
KIF21B	1:201005321:G:A	0/3/323	KIF21B:NM_001252100:exon5:c.C719T:p.T240I,KIF21B:NM_001252102:exon5:c.C719T:p.T240I,KIF21B:NM_001252103:exon5:c.C719T:p.T240I,KIF21B:NM_017596:exon5:c.C719T:p.T240I	Uncertain significance		.
KIF21B	1:201005604:C:T	0/1/325	KIF21B:NM_001252100:exon4:c.G538A:p.A180T,KIF21B:NM_001252102:exon4:c.G538A:p.A180T,KIF21B:NM_001252103:exon4:c.G538A:p.A180T,KIF21B:NM_017596:exon4:c.G538A:p.A180T	Uncertain significance		.
CACNA1S	1:201043342:T:C	0/1/325	CACNA1S:NM_000069:exon40:c.A4987G:p.N1663D	Uncertain significance		.	Likely_benign
CACNA1S	1:201061379:T:C	0/1/325	CACNA1S:NM_000069:exon25:c.A3143G:p.Y1048C	Uncertain significance		.	Uncertain_significance
CACNA1S	1:201061439:G:A	0/1/325	CACNA1S:NM_000069:exon25:c.C3083T:p.A1028V	Uncertain significance		.	Uncertain_significance
CACNA1S	1:201075498:T:G	0/1/325	CACNA1S:NM_000069:exon13:c.A1945C:p.N649H	Uncertain significance		Uncertain significance|Uncertain significance	Conflicting_interpretations_of_pathogenicity
CACNA1S	1:201076934:T:C	0/1/325	CACNA1S:NM_000069:exon12:c.A1813G:p.I605V	Likely benign		Likely benign|Likely benign	Likely_benign
CACNA1S	1:201078005:C:A	0/1/325	CACNA1S:NM_000069:exon11:c.G1493T:p.R498L	Likely pathogenic		Likely benign|Uncertain significance|Likely benign|Uncertain significance	Conflicting_interpretations_of_pathogenicity
CACNA1S	1:201110241:T:C	0/1/325	CACNA1S:NM_000069:exon2:c.A181G:p.I61V	Uncertain significance		.
CACNA1S	1:201112254:C:T	0/1/325	CACNA1S:NM_000069:exon1:c.G86A:p.R29Q	Uncertain significance		.	Uncertain_significance
PLA2G2D	1:20116373:C:T	0/1/325	PLA2G2D:NM_001271814:exon2:c.G145A:p.G49R,PLA2G2D:NM_012400:exon2:c.G145A:p.G49R	Uncertain significance		.
IGFN1	1:201205282:C:T	0/1/325	IGFN1:NM_001164586:exon11:c.C1117T:p.R373C	Uncertain significance		.
IGFN1	1:201208242:C:A	0/1/325	IGFN1:NM_001164586:exon12:c.C3349A:p.P1117T	Uncertain significance		.
IGFN1	1:201208513:G:C	0/1/325	IGFN1:NM_001164586:exon12:c.G3620C:p.G1207A	Uncertain significance		.
IGFN1	1:201208948:C:T	0/1/325	IGFN1:NM_001164586:exon12:c.C4055T:p.A1352V	Uncertain significance		.
IGFN1	1:201211146:A:G	0/1/325	IGFN1:NM_001164586:exon12:c.A6253G:p.K2085E	Uncertain significance		.
IGFN1	1:201213258:C:T	0/1/325	IGFN1:NM_001164586:exon12:c.C8365T:p.Q2789X	Uncertain significance		.
IGFN1	1:201226938:C:T	0/3/323	IGFN1:NM_001164586:exon23:c.C10843T:p.R3615W	Uncertain significance		.
TNNT2	1:201365199:C:T	0/1/325	TNNT2:NM_001001432:exon8:c.G358A:p.D120N,TNNT2:NM_001001430:exon9:c.G373A:p.D125N,TNNT2:NM_001001431:exon9:c.G373A:p.D125N,TNNT2:NM_001276347:exon9:c.G373A:p.D125N,TNNT2:NM_000364:exon10:c.G403A:p.D135N,TNNT2:NM_001276345:exon10:c.G403A:p.D135N	Uncertain significance		.	Uncertain_significance
NAV1	1:201780539:C:T	0/1/325	NAV1:NM_001167738:exon2:c.C172T:p.R58C,NAV1:NM_020443:exon4:c.C1345T:p.R449C	Uncertain significance		.
NAV1	1:201781105:G:A	0/1/325	NAV1:NM_001167738:exon3:c.G286A:p.D96N,NAV1:NM_020443:exon5:c.G1459A:p.D487N	Uncertain significance		.
NAV1	1:201781157:G:A	0/1/325	NAV1:NM_001167738:exon3:c.G338A:p.R113Q,NAV1:NM_020443:exon5:c.G1511A:p.R504Q	Uncertain significance		.
NAV1	1:201782325:T:C	0/1/325	NAV1:NM_001167738:exon4:c.T640C:p.F214L,NAV1:NM_020443:exon6:c.T1813C:p.F605L	Uncertain significance		.
NAV1	1:201810054:G:A	0/2/324	NAV1:NM_001167738:exon20:c.G3328A:p.E1110K,NAV1:NM_020443:exon23:c.G4510A:p.E1504K	Uncertain significance		.
LMOD1	1:201900186:G:C	0/3/323	LMOD1:NM_012134:exon2:c.C827G:p.P276R	Uncertain significance		.
LMOD1	1:201900256:C:T	0/1/325	LMOD1:NM_012134:exon2:c.G757A:p.E253K	Likely benign		.
LMOD1	1:201900514:C:G	0/1/325	LMOD1:NM_012134:exon2:c.G499C:p.V167L	Uncertain significance		.
LMOD1	1:201900528:C:T	0/1/325	LMOD1:NM_012134:exon2:c.G485A:p.R162Q	Uncertain significance		.
LMOD1	1:201946202:C:A	0/1/325	LMOD1:NM_012134:exon1:c.G139T:p.V47L	Likely benign		.	Benign
RNPEP	1:202005604:G:T	0/1/325	RNPEP:NM_001319183:exon10:c.G971T:p.G324V,RNPEP:NM_001319184:exon10:c.G971T:p.G324V,RNPEP:NM_001319182:exon11:c.G1448T:p.G483V,RNPEP:NM_020216:exon11:c.G1841T:p.G614V	Uncertain significance		.
GPR37L1	1:202123366:C:A	0/2/324	GPR37L1:NM_004767:exon1:c.C403A:p.L135I	Uncertain significance		.
PTPN7	1:202157818:G:T	0/1/325	PTPN7:NM_080588:exon3:c.C429A:p.I143I,PTPN7:NM_001199797:exon4:c.C534A:p.I178I,PTPN7:NM_002832:exon4:c.C627A:p.I209I	Likely benign		.
PTPN7	1:202159293:C:T	0/1/325	PTPN7:NM_080588:exon1:c.G227A:p.R76Q,PTPN7:NM_001199797:exon2:c.G332A:p.R111Q,PTPN7:NM_002832:exon2:c.G425A:p.R142Q	Uncertain significance		.
PTPN7	1:202159423:C:T	0/1/325	PTPN7:NM_080588:exon1:c.G97A:p.G33S,PTPN7:NM_001199797:exon2:c.G202A:p.G68S,PTPN7:NM_002832:exon2:c.G295A:p.G99S	Uncertain significance		.
PTPN7	1:202160738:G:A	0/1/325	PTPN7:NM_002832:exon1:c.C70T:p.R24W	Uncertain significance		.
LGR6	1:202276467:G:A	0/1/325	LGR6:NM_001017403:exon5:c.G590A:p.R197H,LGR6:NM_021636:exon5:c.G434A:p.R145H	Uncertain significance		.
LGR6	1:202318348:C:T	0/3/323	LGR6:NM_001017404:exon16:c.C1628T:p.S543F,LGR6:NM_001017403:exon18:c.C2045T:p.S682F,LGR6:NM_021636:exon18:c.C1889T:p.S630F	Uncertain significance		.
LGR6	1:202318611:G:A	0/2/324	LGR6:NM_001017404:exon16:c.G1891A:p.A631T,LGR6:NM_001017403:exon18:c.G2308A:p.A770T,LGR6:NM_021636:exon18:c.G2152A:p.A718T	Uncertain significance		.
LGR6	1:202318834:G:A	0/2/324	LGR6:NM_001017404:exon16:c.G2114A:p.R705H,LGR6:NM_001017403:exon18:c.G2531A:p.R844H,LGR6:NM_021636:exon18:c.G2375A:p.R792H	Uncertain significance		.
LGR6	1:202319061:C:A	0/1/325	LGR6:NM_001017404:exon16:c.C2341A:p.P781T,LGR6:NM_001017403:exon18:c.C2758A:p.P920T,LGR6:NM_021636:exon18:c.C2602A:p.P868T	Uncertain significance		.
UBE2T	1:202335649:C:T	0/1/325	UBE2T:NM_014176:exon2:c.G106A:p.A36T	Uncertain significance		.
PPP1R12B	1:202431500:A:G	0/1/325	PPP1R12B:NM_001167857:exon8:c.A1022G:p.E341G,PPP1R12B:NM_001167858:exon8:c.A1022G:p.E341G,PPP1R12B:NM_001331029:exon8:c.A1022G:p.E341G,PPP1R12B:NM_002481:exon8:c.A1022G:p.E341G	Uncertain significance		.
SYT2	1:202605648:T:C	0/1/325	SYT2:NM_001136504:exon2:c.A125G:p.D42G,SYT2:NM_177402:exon2:c.A125G:p.D42G	Uncertain significance		.	Uncertain_significance
SYT2	1:202605715:C:T	0/1/325	SYT2:NM_001136504:exon2:c.G58A:p.A20T,SYT2:NM_177402:exon2:c.G58A:p.A20T	Uncertain significance		.	Uncertain_significance
KDM5B	1:202730005:C:T	0/1/325	KDM5B:NM_001347591:exon25:c.G4064A:p.R1355Q,KDM5B:NM_006618:exon26:c.G4199A:p.R1400Q,KDM5B:NM_001314042:exon27:c.G4307A:p.R1436Q	Uncertain significance		.
KDM5B	1:202735466:T:C	0/1/325	KDM5B:NM_001347591:exon21:c.A3251G:p.E1084G,KDM5B:NM_006618:exon22:c.A3386G:p.E1129G,KDM5B:NM_001314042:exon23:c.A3494G:p.E1165G	Uncertain significance		.
KDM5B	1:202741712:T:C	0/1/325	KDM5B:NM_001347591:exon18:c.A2465G:p.N822S,KDM5B:NM_006618:exon19:c.A2600G:p.N867S,KDM5B:NM_001314042:exon20:c.A2708G:p.N903S	Uncertain significance		.
KDM5B	1:202746143:G:A	0/1/325	KDM5B:NM_001347591:exon14:c.C2062T:p.R688W,KDM5B:NM_006618:exon15:c.C2197T:p.R733W,KDM5B:NM_001314042:exon16:c.C2305T:p.R769W	Uncertain significance		.
GABRD	1:2030175:C:T	0/1/325	GABRD:NM_000815:exon9:c.C1252T:p.R418W	Uncertain significance		.	Conflicting_interpretations_of_pathogenicity
MYOG	1:203083984:G:C	0/1/325	MYOG:NM_002479:exon3:c.C601G:p.L201V	Uncertain significance		.
MYOG	1:203085516:C:T	0/1/325	MYOG:NM_002479:exon1:c.G446A:p.R149Q	Uncertain significance		.
ADORA1	1:203165379:C:T	0/1/325	ADORA1:NM_001048230:exon3:c.C460T:p.R154W,ADORA1:NM_000674:exon4:c.C460T:p.R154W	Uncertain significance		.
ADORA1	1:203165623:C:T	0/1/325	ADORA1:NM_001048230:exon3:c.C704T:p.S235L,ADORA1:NM_000674:exon4:c.C704T:p.S235L	Uncertain significance		.
MYBPH	1:203168920:C:T	0/1/325	MYBPH:NM_004997:exon9:c.G1403A:p.R468Q	Uncertain significance		.
MYBPH	1:203171449:G:A	0/1/325	MYBPH:NM_004997:exon5:c.C727T:p.R243C	Uncertain significance		.
MYBPH	1:203171509:G:A	0/1/325	MYBPH:NM_004997:exon5:c.C667T:p.R223C	Uncertain significance		.
CHI3L1	1:203179774:C:A	0/2/324	CHI3L1:NM_001276:exon9:c.G998T:p.S333I	Uncertain significance		.
CHI3L1	1:203181236:G:A	0/1/325	CHI3L1:NM_001276:exon7:c.C637T:p.R213C	Uncertain significance		.
CHI3L1	1:203183723:C:T	0/2/324	CHI3L1:NM_001276:exon5:c.G383A:p.R128H	Uncertain significance		.
CHIT1	1:203223247:C:T	0/1/325	CHIT1:NM_001256125:exon5:c.G436A:p.A146T,CHIT1:NM_003465:exon6:c.G493A:p.A165T	Uncertain significance		.
CHIT1	1:203225047:C:A	0/1/325		Pathogenic		.	Uncertain_significance
FMOD	1:203347903:C:A	0/3/323	FMOD:NM_002023:exon2:c.G368T:p.G123V	Uncertain significance		.
PRELP	1:203483486:C:T	0/1/325	PRELP:NM_002725:exon2:c.C302T:p.P101L,PRELP:NM_201348:exon2:c.C302T:p.P101L	Uncertain significance		.
OPTC	1:203497062:C:T	1/3/322	OPTC:NM_014359:exon3:c.C317T:p.T106M	Likely benign		.	Benign
ATP2B4	1:203683341:G:A	0/3/323	ATP2B4:NM_001001396:exon2:c.G136A:p.V46I,ATP2B4:NM_001684:exon2:c.G136A:p.V46I	Likely benign		.	Benign
ATP2B4	1:203722484:A:G	0/2/324	ATP2B4:NM_001001396:exon18:c.A2819G:p.K940R,ATP2B4:NM_001684:exon18:c.A2819G:p.K940R	Uncertain significance		.	Likely_benign
ATP2B4	1:203733277:C:T	0/1/325	ATP2B4:NM_001001396:exon21:c.C3364T:p.R1122X	Uncertain significance		.
LAX1	1:203765377:C:T	0/1/325	LAX1:NM_001136190:exon1:c.C35T:p.T12M	Uncertain significance		.
LAX1	1:203774392:G:C	0/1/325	LAX1:NM_001136190:exon5:c.G860C:p.S287T,LAX1:NM_001282878:exon5:c.G680C:p.S227T,LAX1:NM_017773:exon5:c.G908C:p.S303T	Likely benign		.
ZBED6	1:203799243:A:G	0/1/325	ZBED6:NM_001174108:exon1:c.A1721G:p.K574R	Uncertain significance		.
ZBED6	1:203800366:G:C	0/1/325	ZBED6:NM_001174108:exon1:c.G2844C:p.L948F	Uncertain significance		.
ZC3H11A	1:203838034:G:A	0/1/325	ZC3H11A:NM_001350264:exon11:c.G943A:p.E315K,ZC3H11A:NM_001350263:exon12:c.G943A:p.E315K,ZC3H11A:NM_001350265:exon12:c.G943A:p.E315K,ZC3H11A:NM_001319238:exon13:c.G943A:p.E315K,ZC3H11A:NM_001319239:exon13:c.G943A:p.E315K,ZC3H11A:NM_001350261:exon13:c.G943A:p.E315K,ZC3H11A:NM_001350262:exon13:c.G943A:p.E315K,ZC3H11A:NM_001350266:exon13:c.G943A:p.E315K,ZC3H11A:NM_014827:exon13:c.G943A:p.E315K	Uncertain significance		.
ZC3H11A	1:203849892:C:G	0/1/325	ZC3H11A:NM_001350264:exon15:c.C1805G:p.P602R,ZC3H11A:NM_001350263:exon16:c.C1805G:p.P602R,ZC3H11A:NM_001350265:exon16:c.C1805G:p.P602R,ZC3H11A:NM_001319238:exon17:c.C1805G:p.P602R,ZC3H11A:NM_001319239:exon17:c.C1805G:p.P602R,ZC3H11A:NM_001350261:exon17:c.C1805G:p.P602R,ZC3H11A:NM_001350262:exon17:c.C1805G:p.P602R,ZC3H11A:NM_001350266:exon17:c.C1805G:p.P602R,ZC3H11A:NM_014827:exon17:c.C1805G:p.P60…	Uncertain significance		.
ZC3H11A	1:203849976:C:T	0/1/325	ZC3H11A:NM_001350264:exon15:c.C1889T:p.S630L,ZC3H11A:NM_001350263:exon16:c.C1889T:p.S630L,ZC3H11A:NM_001350265:exon16:c.C1889T:p.S630L,ZC3H11A:NM_001319238:exon17:c.C1889T:p.S630L,ZC3H11A:NM_001319239:exon17:c.C1889T:p.S630L,ZC3H11A:NM_001350261:exon17:c.C1889T:p.S630L,ZC3H11A:NM_001350262:exon17:c.C1889T:p.S630L,ZC3H11A:NM_001350266:exon17:c.C1889T:p.S630L,ZC3H11A:NM_014827:exon17:c.C1889T:p.S63…	Uncertain significance		.
SOX13	1:204117674:G:A	0/1/325	SOX13:NM_005686:exon7:c.G742A:p.A248T	Uncertain significance		.
ETNK2	1:204134640:C:T	0/1/325	ETNK2:NM_001297760:exon7:c.G1069A:p.G357R	Uncertain significance		.
KISS1	1:204190716:G:A	0/1/325	KISS1:NM_002256:exon3:c.C185T:p.A62V	Uncertain significance		.
PLEKHA6	1:204259375:C:T	0/1/325	PLEKHA6:NM_014935:exon8:c.G890A:p.R297Q	Uncertain significance		.
PLEKHA6	1:204259459:G:A	0/1/325	PLEKHA6:NM_014935:exon8:c.C806T:p.P269L	Uncertain significance		.
PPP1R15B	1:204410894:G:A	0/1/325	PPP1R15B:NM_032833:exon1:c.C518T:p.A173V	Uncertain significance		.
PPP1R15B	1:204411276:C:T	0/3/323	PPP1R15B:NM_032833:exon1:c.G136A:p.G46R	Uncertain significance		.	Likely_benign
PIK3C2B	1:204432210:T:A	0/1/325	PIK3C2B:NM_002646:exon28:c.A4145T:p.N1382I	Uncertain significance		.
PIK3C2B	1:204447512:G:A	0/1/325	PIK3C2B:NM_002646:exon16:c.C2413T:p.R805C	Uncertain significance		.
PIK3C2B	1:204447562:G:A	0/1/325	PIK3C2B:NM_002646:exon16:c.C2363T:p.S788L	Uncertain significance		.
PIK3C2B	1:204469559:G:A	0/1/325	PIK3C2B:NM_002646:exon3:c.C244T:p.R82C	Uncertain significance		.
MDM4	1:204538279:C:T	0/1/325	MDM4:NM_001278517:exon4:c.C188T:p.S63L,MDM4:NM_001204171:exon7:c.C482T:p.S161L,MDM4:NM_002393:exon7:c.C482T:p.S161L	Uncertain significance		.
MDM4	1:204549329:A:C	0/2/324	MDM4:NM_001204172:exon3:c.A142C:p.K48Q,MDM4:NM_001278519:exon5:c.A451C:p.K151Q,MDM4:NM_001278517:exon8:c.A826C:p.K276Q,MDM4:NM_001204171:exon10:c.A970C:p.K324Q,MDM4:NM_002393:exon11:c.A1120C:p.K374Q	Uncertain significance		.	Uncertain_significance
MDM4	1:204549677:G:A	0/1/325	MDM4:NM_001204172:exon3:c.G490A:p.A164T,MDM4:NM_001278519:exon5:c.G799A:p.A267T,MDM4:NM_001278517:exon8:c.G1174A:p.A392T,MDM4:NM_001204171:exon10:c.G1318A:p.A440T,MDM4:NM_002393:exon11:c.G1468A:p.A490T	Uncertain significance		.
LRRN2	1:204619401:C:T	0/1/325	LRRN2:NM_201630:exon2:c.G592A:p.G198S,LRRN2:NM_006338:exon3:c.G592A:p.G198S	Uncertain significance		.
LRRN2	1:204619929:C:T	0/2/324	LRRN2:NM_201630:exon2:c.G64A:p.V22M,LRRN2:NM_006338:exon3:c.G64A:p.V22M	Uncertain significance		.
NFASC	1:204981885:G:A	0/1/325	NFASC:NM_001160331:exon19:c.G2368A:p.V790I,NFASC:NM_001160332:exon20:c.G2323A:p.V775I,NFASC:NM_015090:exon20:c.G2323A:p.V775I,NFASC:NM_001005388:exon21:c.G2335A:p.V779I	Uncertain significance		.
NFASC	1:204988716:G:A	0/1/325	NFASC:NM_001005388:exon23:c.G2677A:p.V893M,NFASC:NM_001160331:exon23:c.G3031A:p.V1011M,NFASC:NM_001160332:exon24:c.G2986A:p.V996M,NFASC:NM_015090:exon24:c.G2986A:p.V996M	Uncertain significance		.
MUL1	1:20500953:G:A	0/1/325	MUL1:NM_024544:exon4:c.C796T:p.R266W	Uncertain significance		.
NFASC	1:205009637:A:C	0/1/325	NFASC:NM_001160331:exon25:c.A3217C:p.I1073L,NFASC:NM_015090:exon25:c.A3157C:p.I1053L,NFASC:NM_001160332:exon26:c.A3172C:p.I1058L,NFASC:NM_001005388:exon28:c.A3370C:p.I1124L	Uncertain significance		.
CNTN2	1:205064642:G:A	0/1/325	CNTN2:NM_001346083:exon12:c.G1411A:p.G471S,CNTN2:NM_005076:exon12:c.G1411A:p.G471S	Uncertain significance		.	Uncertain_significance
DSTYK	1:205147622:A:G	0/1/325	DSTYK:NM_199462:exon12:c.T2591C:p.I864T,DSTYK:NM_015375:exon13:c.T2726C:p.I909T	Uncertain significance		.
DSTYK	1:205187540:C:T	0/1/325	DSTYK:NM_015375:exon2:c.G532A:p.V178I,DSTYK:NM_199462:exon2:c.G532A:p.V178I	Uncertain significance		.
TMCC2	1:205271960:G:A	0/1/325	TMCC2:NM_001297611:exon4:c.G1291A:p.V431M,TMCC2:NM_001297613:exon4:c.G1246A:p.V416M,TMCC2:NM_001331034:exon4:c.G1381A:p.V461M,TMCC2:NM_001242925:exon5:c.G1732A:p.V578M,TMCC2:NM_014858:exon5:c.G1966A:p.V656M	Uncertain significance		.
NUAK2	1:205304351:C:T	0/1/325	NUAK2:NM_030952:exon7:c.G1118A:p.R373H	Uncertain significance		.
KLHDC8A	1:205339353:G:A	0/1/325	KLHDC8A:NM_018203:exon4:c.C598T:p.R200C,KLHDC8A:NM_001271864:exon5:c.C598T:p.R200C,KLHDC8A:NM_001271865:exon6:c.C598T:p.R200C,KLHDC8A:NM_001271863:exon7:c.C598T:p.R200C	Uncertain significance		.
CDK18	1:205523289:G:A	0/1/325	CDK18:NM_002596:exon2:c.G122A:p.R41Q,CDK18:NM_212502:exon2:c.G122A:p.R41Q,CDK18:NM_212503:exon2:c.G122A:p.R41Q	Uncertain significance		.
CDK18	1:205529423:C:T	0/1/325	CDK18:NM_002596:exon12:c.C1172T:p.A391V,CDK18:NM_212502:exon12:c.C1172T:p.A391V,CDK18:NM_212503:exon12:c.C1262T:p.A421V	Uncertain significance		.
ELK4	1:205620168:G:C	0/1/325	ELK4:NM_001973:exon3:c.C878G:p.P293R,ELK4:NM_021795:exon3:c.C878G:p.P293R	Uncertain significance		.
SLC45A3	1:205659439:C:T	0/1/325	SLC45A3:NM_033102:exon5:c.G1457A:p.R486Q	Uncertain significance		.
SLC41A1	1:205798810:T:C	0/2/324	SLC41A1:NM_173854:exon6:c.A703G:p.I235V	Uncertain significance		.
SLC41A1	1:205799014:C:T	0/1/325	SLC41A1:NM_173854:exon5:c.G640A:p.A214T	Uncertain significance		.
PM20D1	1:205832621:G:C	0/1/325	PM20D1:NM_152491:exon11:c.C1262G:p.P421R	Uncertain significance		.
PM20D1	1:205841842:G:A	0/1/325	PM20D1:NM_152491:exon9:c.C1013T:p.T338M	Uncertain significance		.
PM20D1	1:205844867:T:A	0/3/323	PM20D1:NM_152491:exon4:c.A520T:p.I174F	Uncertain significance		.
SLC26A9	1:205918866:C:T	0/1/325	SLC26A9:NM_052934:exon19:c.G2230A:p.V744M,SLC26A9:NM_134325:exon19:c.G2230A:p.V744M	Uncertain significance		.
SLC26A9	1:205921757:C:G	0/1/325	SLC26A9:NM_052934:exon17:c.G1864C:p.V622L,SLC26A9:NM_134325:exon17:c.G1864C:p.V622L	Uncertain significance		.
SLC26A9	1:205921757:C:T	0/2/324	SLC26A9:NM_052934:exon17:c.G1864A:p.V622M,SLC26A9:NM_134325:exon17:c.G1864A:p.V622M	Uncertain significance		.
SLC26A9	1:205935735:C:T	0/1/325	SLC26A9:NM_052934:exon2:c.G86A:p.R29Q,SLC26A9:NM_134325:exon2:c.G86A:p.R29Q	Uncertain significance		.
PINK1	1:20644540:G:A	0/1/325	PINK1:NM_032409:exon4:c.G827A:p.R276Q	Uncertain significance		.	Conflicting_interpretations_of_pathogenicity
PINK1	1:20644618:G:A	0/1/325	PINK1:NM_032409:exon4:c.G905A:p.R302H	Likely benign		.	Uncertain_significance
PINK1	1:20644626:C:G	0/1/325	PINK1:NM_032409:exon4:c.C913G:p.P305A	Uncertain significance		.
SRGAP2	1:206458874:G:A	0/1/325	SRGAP2:NM_001170637:exon21:c.G2756A:p.R919Q,SRGAP2:NM_015326:exon21:c.G2759A:p.R920Q	Uncertain significance		.
SRGAP2	1:206461170:C:T	0/2/324	SRGAP2:NM_001170637:exon22:c.C2963T:p.T988M,SRGAP2:NM_015326:exon22:c.C2966T:p.T989M	Uncertain significance		.
PINK1	1:20648612:G:A	0/1/325	PINK1:NM_032409:exon6:c.G1231A:p.G411S	Benign		.	Conflicting_interpretations_of_pathogenicity
PINK1	1:20650554:G:A	0/1/325	PINK1:NM_032409:exon8:c.G1609A:p.A537T	Uncertain significance		.	Uncertain_significance
DDOST	1:20652643:G:A	0/2/324	DDOST:NM_005216:exon10:c.C1199T:p.T400I	Uncertain significance		Uncertain significance|Uncertain significance	Conflicting_interpretations_of_pathogenicity
DDOST	1:20654265:A:G	0/1/325	DDOST:NM_005216:exon7:c.T803C:p.F268S	Uncertain significance		.	Uncertain_significance
DDOST	1:20654663:G:A	0/1/325	DDOST:NM_005216:exon6:c.C647T:p.T216M	Uncertain significance		.	Uncertain_significance
DDOST	1:20655459:T:C	0/1/325	DDOST:NM_005216:exon5:c.A583G:p.I195V	Uncertain significance		.
RASSF5	1:206584517:C:T	0/2/324	RASSF5:NM_182665:exon3:c.C362T:p.T121M,RASSF5:NM_182663:exon4:c.C821T:p.T274M,RASSF5:NM_182664:exon4:c.C821T:p.T274M	Uncertain significance		.
RASSF5	1:206584586:C:T	0/1/325	RASSF5:NM_182665:exon3:c.C431T:p.T144I,RASSF5:NM_182663:exon4:c.C890T:p.T297I,RASSF5:NM_182664:exon4:c.C890T:p.T297I	Uncertain significance		.
DYRK3	1:206647915:G:T	0/1/325	DYRK3:NM_003582:exon3:c.G717T:p.M239I,DYRK3:NM_001004023:exon4:c.G657T:p.M219I	Uncertain significance		.
DYRK3	1:206647940:C:T	0/1/325	DYRK3:NM_003582:exon3:c.C742T:p.R248C,DYRK3:NM_001004023:exon4:c.C682T:p.R228C	Uncertain significance		.
DYRK3	1:206648352:G:A	0/1/325	DYRK3:NM_003582:exon3:c.G1154A:p.R385H,DYRK3:NM_001004023:exon4:c.G1094A:p.R365H	Uncertain significance		.
DYRK3	1:206648464:G:A	0/1/325	DYRK3:NM_003582:exon3:c.G1266A:p.M422I,DYRK3:NM_001004023:exon4:c.G1206A:p.M402I	Uncertain significance		.
DYRK3	1:206648579:A:G	0/1/325	DYRK3:NM_003582:exon3:c.A1381G:p.R461G,DYRK3:NM_001004023:exon4:c.A1321G:p.R441G	Uncertain significance		.
DYRK3	1:206648621:C:T	0/1/325	DYRK3:NM_003582:exon3:c.C1423T:p.R475W,DYRK3:NM_001004023:exon4:c.C1363T:p.R455W	Uncertain significance		.
MAPKAPK2	1:206731878:C:T	0/1/325	MAPKAPK2:NM_004759:exon9:c.C1018T:p.R340W,MAPKAPK2:NM_032960:exon9:c.C1018T:p.R340W	Uncertain significance		.
IL19	1:206836807:G:A	0/1/325		Uncertain significance		.
PIGR	1:206937333:A:C	0/1/325	PIGR:NM_002644:exon4:c.T807G:p.F269L	Uncertain significance		.
FCAMR	1:206959714:A:G	0/1/325	FCAMR:NM_032029:exon6:c.T736C:p.F246L,FCAMR:NM_001122979:exon7:c.T736C:p.F246L,FCAMR:NM_001170631:exon7:c.T1538C:p.V513A	Uncertain significance		.
FCAMR	1:206962378:G:A	0/2/324	FCAMR:NM_001170631:exon5:c.C487T:p.H163Y,FCAMR:NM_032029:exon5:c.C487T:p.H163Y,FCAMR:NM_001122979:exon6:c.C487T:p.H163Y	Uncertain significance		.
C1orf116	1:207022523:G:A	0/4/322	C1orf116:NM_001083924:exon3:c.C503T:p.P168L,C1orf116:NM_023938:exon4:c.C1241T:p.P414L	Uncertain significance		.
C1orf116	1:207023150:C:T	0/1/325	C1orf116:NM_023938:exon4:c.G614A:p.R205Q	Uncertain significance		.
KIF17	1:20704659:G:C	0/1/325	KIF17:NM_001122819:exon5:c.C911G:p.T304S,KIF17:NM_001287212:exon5:c.C611G:p.T204S,KIF17:NM_020816:exon5:c.C911G:p.T304S	Uncertain significance		.
YOD1	1:207049126:T:C	0/1/325	YOD1:NM_018566:exon2:c.A941G:p.N314S,YOD1:NM_001276320:exon4:c.A809G:p.N270S	Uncertain significance		.
SH2D5	1:20724145:C:T	0/1/325	SH2D5:NM_001103160:exon6:c.G485A:p.R162H,SH2D5:NM_001103161:exon7:c.G737A:p.R246H	Uncertain significance		.
HP1BP3	1:20744913:T:G	0/1/325	HP1BP3:NM_016287:exon13:c.A1546C:p.I516L	Uncertain significance		.
CR2	1:207469847:C:T	0/1/325	CR2:NM_001006658:exon6:c.C970T:p.R324C,CR2:NM_001877:exon6:c.C970T:p.R324C	Uncertain significance		.	Conflicting_interpretations_of_pathogenicity
CR2	1:207472877:G:A	0/1/325	CR2:NM_001006658:exon10:c.G1676A:p.G559E,CR2:NM_001877:exon10:c.G1676A:p.G559E	Uncertain significance		.	Conflicting_interpretations_of_pathogenicity
CR2	1:207473706:G:T	0/1/325	CR2:NM_001006658:exon11:c.G2140T:p.A714S	Uncertain significance		.	Uncertain_significance
CR1	1:207505962:A:C	0/1/325	CR1:NM_000573:exon2:c.A180C:p.E60D,CR1:NM_000651:exon2:c.A180C:p.E60D	Uncertain significance		.
CR1	1:207506003:G:A	0/1/325	CR1:NM_000573:exon2:c.G221A:p.R74H,CR1:NM_000651:exon2:c.G221A:p.R74H	Likely benign		.
CR1	1:207575600:G:A	0/1/325	CR1:NM_000573:exon20:c.G3107A:p.R1036Q,CR1:NM_000651:exon28:c.G4457A:p.R1486Q	Uncertain significance		.
CR1	1:207580552:C:T	0/1/325	CR1:NM_000573:exon23:c.C3805T:p.R1269C,CR1:NM_000651:exon31:c.C5155T:p.R1719C	Uncertain significance		.
CR1	1:207611993:C:G	0/2/324	CR1:NM_000573:exon31:c.C5177G:p.P1726R,CR1:NM_000651:exon39:c.C6527G:p.P2176R	Uncertain significance		.
CR1	1:207618157:A:G	0/2/324	CR1:NM_000573:exon34:c.A5626G:p.I1876V,CR1:NM_000651:exon42:c.A6976G:p.I2326V	Uncertain significance		.
CR1L	1:207708209:T:C	0/1/325	CR1L:NM_175710:exon10:c.T1360C:p.C454R	Uncertain significance		.
CR1L	1:207717520:C:T	0/1/325	CR1L:NM_175710:exon11:c.C1471T:p.L491F	Uncertain significance		.
CR1L	1:207717539:G:A	0/1/325	CR1L:NM_175710:exon11:c.G1490A:p.G497E	Uncertain significance		.
CD34	1:207887797:C:A	0/1/325	CD34:NM_001025109:exon8:c.G1099T:p.A367S	Uncertain significance		.
CD34	1:207887826:C:T	0/1/325	CD34:NM_001025109:exon8:c.G1070A:p.R357Q	Uncertain significance		.
PLXNA2	1:208033423:C:T	0/4/322	PLXNA2:NM_025179:exon28:c.G4951A:p.V1651M	Uncertain significance		.	Benign
PLXNA2	1:208042213:T:G	0/1/325	PLXNA2:NM_025179:exon22:c.A4171C:p.M1391L	Uncertain significance		.	Uncertain_significance
PLXNA2	1:208096793:C:T	0/1/325	PLXNA2:NM_025179:exon7:c.G1822A:p.G608R	Uncertain significance		.
PLXNA2	1:208217739:C:T	0/1/325	PLXNA2:NM_025179:exon2:c.G184A:p.V62I	Uncertain significance		.
EIF4G3	1:20899718:C:A	0/1/325	EIF4G3:NM_003760:exon11:c.G1810T:p.V604F,EIF4G3:NM_001198801:exon13:c.G1807T:p.V603F,EIF4G3:NM_001198802:exon14:c.G1828T:p.V610F	Uncertain significance		.
EIF4G3	1:20941896:C:T	0/1/325	EIF4G3:NM_003760:exon9:c.G1090A:p.E364K,EIF4G3:NM_001198801:exon11:c.G1087A:p.E363K,EIF4G3:NM_001198802:exon12:c.G1108A:p.E370K,EIF4G3:NM_001198803:exon12:c.G1123A:p.E375K	Uncertain significance		.
CAMK1G	1:209609012:C:T	0/1/325	CAMK1G:NM_020439:exon8:c.C668T:p.T223M	Uncertain significance		.
CAMK1G	1:209609013:G:A	0/1/325	CAMK1G:NM_020439:exon8:c.G669A:p.T223T	Likely benign		.
CAMK1G	1:209612012:G:A	0/1/325	CAMK1G:NM_020439:exon11:c.G1136A:p.R379H	Uncertain significance		.
LAMB3	1:209615363:G:A	0/1/325	LAMB3:NM_001017402:exon22:c.C3427T:p.R1143C,LAMB3:NM_000228:exon23:c.C3427T:p.R1143C,LAMB3:NM_001127641:exon23:c.C3427T:p.R1143C	Uncertain significance		.
LAMB3	1:209616530:A:C	0/1/325	LAMB3:NM_001017402:exon21:c.T3323G:p.V1108G,LAMB3:NM_000228:exon22:c.T3323G:p.V1108G,LAMB3:NM_001127641:exon22:c.T3323G:p.V1108G	Likely benign		.	Uncertain_significance
LAMB3	1:209625721:G:A	0/1/325	LAMB3:NM_001017402:exon13:c.C1903T:p.R635X,LAMB3:NM_000228:exon14:c.C1903T:p.R635X,LAMB3:NM_001127641:exon14:c.C1903T:p.R635X	Pathogenic	DM	Pathogenic|Pathogenic|Pathogenic	Pathogenic
LAMB3	1:209625772:G:A	0/1/325	LAMB3:NM_001017402:exon13:c.C1852T:p.R618C,LAMB3:NM_000228:exon14:c.C1852T:p.R618C,LAMB3:NM_001127641:exon14:c.C1852T:p.R618C	Likely benign		.
TRAF3IP3	1:209760290:C:T	0/1/325	TRAF3IP3:NM_001320143:exon3:c.C251T:p.A84V,TRAF3IP3:NM_001320144:exon3:c.C251T:p.A84V,TRAF3IP3:NM_025228:exon3:c.C251T:p.A84V	Uncertain significance		.
TRAF3IP3	1:209762851:G:A	0/2/324	TRAF3IP3:NM_001320143:exon5:c.G532A:p.D178N,TRAF3IP3:NM_001320144:exon5:c.G472A:p.D158N,TRAF3IP3:NM_025228:exon5:c.G532A:p.D178N	Uncertain significance		.
IRF6	1:209789757:T:C	0/2/324	IRF6:NM_001206696:exon6:c.A804G:p.I268M,IRF6:NM_006147:exon8:c.A1089G:p.I363M	Uncertain significance		.
IRF6	1:209790778:C:T	0/1/325	IRF6:NM_001206696:exon5:c.G492A:p.M164I,IRF6:NM_006147:exon7:c.G777A:p.M259I	Uncertain significance		.
DIEXF	1:209830134:A:G	0/1/325	DIEXF:NM_014388:exon2:c.A134G:p.Q45R	Uncertain significance		.
DIEXF	1:209836996:T:C	0/1/325	DIEXF:NM_014388:exon6:c.T847C:p.F283L	Uncertain significance		.
SYT14	1:210013773:A:G	0/1/325	SYT14:NM_001146262:exon3:c.A202G:p.R68G,SYT14:NM_153262:exon3:c.A202G:p.R68G,SYT14:NM_001146261:exon4:c.A337G:p.R113G,SYT14:NM_001146264:exon4:c.A337G:p.R113G,SYT14:NM_001256006:exon4:c.A88G:p.R30G	Uncertain significance		.	Uncertain_significance
SERTAD4	1:210238075:C:A	0/2/324	SERTAD4:NM_019605:exon2:c.C115A:p.P39T	Uncertain significance		.
SERTAD4	1:210239498:C:T	0/3/323	SERTAD4:NM_019605:exon3:c.C181T:p.H61Y	Uncertain significance		.
SERTAD4	1:210241790:G:A	0/1/325	SERTAD4:NM_019605:exon4:c.G524A:p.R175Q	Uncertain significance		.
SERTAD4	1:210241979:C:G	0/1/325	SERTAD4:NM_019605:exon4:c.C713G:p.P238R	Uncertain significance		.
KCNH1	1:210683472:G:C	0/1/325	KCNH1:NM_002238:exon11:c.C2698G:p.L900V,KCNH1:NM_172362:exon11:c.C2779G:p.L927V	Uncertain significance		.	Likely_benign
KCNH1	1:210683919:C:T	0/1/325	KCNH1:NM_002238:exon11:c.G2251A:p.A751T,KCNH1:NM_172362:exon11:c.G2332A:p.A778T	Uncertain significance		.	Likely_benign
TRAF5	1:211360714:A:C	0/1/325	TRAF5:NM_001033910:exon6:c.A556C:p.N186H,TRAF5:NM_001319207:exon6:c.A589C:p.N197H,TRAF5:NM_004619:exon6:c.A556C:p.N186H,TRAF5:NM_145759:exon6:c.A556C:p.N186H	Uncertain significance		.
TRAF5	1:211372338:G:A	0/1/325	TRAF5:NM_001033910:exon11:c.G1310A:p.R437H,TRAF5:NM_001319207:exon11:c.G1343A:p.R448H,TRAF5:NM_004619:exon11:c.G1310A:p.R437H,TRAF5:NM_145759:exon11:c.G1310A:p.R437H	Uncertain significance		.
RD3	1:211481214:G:A	0/1/325	RD3:NM_001164688:exon2:c.C202T:p.R68W,RD3:NM_183059:exon2:c.C202T:p.R68W	Likely benign		.	Uncertain_significance
LPGAT1	1:211783358:T:C	0/1/325	LPGAT1:NM_001320808:exon5:c.A598G:p.K200E,LPGAT1:NM_014873:exon5:c.A598G:p.K200E	Uncertain significance		.
DTL	1:212065019:C:T	0/1/325	DTL:NM_001286230:exon6:c.C503T:p.A168V,DTL:NM_016448:exon7:c.C629T:p.A210V	Uncertain significance		.
ECE1	1:21220008:G:A	0/2/324	ECE1:NM_001113347:exon17:c.C2224T:p.R742C,ECE1:NM_001113349:exon18:c.C2251T:p.R751C,ECE1:NM_001113348:exon19:c.C2212T:p.R738C,ECE1:NM_001397:exon19:c.C2260T:p.R754C	Likely pathogenic	DM	Pathogenic	Pathogenic
NENF	1:212445920:C:T	0/1/325	NENF:NM_013349:exon4:c.C433T:p.R145W	Uncertain significance		.
FAM71A	1:212625401:G:A	0/1/325	FAM71A:NM_153606:exon1:c.G524A:p.R175Q	Uncertain significance		.
FAM71A	1:212626429:G:A	0/1/325	FAM71A:NM_153606:exon1:c.G1552A:p.G518S	Uncertain significance		.
ECE1	1:21279287:G:A	0/1/325	ECE1:NM_001113347:exon1:c.C148T:p.R50W,ECE1:NM_001113349:exon2:c.C175T:p.R59W,ECE1:NM_001113348:exon3:c.C136T:p.R46W,ECE1:NM_001397:exon3:c.C184T:p.R62W	Uncertain significance		.
TATDN3	1:212804600:G:A	0/1/325	TATDN3:NM_001146170:exon6:c.G373A:p.V125M,TATDN3:NM_001042552:exon7:c.G436A:p.V146M,TATDN3:NM_001042553:exon7:c.G436A:p.V146M,TATDN3:NM_001146169:exon7:c.G436A:p.V146M,TATDN3:NM_001146171:exon7:c.G436A:p.V146M	Uncertain significance		.
FLVCR1	1:212859047:C:T	0/1/325	FLVCR1:NM_014053:exon1:c.C595T:p.L199F	Uncertain significance		Uncertain significance	Uncertain_significance
FLVCR1	1:212859119:C:T	0/1/325	FLVCR1:NM_014053:exon1:c.C667T:p.R223C	Uncertain significance		.
FLVCR1	1:212883431:A:G	0/1/325	FLVCR1:NM_014053:exon4:c.A1085G:p.Y362C	Uncertain significance		.	Uncertain_significance
ANGEL2	1:212997307:T:A	0/1/325	ANGEL2:NM_001300757:exon7:c.A824T:p.N275I,ANGEL2:NM_001300758:exon7:c.A824T:p.N275I,ANGEL2:NM_001300753:exon8:c.A953T:p.N318I,ANGEL2:NM_001300755:exon8:c.A953T:p.N318I,ANGEL2:NM_144567:exon8:c.A1331T:p.N444I	Uncertain significance		.
ANGEL2	1:213000354:G:T	0/1/325	ANGEL2:NM_001300757:exon6:c.C784A:p.Q262K,ANGEL2:NM_001300758:exon6:c.C784A:p.Q262K,ANGEL2:NM_001300753:exon7:c.C913A:p.Q305K,ANGEL2:NM_001300755:exon7:c.C913A:p.Q305K,ANGEL2:NM_144567:exon7:c.C1291A:p.Q431K	Likely benign		.
ANGEL2	1:213005157:T:A	0/1/325	ANGEL2:NM_001300757:exon4:c.A503T:p.H168L,ANGEL2:NM_001300758:exon4:c.A503T:p.H168L,ANGEL2:NM_001300753:exon5:c.A632T:p.H211L,ANGEL2:NM_001300755:exon5:c.A632T:p.H211L,ANGEL2:NM_144567:exon5:c.A1010T:p.H337L	Uncertain significance		.
ANGEL2	1:213005422:T:C	0/1/325	ANGEL2:NM_001300757:exon4:c.A238G:p.R80G,ANGEL2:NM_001300758:exon4:c.A238G:p.R80G,ANGEL2:NM_001300753:exon5:c.A367G:p.R123G,ANGEL2:NM_001300755:exon5:c.A367G:p.R123G,ANGEL2:NM_144567:exon5:c.A745G:p.R249G	Uncertain significance		.
ANGEL2	1:213013284:G:A	0/4/322	ANGEL2:NM_144567:exon2:c.C194T:p.P65L	Uncertain significance		.
RPS6KC1	1:213129710:A:T	0/2/324	RPS6KC1:NM_001136138:exon5:c.A620T:p.E207V,RPS6KC1:NM_001287221:exon5:c.A113T:p.E38V,RPS6KC1:NM_001349646:exon6:c.A656T:p.E219V,RPS6KC1:NM_012424:exon6:c.A656T:p.E219V,RPS6KC1:NM_001287218:exon7:c.A113T:p.E38V,RPS6KC1:NM_001287219:exon7:c.A113T:p.E38V,RPS6KC1:NM_001349648:exon7:c.A113T:p.E38V,RPS6KC1:NM_001349649:exon7:c.A113T:p.E38V,RPS6KC1:NM_001349653:exon7:c.A113T:p.E38V,RPS6KC1:NM_001349650:…	Uncertain significance		.
RPS6KC1	1:213232250:C:T	0/1/325	RPS6KC1:NM_001349657:exon8:c.C329T:p.A110V,RPS6KC1:NM_001136138:exon9:c.C1184T:p.A395V,RPS6KC1:NM_001287221:exon9:c.C677T:p.A226V,RPS6KC1:NM_001349646:exon9:c.C1127T:p.A376V,RPS6KC1:NM_001349647:exon9:c.C857T:p.A286V,RPS6KC1:NM_001287218:exon10:c.C584T:p.A195V,RPS6KC1:NM_001287219:exon10:c.C584T:p.A195V,RPS6KC1:NM_001349658:exon10:c.C329T:p.A110V,RPS6KC1:NM_001349661:exon10:c.C164T:p.A55V,RPS6KC1…	Uncertain significance		.	Likely_benign
RPS6KC1	1:213240747:C:T	0/1/325	RPS6KC1:NM_001349657:exon9:c.C380T:p.P127L,RPS6KC1:NM_001136138:exon10:c.C1235T:p.P412L,RPS6KC1:NM_001287221:exon10:c.C728T:p.P243L,RPS6KC1:NM_001349646:exon10:c.C1178T:p.P393L,RPS6KC1:NM_001349647:exon10:c.C908T:p.P303L,RPS6KC1:NM_001287218:exon11:c.C635T:p.P212L,RPS6KC1:NM_001287219:exon11:c.C635T:p.P212L,RPS6KC1:NM_001349658:exon11:c.C380T:p.P127L,RPS6KC1:NM_001349661:exon11:c.C215T:p.P72L,RPS…	Uncertain significance		.	Likely_benign
RPS6KC1	1:213240807:A:T	0/2/324	RPS6KC1:NM_001349657:exon9:c.A440T:p.Q147L,RPS6KC1:NM_001136138:exon10:c.A1295T:p.Q432L,RPS6KC1:NM_001287221:exon10:c.A788T:p.Q263L,RPS6KC1:NM_001349646:exon10:c.A1238T:p.Q413L,RPS6KC1:NM_001349647:exon10:c.A968T:p.Q323L,RPS6KC1:NM_001287218:exon11:c.A695T:p.Q232L,RPS6KC1:NM_001287219:exon11:c.A695T:p.Q232L,RPS6KC1:NM_001349658:exon11:c.A440T:p.Q147L,RPS6KC1:NM_001349661:exon11:c.A275T:p.Q92L,RPS…	Uncertain significance		.
PROX1	1:213997091:G:A	0/1/325	PROX1:NM_001270616:exon2:c.G556A:p.G186S,PROX1:NM_002763:exon2:c.G556A:p.G186S	Uncertain significance		.
PROX1	1:213997632:C:A	0/1/325	PROX1:NM_001270616:exon2:c.C1097A:p.T366N,PROX1:NM_002763:exon2:c.C1097A:p.T366N	Uncertain significance		.
SMYD2	1:214327714:C:T	0/1/325	SMYD2:NM_020197:exon7:c.C695T:p.P232L	Uncertain significance		.
PTPN14	1:214384591:G:A	0/1/325	PTPN14:NM_005401:exon13:c.C1264T:p.R422W	Uncertain significance		.
PTPN14	1:214384693:C:T	0/2/324	PTPN14:NM_005401:exon13:c.G1162A:p.V388M	Uncertain significance		.
PTPN14	1:214397934:C:T	0/1/325	PTPN14:NM_005401:exon8:c.G737A:p.G246E	Uncertain significance		.
PTPN14	1:214397950:C:T	0/1/325	PTPN14:NM_005401:exon8:c.G721A:p.V241M	Uncertain significance		.
PTPN14	1:214464712:T:C	0/1/325	PTPN14:NM_005401:exon2:c.A92G:p.N31S	Likely benign		.
CENPF	1:214629080:C:T	0/1/325	CENPF:NM_016343:exon8:c.C1103T:p.T368M	Uncertain significance		.
CENPF	1:214637903:C:T	0/1/325	CENPF:NM_016343:exon11:c.C1484T:p.S495F	Uncertain significance		.
CENPF	1:214643215:C:T	0/1/325	CENPF:NM_016343:exon12:c.C4877T:p.A1626V	Uncertain significance		.	Uncertain_significance
CENPF	1:214644771:C:A	0/1/325	CENPF:NM_016343:exon13:c.C5201A:p.P1734Q	Likely benign		.
CENPF	1:214645856:G:A	0/1/325	CENPF:NM_016343:exon13:c.G6286A:p.A2096T	Uncertain significance		.
CENPF	1:214647215:C:A	0/1/325	CENPF:NM_016343:exon13:c.C7645A:p.Q2549K	Uncertain significance		.
KCTD3	1:215586638:G:A	0/1/325	KCTD3:NM_001319294:exon9:c.G770A:p.S257N,KCTD3:NM_001319295:exon9:c.G464A:p.S155N,KCTD3:NM_016121:exon9:c.G770A:p.S257N	Uncertain significance		.
KCTD3	1:215620593:C:A	0/1/325	KCTD3:NM_001319294:exon18:c.C2417A:p.S806Y,KCTD3:NM_001319295:exon18:c.C2111A:p.S704Y,KCTD3:NM_016121:exon18:c.C2423A:p.S808Y	Likely benign		.	Benign
USH2A	1:215625828:T:C	0/6/320	USH2A:NM_206933:exon72:c.A15562G:p.S5188G	Likely benign		Benign	Benign
USH2A	1:215675454:C:T	0/1/325	USH2A:NM_206933:exon63:c.G12457A:p.A4153T	Uncertain significance	DM	.	Uncertain_significance
USH2A	1:215675553:G:A	0/1/325	USH2A:NM_206933:exon63:c.C12358T:p.R4120C	Likely benign	DM	Uncertain significance	Uncertain_significance
USH2A	1:215758618:A:G	0/1/325	USH2A:NM_206933:exon58:c.T11366C:p.I3789T	Uncertain significance		Uncertain significance	Uncertain_significance
USH2A	1:215780013:G:A	0/1/325	USH2A:NM_206933:exon55:c.C10769T:p.P3590L	Likely pathogenic		other	Conflicting_interpretations_of_pathogenicity
USH2A	1:215782833:T:C	0/1/325	USH2A:NM_206933:exon53:c.A10490G:p.D3497G	Uncertain significance		.	Uncertain_significance
USH2A	1:215888932:G:A	0/1/325	USH2A:NM_206933:exon41:c.C7717T:p.R2573C	Uncertain significance		.	Uncertain_significance
USH2A	1:215934748:C:T	0/1/325	USH2A:NM_206933:exon38:c.G7168A:p.G2390R	Likely benign		.	Conflicting_interpretations_of_pathogenicity
RAP1GAP	1:21603703:C:A	0/1/325	RAP1GAP:NM_001330383:exon20:c.G1638T:p.W546C,RAP1GAP:NM_001350524:exon21:c.G1638T:p.W546C	Uncertain significance		.
USH2A	1:216048617:T:G	0/1/325	USH2A:NM_206933:exon31:c.A6080C:p.N2027T	Uncertain significance		.	Uncertain_significance
USH2A	1:216070292:G:C	0/1/325	USH2A:NM_206933:exon30:c.C5858G:p.A1953G	Uncertain significance		Uncertain significance	Conflicting_interpretations_of_pathogenicity
USH2A	1:216097127:G:A	0/1/325	USH2A:NM_206933:exon22:c.C4714T:p.L1572F	Uncertain significance		Benign|Likely benign	Likely_benign
USH2A	1:216200063:A:C	0/1/325	USH2A:NM_007123:exon17:c.T3375G:p.I1125M,USH2A:NM_206933:exon17:c.T3375G:p.I1125M	Likely benign		.	Uncertain_significance
USH2A	1:216247062:C:A	0/1/325	USH2A:NM_007123:exon13:c.G2332T:p.D778Y,USH2A:NM_206933:exon13:c.G2332T:p.D778Y	Uncertain significance	DM	Uncertain significance	Conflicting_interpretations_of_pathogenicity
USH2A	1:216247118:C:A	0/2/324	USH2A:NM_007123:exon13:c.G2276T:p.C759F,USH2A:NM_206933:exon13:c.G2276T:p.C759F	Likely pathogenic	DM	other|Pathogenic|Pathogenic|Pathogenic|other|Pathogenic|Pathogenic	Pathogenic
USH2A	1:216323538:T:G	0/1/325	USH2A:NM_007123:exon8:c.A1486C:p.T496P,USH2A:NM_206933:exon8:c.A1486C:p.T496P	Likely benign		Likely benign	Conflicting_interpretations_of_pathogenicity
USH2A	1:216323585:A:G	0/1/325	USH2A:NM_007123:exon8:c.T1439C:p.V480A,USH2A:NM_206933:exon8:c.T1439C:p.V480A	Uncertain significance		.	Conflicting_interpretations_of_pathogenicity
ESRRG	1:216677391:C:T	0/4/322	ESRRG:NM_001243514:exon2:c.G88A:p.V30I,ESRRG:NM_001438:exon2:c.G157A:p.V53I,ESRRG:NM_001243511:exon3:c.G88A:p.V30I,ESRRG:NM_001243513:exon3:c.G88A:p.V30I,ESRRG:NM_001243518:exon3:c.G172A:p.V58I,ESRRG:NM_206595:exon3:c.G88A:p.V30I,ESRRG:NM_001134285:exon4:c.G88A:p.V30I,ESRRG:NM_001243507:exon4:c.G88A:p.V30I,ESRRG:NM_001243509:exon4:c.G88A:p.V30I,ESRRG:NM_001243510:exon4:c.G88A:p.V30I,ESRRG:NM_0012…	Uncertain significance		.
ESRRG	1:216707401:C:T	0/3/323	ESRRG:NM_001243518:exon2:c.G29A:p.G10E	Uncertain significance		.
USP48	1:21723973:A:T	0/1/325	USP48:NM_001330394:exon12:c.T1573A:p.S525T,USP48:NM_001350166:exon12:c.T1570A:p.S524T,USP48:NM_001350167:exon12:c.T1570A:p.S524T,USP48:NM_001350168:exon12:c.T1573A:p.S525T,USP48:NM_032236:exon12:c.T1573A:p.S525T	Uncertain significance		.
USP48	1:21728683:T:C	0/1/325	USP48:NM_001032730:exon11:c.A1337G:p.K446R,USP48:NM_001330394:exon11:c.A1337G:p.K446R,USP48:NM_001350164:exon11:c.A1334G:p.K445R,USP48:NM_001350166:exon11:c.A1334G:p.K445R,USP48:NM_001350167:exon11:c.A1334G:p.K445R,USP48:NM_001350168:exon11:c.A1337G:p.K446R,USP48:NM_032236:exon11:c.A1337G:p.K446R	Uncertain significance		.
LDLRAD2	1:21814781:C:A	0/1/325	LDLRAD2:NM_001013693:exon2:c.C469A:p.P157T	Uncertain significance		.
HSPG2	1:21828962:C:A	0/1/325	HSPG2:NM_001291860:exon88:c.G12113T:p.R4038L,HSPG2:NM_005529:exon88:c.G12110T:p.R4037L	Uncertain significance		.	Conflicting_interpretations_of_pathogenicity
RRP15	1:218307520:G:A	0/1/325	RRP15:NM_016052:exon4:c.G593A:p.R198H	Uncertain significance		.
HSPG2	1:21833291:G:A	0/1/325	HSPG2:NM_001291860:exon80:c.C11075T:p.T3692I,HSPG2:NM_005529:exon80:c.C11072T:p.T3691I	Uncertain significance		Uncertain significance|Uncertain significance	Conflicting_interpretations_of_pathogenicity
HSPG2	1:21841598:C:T	0/1/325	HSPG2:NM_001291860:exon70:c.G9272A:p.R3091H,HSPG2:NM_005529:exon70:c.G9269A:p.R3090H	Uncertain significance		.
TGFB2	1:218434089:A:G	0/1/325	TGFB2:NM_003238:exon3:c.A518G:p.K173R,TGFB2:NM_001135599:exon4:c.A602G:p.K201R	Uncertain significance		.	Uncertain_significance
TGFB2	1:218434190:G:C	0/1/325	TGFB2:NM_003238:exon3:c.G619C:p.V207L,TGFB2:NM_001135599:exon4:c.G703C:p.V235L	Benign		other|Benign|Benign|Likely benign|Uncertain significance	Benign/Likely_benign
HSPG2	1:21844159:C:G	0/1/325	HSPG2:NM_001291860:exon65:c.G8608C:p.A2870P,HSPG2:NM_005529:exon65:c.G8605C:p.A2869P	Uncertain significance		Uncertain significance|Uncertain significance|Uncertain significance	Conflicting_interpretations_of_pathogenicity
HSPG2	1:21847754:C:T	0/1/325	HSPG2:NM_001291860:exon61:c.G7963A:p.A2655T,HSPG2:NM_005529:exon61:c.G7960A:p.A2654T	Uncertain significance		.
HSPG2	1:21851862:C:T	0/1/325	HSPG2:NM_001291860:exon54:c.G6938A:p.R2313Q,HSPG2:NM_005529:exon54:c.G6935A:p.R2312Q	Uncertain significance		Uncertain significance	Uncertain_significance
FAAP20	1:2185417:C:T	0/2/324	FAAP20:NM_001256945:exon3:c.G431A:p.R144Q,FAAP20:NM_001282672:exon7:c.G305A:p.R102Q,FAAP20:NM_001146310:exon8:c.G554A:p.R185Q,FAAP20:NM_001282671:exon8:c.G305A:p.R102Q	Uncertain significance		.
HSPG2	1:21854979:C:T	0/1/325	HSPG2:NM_001291860:exon48:c.G6005A:p.R2002Q,HSPG2:NM_005529:exon48:c.G6002A:p.R2001Q	Uncertain significance		Uncertain significance	Uncertain_significance
HSPG2	1:21864868:G:C	0/1/325	HSPG2:NM_001291860:exon36:c.C4604G:p.P1535R,HSPG2:NM_005529:exon36:c.C4601G:p.P1534R	Uncertain significance		Uncertain significance	Conflicting_interpretations_of_pathogenicity
HSPG2	1:21864898:G:A	0/1/325	HSPG2:NM_001291860:exon36:c.C4574T:p.A1525V,HSPG2:NM_005529:exon36:c.C4571T:p.A1524V	Uncertain significance		.	Uncertain_significance
HSPG2	1:21873414:C:T	0/1/325	HSPG2:NM_001291860:exon30:c.G3757A:p.G1253S,HSPG2:NM_005529:exon30:c.G3754A:p.G1252S	Uncertain significance		.
HSPG2	1:21880190:C:T	0/1/325	HSPG2:NM_001291860:exon17:c.G2263A:p.G755S,HSPG2:NM_005529:exon17:c.G2260A:p.G754S	Uncertain significance		.
HSPG2	1:21880463:T:C	0/1/325	HSPG2:NM_001291860:exon16:c.A2098G:p.N700D,HSPG2:NM_005529:exon16:c.A2095G:p.N699D	Uncertain significance		.
HSPG2	1:21880535:G:A	0/1/325	HSPG2:NM_001291860:exon16:c.C2026T:p.R676W,HSPG2:NM_005529:exon16:c.C2023T:p.R675W	Uncertain significance		Uncertain significance|Uncertain significance	Uncertain_significance
HSPG2	1:21887646:T:C	0/1/325	HSPG2:NM_001291860:exon8:c.A732G:p.T244T,HSPG2:NM_005529:exon8:c.A732G:p.T244T	Likely benign		.	Conflicting_interpretations_of_pathogenicity
CELA3B	1:21983822:G:A	0/1/325	CELA3B:NM_007352:exon5:c.G491A:p.R164H	Uncertain significance		.
EPRS	1:220001178:C:T	0/1/325	EPRS:NM_004446:exon17:c.G2141A:p.G714E	Uncertain significance		.	Uncertain_significance
BPNT1	1:220058849:G:A	0/1/325	BPNT1:NM_001286149:exon8:c.C757T:p.P253S,BPNT1:NM_001286150:exon8:c.C814T:p.P272S,BPNT1:NM_001286151:exon8:c.C757T:p.P253S,BPNT1:NM_006085:exon9:c.C922T:p.P308S	Uncertain significance		.
CELA3A	1:22006954:G:A	0/2/324	CELA3A:NM_005747:exon5:c.G439A:p.A147T	Uncertain significance		.
CELA3A	1:22006996:G:A	0/2/324	CELA3A:NM_005747:exon5:c.G481A:p.G161S	Uncertain significance		.
BPNT1	1:220074001:C:T	0/1/325	BPNT1:NM_001286149:exon2:c.G26A:p.R9Q,BPNT1:NM_001286151:exon2:c.G26A:p.R9Q,BPNT1:NM_001286150:exon3:c.G191A:p.R64Q,BPNT1:NM_006085:exon3:c.G191A:p.R64Q	Uncertain significance		.
IARS2	1:220102376:G:C	0/1/325	IARS2:NM_018060:exon5:c.G713C:p.R238P	Uncertain significance		.
IARS2	1:220107117:A:C	0/1/325	IARS2:NM_018060:exon10:c.A1293C:p.Q431H	Uncertain significance		.
RAB3GAP2	1:220151641:G:T	0/2/324	RAB3GAP2:NM_012414:exon34:c.C3991A:p.L1331I	Uncertain significance		Likely benign|Uncertain significance|Uncertain significance	Benign/Likely_benign
RAB3GAP2	1:220162252:C:T	0/1/325	RAB3GAP2:NM_012414:exon28:c.G3171A:p.M1057I	Uncertain significance		.	Uncertain_significance
RAB3GAP2	1:220182277:G:A	0/1/325	RAB3GAP2:NM_012414:exon21:c.C2290T:p.L764F	Uncertain significance		Uncertain significance|Uncertain significance|Uncertain significance	Conflicting_interpretations_of_pathogenicity
RAB3GAP2	1:220182900:T:C	0/1/325	RAB3GAP2:NM_012414:exon20:c.A2030G:p.K677R	Uncertain significance		.	Uncertain_significance
DUSP10	1:221739426:C:T	0/1/325	DUSP10:NM_007207:exon2:c.G319A:p.G107R	Uncertain significance		.
HHIPL2	1:222522613:T:A	0/1/325	HHIPL2:NM_024746:exon9:c.A2163T:p.R721S	Uncertain significance		.
HHIPL2	1:222532076:T:G	0/1/325	HHIPL2:NM_024746:exon6:c.A1613C:p.K538T	Likely benign		.
HHIPL2	1:222543724:A:C	0/1/325	HHIPL2:NM_024746:exon2:c.T787G:p.L263V	Uncertain significance		.
TAF1A	1:222563282:G:A	0/1/325	TAF1A:NM_139352:exon8:c.C634T:p.R212C,TAF1A:NM_001201536:exon9:c.C976T:p.R326C,TAF1A:NM_005681:exon9:c.C976T:p.R326C	Uncertain significance		.
MIA3	1:222627579:C:T	0/1/325	MIA3:NM_001324062:exon4:c.C359T:p.T120M,MIA3:NM_001324063:exon4:c.C359T:p.T120M,MIA3:NM_198551:exon4:c.C359T:p.T120M	Uncertain significance		.
MIA3	1:222627630:T:C	0/1/325	MIA3:NM_001324062:exon4:c.T410C:p.V137A,MIA3:NM_001324063:exon4:c.T410C:p.V137A,MIA3:NM_198551:exon4:c.T410C:p.V137A	Uncertain significance		.
MIA3	1:222629661:G:A	0/1/325	MIA3:NM_001324062:exon4:c.G2441A:p.R814H,MIA3:NM_001324063:exon4:c.G2441A:p.R814H,MIA3:NM_198551:exon4:c.G2441A:p.R814H,MIA3:NM_001324064:exon5:c.G1949A:p.R650H	Uncertain significance		.
MIA3	1:222659455:G:A	0/1/325	MIA3:NM_001300867:exon15:c.G1346A:p.R449Q,MIA3:NM_001324065:exon15:c.G1346A:p.R449Q,MIA3:NM_001324063:exon18:c.G4535A:p.R1512Q,MIA3:NM_001324062:exon20:c.G4712A:p.R1571Q,MIA3:NM_198551:exon20:c.G4712A:p.R1571Q,MIA3:NM_001324064:exon21:c.G4220A:p.R1407Q	Uncertain significance		.
MIA3	1:222659934:A:G	0/1/325	MIA3:NM_001300867:exon18:c.A1537G:p.M513V,MIA3:NM_001324065:exon18:c.A1537G:p.M513V,MIA3:NM_001324063:exon21:c.A4726G:p.M1576V,MIA3:NM_001324062:exon23:c.A4903G:p.M1635V,MIA3:NM_198551:exon23:c.A4903G:p.M1635V,MIA3:NM_001324064:exon24:c.A4411G:p.M1471V	Uncertain significance		.
MIA3	1:222664127:C:T	0/1/325	MIA3:NM_001300867:exon22:c.C2026T:p.R676W,MIA3:NM_001324065:exon23:c.C2098T:p.R700W,MIA3:NM_001324063:exon25:c.C5215T:p.R1739W,MIA3:NM_198551:exon27:c.C5392T:p.R1798W,MIA3:NM_001324062:exon28:c.C5464T:p.R1822W,MIA3:NM_001324064:exon28:c.C4900T:p.R1634W	Uncertain significance		.
MIA3	1:222665491:G:A	0/1/325	MIA3:NM_001300867:exon23:c.G2230A:p.G744S,MIA3:NM_001324065:exon24:c.G2302A:p.G768S,MIA3:NM_001324063:exon26:c.G5419A:p.G1807S,MIA3:NM_198551:exon28:c.G5596A:p.G1866S,MIA3:NM_001324062:exon29:c.G5668A:p.G1890S,MIA3:NM_001324064:exon29:c.G5104A:p.G1702S	Uncertain significance		.
BROX	1:222719002:C:T	0/2/324	BROX:NM_001288579:exon3:c.C179T:p.A60V,BROX:NM_001288580:exon3:c.C179T:p.A60V,BROX:NM_001288581:exon3:c.C179T:p.A60V,BROX:NM_144695:exon3:c.C179T:p.A60V	Uncertain significance		.
DISP1	1:222943172:A:G	0/1/325	DISP1:NM_032890:exon4:c.A349G:p.M117V	Uncertain significance		.
DISP1	1:222943236:C:A	0/1/325	DISP1:NM_032890:exon4:c.C413A:p.T138K	Uncertain significance		.
DISP1	1:223003289:G:A	0/1/325	DISP1:NM_001350630:exon9:c.G1163A:p.R388Q,DISP1:NM_032890:exon10:c.G1892A:p.R631Q	Uncertain significance		.
DISP1	1:223005085:C:T	0/1/325	DISP1:NM_001350630:exon9:c.C2959T:p.P987S,DISP1:NM_032890:exon10:c.C3688T:p.P1230S	Uncertain significance		.
TLR5	1:223110727:G:A	0/1/325	TLR5:NM_003268:exon6:c.C2305T:p.L769F	Benign		.
TLR5	1:223110840:T:C	0/1/325	TLR5:NM_003268:exon6:c.A2192G:p.E731G	Uncertain significance		.
SUSD4	1:223292501:A:T	0/1/325	SUSD4:NM_001037175:exon3:c.T299A:p.L100X,SUSD4:NM_017982:exon3:c.T299A:p.L100X	Uncertain significance		.
CCDC185	1:223394344:C:A	0/1/325	CCDC185:NM_152610:exon1:c.C869A:p.S290X	Uncertain significance		.
CCDC185	1:223394907:G:T	0/1/325	CCDC185:NM_152610:exon1:c.G1432T:p.A478S	Uncertain significance		.
CCDC185	1:223394979:C:T	0/1/325	CCDC185:NM_152610:exon1:c.C1504T:p.R502C	Uncertain significance		.
CAPN8	1:223544808:C:T	0/1/325	CAPN8:NM_001143962:exon18:c.G1876A:p.D626N	Likely benign		.
CAPN8	1:223545241:T:C	0/2/324	CAPN8:NM_001143962:exon17:c.A1823G:p.Q608R	Likely benign		.
CAPN8	1:223620222:A:T	0/1/325	CAPN8:NM_001143962:exon8:c.T944A:p.L315Q	Uncertain significance		.
CAPN2	1:223759372:C:T	0/1/325	CAPN2:NM_001146068:exon12:c.C1186T:p.R396C,CAPN2:NM_001748:exon12:c.C1420T:p.R474C	Uncertain significance		.
CAPN2	1:223770465:G:A	0/2/324	CAPN2:NM_001146068:exon18:c.G1609A:p.D537N,CAPN2:NM_001748:exon18:c.G1843A:p.D615N	Uncertain significance		.
TP53BP2	1:223798463:G:A	0/1/325	TP53BP2:NM_001031685:exon12:c.C1700T:p.S567L,TP53BP2:NM_005426:exon13:c.C1313T:p.S438L	Uncertain significance		.
TP53BP2	1:223799979:C:T	0/1/325	TP53BP2:NM_001031685:exon11:c.G1405A:p.V469I,TP53BP2:NM_005426:exon12:c.G1018A:p.V340I	Uncertain significance		.
NVL	1:224236566:G:T	0/1/325	NVL:NM_001243146:exon18:c.C1739A:p.P580Q,NVL:NM_001243147:exon19:c.C2033A:p.P678Q,NVL:NM_206840:exon19:c.C1988A:p.P663Q,NVL:NM_002533:exon20:c.C2306A:p.P769Q	Uncertain significance		.
NVL	1:224281155:T:C	0/1/325	NVL:NM_001243146:exon14:c.A1363G:p.I455V,NVL:NM_001243147:exon15:c.A1657G:p.I553V,NVL:NM_206840:exon15:c.A1612G:p.I538V,NVL:NM_002533:exon16:c.A1930G:p.I644V	Uncertain significance		.
NVL	1:224303800:C:T	0/1/325	NVL:NM_001243146:exon6:c.G235A:p.V79I,NVL:NM_001243147:exon8:c.G610A:p.V204I,NVL:NM_206840:exon8:c.G565A:p.V189I,NVL:NM_002533:exon9:c.G883A:p.V295I	Uncertain significance		.
NVL	1:224304777:C:T	0/2/324	NVL:NM_001243146:exon5:c.G136A:p.V46M,NVL:NM_001243147:exon7:c.G511A:p.V171M,NVL:NM_206840:exon7:c.G466A:p.V156M,NVL:NM_002533:exon8:c.G784A:p.V262M	Uncertain significance		.
NVL	1:224308193:G:A	0/1/325	NVL:NM_206840:exon5:c.C95T:p.T32I,NVL:NM_002533:exon6:c.C413T:p.T138I	Uncertain significance		.
ZBTB40	1:22490193:A:T	0/2/324	ZBTB40:NM_001330398:exon2:c.A245T:p.K82I,ZBTB40:NM_014870:exon2:c.A245T:p.K82I,ZBTB40:NM_001083621:exon3:c.A245T:p.K82I	Uncertain significance		.
DNAH14	1:224967584:G:A	0/1/325		Uncertain significance		.
ZBTB40	1:22520162:C:T	0/1/325	ZBTB40:NM_001330398:exon12:c.C2599T:p.P867S,ZBTB40:NM_014870:exon14:c.C2935T:p.P979S,ZBTB40:NM_001083621:exon15:c.C2935T:p.P979S	Uncertain significance		.
ZBTB40	1:22524410:C:T	0/1/325	ZBTB40:NM_001330398:exon15:c.C3155T:p.T1052M,ZBTB40:NM_014870:exon17:c.C3491T:p.T1164M,ZBTB40:NM_001083621:exon18:c.C3491T:p.T1164M	Uncertain significance		.
LBR	1:225403362:C:T	0/1/325	LBR:NM_002296:exon14:c.G1789A:p.V597M,LBR:NM_194442:exon14:c.G1789A:p.V597M	Uncertain significance		.
LBR	1:225419358:G:A	0/1/325	LBR:NM_002296:exon5:c.C545T:p.S182F,LBR:NM_194442:exon5:c.C545T:p.S182F	Uncertain significance		.
ENAH	1:225512676:T:A	0/1/325	ENAH:NM_001008493:exon9:c.A1403T:p.E468V,ENAH:NM_018212:exon9:c.A1403T:p.E468V	Uncertain significance		.
ENAH	1:225519534:G:T	0/1/325	ENAH:NM_001008493:exon5:c.C466A:p.L156M,ENAH:NM_018212:exon5:c.C466A:p.L156M	Uncertain significance		.
EPHA8	1:22576535:G:A	0/1/325	EPHA8:NM_001006943:exon3:c.G478A:p.G160S,EPHA8:NM_020526:exon3:c.G478A:p.G160S	Uncertain significance		.
EPHX1	1:225831841:C:G	0/1/325	EPHX1:NM_000120:exon3:c.C246G:p.H82Q,EPHX1:NM_001136018:exon3:c.C246G:p.H82Q,EPHX1:NM_001291163:exon3:c.C246G:p.H82Q	Uncertain significance		.
TMEM63A	1:225867924:C:T	0/5/321	TMEM63A:NM_014698:exon7:c.G478A:p.V160I	Uncertain significance		.
EPHA8	1:22588990:C:T	0/1/325	EPHA8:NM_001006943:exon5:c.C1099T:p.R367C,EPHA8:NM_020526:exon5:c.C1099T:p.R367C	Uncertain significance		.
PYCR2	1:225922269:C:T	0/1/325	PYCR2:NM_001271681:exon3:c.G253A:p.D85N,PYCR2:NM_013328:exon3:c.G253A:p.D85N	Uncertain significance		.
LEFTY2	1:225937517:C:T	0/2/324	LEFTY2:NM_003240:exon4:c.G1025A:p.S342N,LEFTY2:NM_001172425:exon5:c.G923A:p.S308N	Uncertain significance	DM	Pathogenic	Uncertain_significance
EPHA8	1:22600995:G:A	0/1/325	EPHA8:NM_020526:exon15:c.G2636A:p.R879Q	Uncertain significance		.
EPHA8	1:22601040:C:T	0/1/325	EPHA8:NM_020526:exon15:c.C2681T:p.A894V	Uncertain significance		.
ACBD3	1:226152345:C:G	0/1/325	ACBD3:NM_022735:exon7:c.G1365C:p.E455D	Uncertain significance		.
ACBD3	1:226161608:T:G	0/1/325	ACBD3:NM_022735:exon4:c.A651C:p.E217D	Uncertain significance		.
PARP1	1:226361468:G:T	0/1/325	PARP1:NM_001618:exon23:c.C3037A:p.L1013M	Uncertain significance		.
PARP1	1:226402328:A:G	0/1/325	PARP1:NM_001618:exon2:c.T172C:p.W58R	Uncertain significance		.
C1QB	1:22661030:C:T	0/1/325	C1QB:NM_000491:exon3:c.C406T:p.R136W	Uncertain significance		.	Uncertain_significance
ITPKB	1:226736579:C:A	0/1/325	ITPKB:NM_002221:exon2:c.G880T:p.G294W	Uncertain significance		.
PSEN2	1:226895535:C:T	0/1/325	PSEN2:NM_000447:exon13:c.C1303T:p.R435W,PSEN2:NM_012486:exon13:c.C1300T:p.R434W	Uncertain significance		.
COQ8A	1:226982963:G:A	0/1/325	COQ8A:NM_020247:exon8:c.G1009A:p.A337T	Uncertain significance	DM	.
COQ8A	1:226984233:G:A	0/1/325	COQ8A:NM_020247:exon11:c.G1396A:p.E466K	Uncertain significance		.
CDC42BPA	1:227031301:T:C	0/1/325	CDC42BPA:NM_014826:exon26:c.A3424G:p.I1142V,CDC42BPA:NM_003607:exon27:c.A3667G:p.I1223V	Uncertain significance		.
CDC42BPA	1:227119908:C:T	0/1/325	CDC42BPA:NM_003607:exon12:c.G1543A:p.E515K,CDC42BPA:NM_014826:exon12:c.G1543A:p.E515K	Uncertain significance		.
CDC42BPA	1:227145557:T:C	0/1/325	CDC42BPA:NM_003607:exon8:c.A1075G:p.I359V,CDC42BPA:NM_014826:exon8:c.A1075G:p.I359V	Uncertain significance		.
JMJD4	1:227734778:C:T	0/2/324	JMJD4:NM_001161465:exon2:c.G439A:p.E147K,JMJD4:NM_023007:exon2:c.G439A:p.E147K	Uncertain significance		.
PRSS38	1:227816128:G:A	0/1/325	PRSS38:NM_183062:exon2:c.G187A:p.G63S	Uncertain significance		.
PRSS38	1:227816197:G:A	0/1/325	PRSS38:NM_183062:exon2:c.G256A:p.G86S	Uncertain significance		.
PRSS38	1:227816204:C:T	0/1/325	PRSS38:NM_183062:exon2:c.C263T:p.S88F	Uncertain significance		.
EPHB2	1:22784512:G:A	0/1/325	EPHB2:NM_001309192:exon3:c.G247A:p.A83T,EPHB2:NM_001309193:exon3:c.G247A:p.A83T,EPHB2:NM_004442:exon3:c.G247A:p.A83T,EPHB2:NM_017449:exon3:c.G247A:p.A83T	Uncertain significance		.
PRSS38	1:227846170:G:A	0/1/325	PRSS38:NM_183062:exon5:c.G943A:p.V315I	Uncertain significance		.
WNT9A	1:227921680:C:A	0/1/325	WNT9A:NM_003395:exon4:c.G936T:p.R312S	Uncertain significance		.
WNT9A	1:227925327:C:G	0/1/325	WNT9A:NM_003395:exon2:c.G288C:p.Q96H	Uncertain significance		.
GUK1	1:228148724:G:A	0/1/325	GUK1:NM_001242840:exon7:c.G598A:p.G200R	Uncertain significance		.
OBSCN	1:228214239:G:C	0/3/323	OBSCN:NM_001098623:exon4:c.G1324C:p.V442L,OBSCN:NM_001271223:exon4:c.G1324C:p.V442L,OBSCN:NM_052843:exon4:c.G1324C:p.V442L	Likely benign		.	Likely_benign
OBSCN	1:228215773:C:T	0/1/325	OBSCN:NM_001098623:exon6:c.C2039T:p.A680V,OBSCN:NM_001271223:exon6:c.C2039T:p.A680V,OBSCN:NM_052843:exon6:c.C2039T:p.A680V	Uncertain significance		Uncertain significance	Uncertain_significance
OBSCN	1:228217117:G:T	1/1/324	OBSCN:NM_001098623:exon8:c.G2482T:p.V828L,OBSCN:NM_001271223:exon8:c.G2482T:p.V828L,OBSCN:NM_052843:exon8:c.G2482T:p.V828L	Uncertain significance		.
OBSCN	1:228224561:C:T	0/1/325	OBSCN:NM_001098623:exon9:c.C2756T:p.T919M,OBSCN:NM_052843:exon9:c.C2756T:p.T919M,OBSCN:NM_001271223:exon10:c.C3032T:p.T1011M	Uncertain significance		.
OBSCN	1:228244346:G:T	0/1/325	OBSCN:NM_001098623:exon11:c.G3256T:p.A1086S,OBSCN:NM_052843:exon11:c.G3256T:p.A1086S,OBSCN:NM_001271223:exon12:c.G3532T:p.A1178S	Likely benign		.	Benign
OBSCN	1:228244476:G:A	0/1/325	OBSCN:NM_001098623:exon11:c.G3386A:p.R1129Q,OBSCN:NM_052843:exon11:c.G3386A:p.R1129Q,OBSCN:NM_001271223:exon12:c.G3662A:p.R1221Q	Uncertain significance		.
OBSCN	1:228245470:C:T	0/2/324	OBSCN:NM_001098623:exon12:c.C3539T:p.A1180V,OBSCN:NM_052843:exon12:c.C3539T:p.A1180V,OBSCN:NM_001271223:exon13:c.C3815T:p.A1272V	Likely benign		.
OBSCN	1:228250048:G:A	0/1/325	OBSCN:NM_001098623:exon14:c.G4117A:p.E1373K,OBSCN:NM_052843:exon14:c.G4117A:p.E1373K,OBSCN:NM_001271223:exon15:c.G4393A:p.E1465K	Uncertain significance		.	Likely_benign
OBSCN	1:228250076:C:T	0/1/325	OBSCN:NM_001098623:exon14:c.C4145T:p.T1382M,OBSCN:NM_052843:exon14:c.C4145T:p.T1382M,OBSCN:NM_001271223:exon15:c.C4421T:p.T1474M	Uncertain significance		.
OBSCN	1:228259569:G:A	0/1/325	OBSCN:NM_001271223:exon17:c.G4930A:p.A1644T	Uncertain significance		.
OBSCN	1:228259761:C:T	0/1/325	OBSCN:NM_001271223:exon17:c.C5122T:p.R1708C	Uncertain significance		.	Likely_benign
OBSCN	1:228274302:G:A	0/1/325	OBSCN:NM_001098623:exon19:c.G5541A:p.Q1847Q,OBSCN:NM_052843:exon19:c.G5541A:p.Q1847Q,OBSCN:NM_001271223:exon23:c.G6666A:p.Q2222Q	Likely benign		.
OBSCN	1:228274302:G:C	0/1/325	OBSCN:NM_001098623:exon19:c.G5541C:p.Q1847H,OBSCN:NM_052843:exon19:c.G5541C:p.Q1847H,OBSCN:NM_001271223:exon23:c.G6666C:p.Q2222H	Uncertain significance		.
OBSCN	1:228274352:C:T	0/1/325	OBSCN:NM_001098623:exon19:c.C5591T:p.S1864L,OBSCN:NM_052843:exon19:c.C5591T:p.S1864L,OBSCN:NM_001271223:exon23:c.C6716T:p.S2239L	Likely benign		.
OBSCN	1:228274610:G:A	0/1/325	OBSCN:NM_001098623:exon20:c.G5722A:p.V1908M,OBSCN:NM_052843:exon20:c.G5722A:p.V1908M,OBSCN:NM_001271223:exon24:c.G6847A:p.V2283M	Likely benign		.
OBSCN	1:228274656:C:G	0/1/325	OBSCN:NM_001098623:exon20:c.C5768G:p.S1923C,OBSCN:NM_052843:exon20:c.C5768G:p.S1923C,OBSCN:NM_001271223:exon24:c.C6893G:p.S2298C	Uncertain significance		.
OBSCN	1:228279351:C:T	0/1/325	OBSCN:NM_001098623:exon27:c.C7303T:p.R2435W,OBSCN:NM_052843:exon27:c.C7303T:p.R2435W,OBSCN:NM_001271223:exon32:c.C8590T:p.R2864W	Uncertain significance		.
OBSCN	1:228279394:T:C	0/1/325	OBSCN:NM_001098623:exon27:c.T7346C:p.V2449A,OBSCN:NM_052843:exon27:c.T7346C:p.V2449A,OBSCN:NM_001271223:exon32:c.T8633C:p.V2878A	Likely benign		.	Likely_benign
OBSCN	1:228280610:T:C	0/1/325	OBSCN:NM_001098623:exon30:c.T8011C:p.S2671P,OBSCN:NM_052843:exon30:c.T8011C:p.S2671P,OBSCN:NM_001271223:exon35:c.T9298C:p.S3100P	Uncertain significance		.
OBSCN	1:228283665:G:C	0/1/325	OBSCN:NM_001098623:exon33:c.G8900C:p.G2967A,OBSCN:NM_052843:exon33:c.G8900C:p.G2967A,OBSCN:NM_001271223:exon38:c.G10187C:p.G3396A	Uncertain significance		.
OBSCN	1:228286269:C:T	0/1/325	OBSCN:NM_001098623:exon34:c.C9196T:p.R3066W,OBSCN:NM_052843:exon34:c.C9196T:p.R3066W,OBSCN:NM_001271223:exon39:c.C10483T:p.R3495W	Uncertain significance		.
OBSCN	1:228286940:C:T	0/1/325	OBSCN:NM_001098623:exon35:c.C9445T:p.R3149W,OBSCN:NM_052843:exon35:c.C9445T:p.R3149W,OBSCN:NM_001271223:exon40:c.C10732T:p.R3578W	Uncertain significance		.
OBSCN	1:228287847:G:T	0/1/325	OBSCN:NM_001098623:exon36:c.G9698T:p.R3233L,OBSCN:NM_052843:exon36:c.G9698T:p.R3233L,OBSCN:NM_001271223:exon41:c.G10985T:p.R3662L	Uncertain significance		.
OBSCN	1:228288253:C:T	0/2/324	OBSCN:NM_001098623:exon37:c.C10004T:p.A3335V,OBSCN:NM_052843:exon37:c.C10004T:p.A3335V,OBSCN:NM_001271223:exon42:c.C11291T:p.A3764V	Likely benign		.	Benign
OBSCN	1:228292681:G:A	0/1/325	OBSCN:NM_001098623:exon40:c.G10762A:p.G3588R,OBSCN:NM_052843:exon40:c.G10762A:p.G3588R,OBSCN:NM_001271223:exon45:c.G12049A:p.G4017R	Uncertain significance		.
OBSCN	1:228294196:A:C	0/1/325	OBSCN:NM_001098623:exon42:c.A11176C:p.T3726P,OBSCN:NM_052843:exon42:c.A11176C:p.T3726P,OBSCN:NM_001271223:exon47:c.A12463C:p.T4155P	Likely benign		.
OBSCN	1:228294867:C:T	0/1/325	OBSCN:NM_001098623:exon43:c.C11483T:p.A3828V,OBSCN:NM_052843:exon43:c.C11483T:p.A3828V,OBSCN:NM_001271223:exon48:c.C12770T:p.A4257V	Likely benign		.
OBSCN	1:228319132:C:T	0/1/325	OBSCN:NM_001098623:exon54:c.C14380T:p.R4794C,OBSCN:NM_052843:exon54:c.C14380T:p.R4794C,OBSCN:NM_001271223:exon65:c.C17251T:p.R5751C	Uncertain significance		.
OBSCN	1:228321896:C:T	0/1/325	OBSCN:NM_001098623:exon55:c.C15055T:p.R5019C,OBSCN:NM_052843:exon55:c.C15055T:p.R5019C,OBSCN:NM_001271223:exon66:c.C17926T:p.R5976C	Uncertain significance		.
OBSCN	1:228323399:G:A	0/1/325	OBSCN:NM_001098623:exon56:c.G15445A:p.V5149M,OBSCN:NM_052843:exon56:c.G15445A:p.V5149M,OBSCN:NM_001271223:exon67:c.G18316A:p.V6106M	Uncertain significance		.
OBSCN	1:228359793:C:G	0/1/325	OBSCN:NM_052843:exon81:c.C18901G:p.P6301A	Uncertain significance		.
OBSCN	1:228360570:C:T	0/1/325	OBSCN:NM_052843:exon81:c.C19678T:p.R6560W	Likely benign		.
OBSCN	1:228360589:C:T	0/1/325	OBSCN:NM_052843:exon81:c.C19697T:p.P6566L	Likely benign		.
OBSCN	1:228360742:C:T	0/1/325	OBSCN:NM_052843:exon81:c.C19850T:p.A6617V	Likely benign		.
OBSCN	1:228372673:A:G	0/1/325	OBSCN:NM_001098623:exon94:c.A21895G:p.I7299V,OBSCN:NM_001271223:exon105:c.A24766G:p.I8256V	Uncertain significance		.
TRIM11	1:228395234:G:A	0/1/325	TRIM11:NM_145214:exon6:c.C878T:p.P293L	Uncertain significance		.
TRIM17	1:228408554:C:T	0/1/325	TRIM17:NM_001024940:exon7:c.G1081A:p.G361R,TRIM17:NM_016102:exon7:c.G1081A:p.G361R	Uncertain significance		.
HIST3H3	1:228425086:C:G	0/1/325	HIST3H3:NM_003493:exon1:c.G240C:p.K80N	Uncertain significance		.
HIST3H3	1:228425165:C:T	0/1/325	HIST3H3:NM_003493:exon1:c.G161A:p.R54H	Uncertain significance		.
HIST3H2A	1:228457672:G:C	0/1/325	HIST3H2A:NM_033445:exon1:c.C146G:p.P49R	Uncertain significance		.
RHOU	1:228743513:C:A	0/1/325	RHOU:NM_021205:exon3:c.C550A:p.P184T	Uncertain significance		.
EPHB2	1:22906853:G:A	0/2/324	EPHB2:NM_001309192:exon9:c.G1858A:p.D620N,EPHB2:NM_001309193:exon11:c.G2032A:p.D678N,EPHB2:NM_004442:exon11:c.G2035A:p.D679N,EPHB2:NM_017449:exon11:c.G2032A:p.D678N	Uncertain significance		Pathogenic	Likely_benign
SPHAR	1:229305286:A:G	0/1/325	SPHAR:NM_006542:exon1:c.A152G:p.N51S	Uncertain significance		.
NUP133	1:229452545:T:C	0/1/325	NUP133:NM_018230:exon22:c.A3079G:p.T1027A	Uncertain significance		.
NUP133	1:229487612:G:A	0/2/324	NUP133:NM_018230:exon10:c.C1196T:p.S399F	Uncertain significance		.	Likely_benign
NUP133	1:229508170:G:C	0/2/324	NUP133:NM_018230:exon1:c.C80G:p.S27C	Uncertain significance		.
ABCB10	1:229542271:T:G	0/1/325	ABCB10:NM_012089:exon4:c.A1022C:p.K341T	Uncertain significance		.
TAF5L	1:229594944:T:C	0/1/325	TAF5L:NM_014409:exon5:c.A1123G:p.T375A	Uncertain significance		.
URB2	1:229635266:C:T	0/1/325	URB2:NM_001314021:exon4:c.C653T:p.T218M,URB2:NM_014777:exon4:c.C653T:p.T218M	Uncertain significance		.
URB2	1:229636555:C:T	0/1/325	URB2:NM_001314021:exon4:c.C1942T:p.L648F,URB2:NM_014777:exon4:c.C1942T:p.L648F	Uncertain significance		.
URB2	1:229637621:C:T	0/1/325	URB2:NM_001314021:exon4:c.C3008T:p.T1003M,URB2:NM_014777:exon4:c.C3008T:p.T1003M	Uncertain significance		.
URB2	1:229654329:G:A	0/2/324	URB2:NM_001314021:exon9:c.G4318A:p.E1440K,URB2:NM_014777:exon9:c.G4318A:p.E1440K	Uncertain significance		.
PGBD5	1:230357055:C:T	0/1/325	PGBD5:NM_001258311:exon2:c.G598A:p.A200T	Uncertain significance		.	Benign
COG2	1:230687086:C:G	0/7/319	COG2:NM_001145036:exon13:c.C1532G:p.T511S,COG2:NM_007357:exon13:c.C1532G:p.T511S	Uncertain significance		.	Likely_benign
COG2	1:230688138:T:C	0/1/325	COG2:NM_001145036:exon14:c.T1646C:p.I549T,COG2:NM_007357:exon14:c.T1646C:p.I549T	Uncertain significance		.
AGT	1:230710177:T:G	0/1/325	AGT:NM_000029:exon2:c.A674C:p.Q225P	Uncertain significance		Uncertain significance	Uncertain_significance
AGT	1:230710603:G:A	0/1/325	AGT:NM_000029:exon2:c.C248T:p.A83V	Uncertain significance		.
CAPN9	1:230762716:C:A	0/1/325	CAPN9:NM_001319676:exon2:c.C277A:p.R93S,CAPN9:NM_006615:exon4:c.C466A:p.R156S,CAPN9:NM_016452:exon4:c.C466A:p.R156S	Uncertain significance		.
CAPN9	1:230780254:T:C	0/1/325	CAPN9:NM_001319676:exon8:c.T1001C:p.L334P,CAPN9:NM_016452:exon9:c.T1112C:p.L371P,CAPN9:NM_006615:exon10:c.T1190C:p.L397P	Uncertain significance		.
CAPN9	1:230792862:C:T	0/1/325	CAPN9:NM_001319676:exon15:c.C1615T:p.R539W,CAPN9:NM_016452:exon16:c.C1726T:p.R576W,CAPN9:NM_006615:exon17:c.C1804T:p.R602W	Uncertain significance		.
C1orf198	1:230843669:C:A	0/2/324	C1orf198:NM_001136495:exon3:c.G222T:p.E74D,C1orf198:NM_032800:exon3:c.G612T:p.E204D,C1orf198:NM_001136494:exon5:c.G498T:p.E166D	Uncertain significance		.
C1orf198	1:230843760:G:A	0/1/325	C1orf198:NM_001136495:exon3:c.C131T:p.S44F,C1orf198:NM_032800:exon3:c.C521T:p.S174F,C1orf198:NM_001136494:exon5:c.C407T:p.S136F	Uncertain significance		.
LUZP1	1:23091249:G:A	0/1/325	LUZP1:NM_001142546:exon3:c.C3013T:p.R1005C,LUZP1:NM_033631:exon4:c.C3013T:p.R1005C	Uncertain significance		.
TTC13	1:230912642:A:T	0/1/325	TTC13:NM_001122835:exon17:c.T2048A:p.I683N,TTC13:NM_024525:exon19:c.T2210A:p.I737N	Uncertain significance		.
LUZP1	1:23091353:A:T	0/1/325	LUZP1:NM_001142546:exon3:c.T2909A:p.L970H,LUZP1:NM_033631:exon4:c.T2909A:p.L970H	Uncertain significance		.
LUZP1	1:23091401:T:C	0/2/324	LUZP1:NM_001142546:exon3:c.A2861G:p.Q954R,LUZP1:NM_033631:exon4:c.A2861G:p.Q954R	Uncertain significance		.
LUZP1	1:23091788:T:A	0/1/325	LUZP1:NM_001142546:exon3:c.A2474T:p.Q825L,LUZP1:NM_033631:exon4:c.A2474T:p.Q825L	Uncertain significance		.
LUZP1	1:23091900:C:G	0/1/325	LUZP1:NM_001142546:exon3:c.G2362C:p.G788R,LUZP1:NM_033631:exon4:c.G2362C:p.G788R	Uncertain significance		.
LUZP1	1:23093093:G:A	0/1/325	LUZP1:NM_001142546:exon3:c.C1169T:p.A390V,LUZP1:NM_033631:exon4:c.C1169T:p.A390V	Uncertain significance		.
TRIM67	1:231197449:A:G	0/1/325	TRIM67:NM_001004342:exon2:c.A1123G:p.I375V,TRIM67:NM_001300889:exon4:c.A937G:p.I313V	Uncertain significance		.
TRIM67	1:231209208:A:C	0/1/325	TRIM67:NM_001004342:exon8:c.A2081C:p.N694T,TRIM67:NM_001300889:exon10:c.A1895C:p.N632T	Uncertain significance		.
GNPAT	1:231267777:C:A	0/1/325	GNPAT:NM_001316350:exon8:c.C970A:p.P324T,GNPAT:NM_014236:exon9:c.C1153A:p.P385T	Uncertain significance		.
DISC1	1:231693967:G:T	0/1/325	DISC1:NM_001012957:exon2:c.G209T:p.G70V,DISC1:NM_001012958:exon2:c.G209T:p.G70V,DISC1:NM_001012959:exon2:c.G209T:p.G70V,DISC1:NM_001164537:exon2:c.G209T:p.G70V,DISC1:NM_001164538:exon2:c.G209T:p.G70V,DISC1:NM_001164539:exon2:c.G209T:p.G70V,DISC1:NM_001164540:exon2:c.G209T:p.G70V,DISC1:NM_001164541:exon2:c.G209T:p.G70V,DISC1:NM_001164542:exon2:c.G209T:p.G70V,DISC1:NM_001164544:exon2:c.G209T:p.G70V…	Uncertain significance		.
DISC1	1:231694266:C:T	0/1/325	DISC1:NM_001012957:exon2:c.C508T:p.R170C,DISC1:NM_001012958:exon2:c.C508T:p.R170C,DISC1:NM_001012959:exon2:c.C508T:p.R170C,DISC1:NM_001164537:exon2:c.C508T:p.R170C,DISC1:NM_001164538:exon2:c.C508T:p.R170C,DISC1:NM_001164539:exon2:c.C508T:p.R170C,DISC1:NM_001164540:exon2:c.C508T:p.R170C,DISC1:NM_001164541:exon2:c.C508T:p.R170C,DISC1:NM_001164542:exon2:c.C508T:p.R170C,DISC1:NM_001164544:exon2:c.C50…	Benign		.	Benign
DISC1	1:231694770:C:T	0/1/325	DISC1:NM_001012957:exon2:c.C1012T:p.R338W,DISC1:NM_001012958:exon2:c.C1012T:p.R338W,DISC1:NM_001012959:exon2:c.C1012T:p.R338W,DISC1:NM_001164537:exon2:c.C1012T:p.R338W,DISC1:NM_001164538:exon2:c.C1012T:p.R338W,DISC1:NM_001164539:exon2:c.C1012T:p.R338W,DISC1:NM_001164540:exon2:c.C1012T:p.R338W,DISC1:NM_001164541:exon2:c.C1012T:p.R338W,DISC1:NM_001164542:exon2:c.C1012T:p.R338W,DISC1:NM_001164544:ex…	Likely benign		.
DISC1	1:231767229:C:T	0/1/325	DISC1:NM_001164556:exon3:c.C308T:p.T103M,DISC1:NM_001012957:exon5:c.C1358T:p.T453M,DISC1:NM_001012959:exon5:c.C1358T:p.T453M,DISC1:NM_001164538:exon5:c.C1358T:p.T453M,DISC1:NM_001164539:exon5:c.C1358T:p.T453M,DISC1:NM_001164541:exon5:c.C1358T:p.T453M,DISC1:NM_001164542:exon5:c.C1358T:p.T453M,DISC1:NM_001164544:exon5:c.C1358T:p.T453M,DISC1:NM_001164545:exon5:c.C1358T:p.T453M,DISC1:NM_001164546:exo…	Benign		.
DISC1	1:231818361:G:A	0/1/325	DISC1:NM_001164540:exon7:c.G1459A:p.E487K,DISC1:NM_001012957:exon9:c.G1825A:p.E609K,DISC1:NM_001012959:exon9:c.G1825A:p.E609K,DISC1:NM_001164538:exon9:c.G1825A:p.E609K,DISC1:NM_001164539:exon9:c.G1825A:p.E609K,DISC1:NM_001164541:exon9:c.G1825A:p.E609K,DISC1:NM_001164542:exon9:c.G1825A:p.E609K,DISC1:NM_001164544:exon9:c.G1825A:p.E609K,DISC1:NM_018662:exon9:c.G1825A:p.E609K,DISC1:NM_001164537:exon1…	Uncertain significance		.
HTR1D	1:23193123:G:A	0/1/325	HTR1D:NM_000864:exon1:c.C1097T:p.A366V	Uncertain significance		.
DISC1	1:232036718:G:A	0/1/325	DISC1:NM_001164540:exon11:c.G2086A:p.V696M,DISC1:NM_001012957:exon13:c.G2386A:p.V796M,DISC1:NM_018662:exon13:c.G2452A:p.V818M,DISC1:NM_001164537:exon14:c.G2548A:p.V850M	Uncertain significance		.
SIPA1L2	1:232460947:C:T	0/1/325	SIPA1L2:NM_020808:exon8:c.G3035A:p.R1012H	Uncertain significance		.
SIPA1L2	1:232514072:C:T	0/1/325	SIPA1L2:NM_020808:exon1:c.G1268A:p.R423Q	Uncertain significance		.
MAP10	1:232805598:C:T	0/1/325	MAP10:NM_019090:exon1:c.C575T:p.P192L	Likely benign		.
PCNX2	1:232986270:A:G	0/1/325	PCNX2:NM_014801:exon33:c.T6062C:p.L2021P	Uncertain significance		.
PCNX2	1:232986426:G:A	0/3/323	PCNX2:NM_014801:exon33:c.C5906T:p.T1969M	Uncertain significance		.
PCNX2	1:233025355:C:T	0/1/325	PCNX2:NM_014801:exon26:c.G4396A:p.D1466N	Uncertain significance		.
PCNX2	1:233054270:C:T	0/1/325	PCNX2:NM_014801:exon25:c.G4349A:p.R1450Q	Uncertain significance		.
PCNX2	1:233139847:G:A	0/1/325	PCNX2:NM_014801:exon20:c.C3526T:p.H1176Y	Uncertain significance		Uncertain significance	Uncertain_significance
PCNX2	1:233263003:T:G	0/1/325	PCNX2:NM_014801:exon2:c.A314C:p.D105A	Likely benign		.
MAP3K21	1:233376030:C:T	0/1/325	MAP3K21:NM_032435:exon7:c.C1790T:p.S597F	Uncertain significance		.
MAP3K21	1:233382434:G:A	0/1/325	MAP3K21:NM_032435:exon10:c.G2834A:p.R945H	Uncertain significance		.
ZNF436	1:23362370:C:T	0/1/325	ZNF436:NM_030634:exon3:c.G1012A:p.E338K,ZNF436:NM_001077195:exon4:c.G1012A:p.E338K	Uncertain significance		.
TCEA3	1:23417366:T:C	0/1/325	TCEA3:NM_003196:exon4:c.A263G:p.E88G	Uncertain significance		.
ASAP3	1:23437183:G:A	0/2/324	ASAP3:NM_001143778:exon13:c.C1262T:p.A421V,ASAP3:NM_017707:exon14:c.C1289T:p.A430V	Uncertain significance		.
ASAP3	1:23441138:G:A	0/1/325	ASAP3:NM_001143778:exon9:c.C881T:p.T294M,ASAP3:NM_017707:exon10:c.C908T:p.T303M	Uncertain significance		.
TARBP1	1:234463885:G:A	0/1/325	TARBP1:NM_005646:exon6:c.C1351T:p.Q451X	Uncertain significance		.
RBM34	1:235131925:G:A	0/1/325	RBM34:NM_001346738:exon11:c.C1078T:p.R360C,RBM34:NM_015014:exon11:c.C1081T:p.R361C	Uncertain significance		.
RBM34	1:235155098:G:A	0/1/325	RBM34:NM_001346738:exon4:c.C380T:p.A127V,RBM34:NM_015014:exon4:c.C380T:p.A127V	Uncertain significance		.
ARID4B	1:235175282:T:C	0/1/325	ARID4B:NM_031371:exon21:c.A3308G:p.Q1103R,ARID4B:NM_001206794:exon22:c.A3566G:p.Q1189R,ARID4B:NM_016374:exon22:c.A3566G:p.Q1189R	Uncertain significance		.
ARID4B	1:235175303:G:A	0/1/325	ARID4B:NM_031371:exon21:c.C3287T:p.T1096I,ARID4B:NM_001206794:exon22:c.C3545T:p.T1182I,ARID4B:NM_016374:exon22:c.C3545T:p.T1182I	Uncertain significance		.
ARID4B	1:235194147:C:T	0/1/325	ARID4B:NM_031371:exon18:c.G1733A:p.R578H,ARID4B:NM_001206794:exon19:c.G1991A:p.R664H,ARID4B:NM_016374:exon19:c.G1991A:p.R664H	Uncertain significance		.
ARID4B	1:235229250:T:C	0/1/325	ARID4B:NM_001206794:exon11:c.A878G:p.D293G,ARID4B:NM_016374:exon11:c.A878G:p.D293G,ARID4B:NM_031371:exon11:c.A878G:p.D293G	Uncertain significance		.
TBCE	1:235430713:A:C	0/1/325	TBCE:NM_001287802:exon6:c.A230C:p.K77T,TBCE:NM_001079515:exon7:c.A569C:p.K190T,TBCE:NM_001287801:exon7:c.A569C:p.K190T,TBCE:NM_003193:exon7:c.A569C:p.K190T	Uncertain significance		.	Uncertain_significance
ID3	1:23559362:A:G	0/1/325	ID3:NM_002167:exon1:c.T65C:p.L22P	Uncertain significance		.
ID3	1:23559417:G:C	0/1/325	ID3:NM_002167:exon1:c.C10G:p.L4V	Uncertain significance		.
LYST	1:235715243:C:T	0/1/325	LYST:NM_000081:exon42:c.G9742A:p.V3248I,LYST:NM_001301365:exon42:c.G9742A:p.V3248I	Uncertain significance		Uncertain significance	Uncertain_significance
LYST	1:235720748:T:C	0/3/323	LYST:NM_000081:exon40:c.A9473G:p.N3158S,LYST:NM_001301365:exon40:c.A9473G:p.N3158S	Uncertain significance		.	Uncertain_significance
LYST	1:235720844:C:T	0/1/325	LYST:NM_000081:exon40:c.G9377A:p.G3126D,LYST:NM_001301365:exon40:c.G9377A:p.G3126D	Uncertain significance		.	Uncertain_significance
LYST	1:235731066:A:C	0/2/324	LYST:NM_000081:exon35:c.T8913G:p.N2971K,LYST:NM_001301365:exon35:c.T8913G:p.N2971K	Uncertain significance		.	Conflicting_interpretations_of_pathogenicity
LYST	1:235746522:G:A	0/1/325	LYST:NM_000081:exon29:c.C7786T:p.R2596X,LYST:NM_001301365:exon29:c.C7786T:p.R2596X	Pathogenic	DM	.
LYST	1:235787357:T:G	0/1/325	LYST:NM_000081:exon14:c.A4705C:p.N1569H,LYST:NM_001301365:exon14:c.A4705C:p.N1569H	Uncertain significance		Uncertain significance	Conflicting_interpretations_of_pathogenicity
LYST	1:235791977:G:A	0/1/325	LYST:NM_000081:exon12:c.C4265T:p.A1422V,LYST:NM_001301365:exon12:c.C4265T:p.A1422V	Uncertain significance		.	Uncertain_significance
LYST	1:235808560:C:T	0/2/324	LYST:NM_000081:exon5:c.G2258A:p.S753N,LYST:NM_001301365:exon5:c.G2258A:p.S753N	Uncertain significance		Uncertain significance	Uncertain_significance
LYST	1:235809821:G:A	0/1/325	LYST:NM_000081:exon5:c.C997T:p.H333Y,LYST:NM_001301365:exon5:c.C997T:p.H333Y	Uncertain significance		.	Uncertain_significance
NID1	1:235980546:T:C	0/1/325	NID1:NM_002508:exon17:c.A3335G:p.N1112S	Uncertain significance		.
NID1	1:236024093:C:T	0/1/325	NID1:NM_002508:exon9:c.G2105A:p.R702Q	Uncertain significance		.
NID1	1:236024153:T:C	0/1/325	NID1:NM_002508:exon9:c.A2045G:p.N682S	Uncertain significance		.
NID1	1:236032536:G:A	0/2/324	NID1:NM_002508:exon6:c.C1402T:p.R468C	Uncertain significance		.
NID1	1:236048932:C:T	0/1/325	NID1:NM_002508:exon2:c.G283A:p.G95R	Uncertain significance		.
ERO1B	1:236253450:T:C	0/1/325	ERO1B:NM_019891:exon3:c.A278G:p.K93R	Uncertain significance		.
EDARADD	1:236395657:G:A	0/1/325	EDARADD:NM_080738:exon1:c.G28A:p.A10T	Uncertain significance		.
HEATR1	1:236555863:T:A	0/1/325	HEATR1:NM_018072:exon39:c.A5591T:p.Q1864L	Uncertain significance		.
HEATR1	1:236555929:C:T	0/1/325	HEATR1:NM_018072:exon39:c.G5525A:p.G1842D	Uncertain significance		.
HEATR1	1:236583126:T:C	0/1/325	HEATR1:NM_018072:exon18:c.A2312G:p.Y771C	Uncertain significance		.
MTR	1:236832019:C:T	0/1/325	MTR:NM_000254:exon13:c.C1129T:p.R377C,MTR:NM_001291939:exon13:c.C1129T:p.R377C	Uncertain significance		.	Uncertain_significance
RYR2	1:237423135:C:T	0/1/325	RYR2:NM_001035:exon12:c.C892T:p.R298C	Uncertain significance		.	Conflicting_interpretations_of_pathogenicity
RYR2	1:237441467:G:C	0/1/325	RYR2:NM_001035:exon13:c.G1154C:p.G385A	Uncertain significance		.	Uncertain_significance
RYR2	1:237590668:G:C	0/1/325	RYR2:NM_001035:exon31:c.G3836C:p.S1279T	Uncertain significance		.	Uncertain_significance
RYR2	1:237655915:G:A	0/2/324	RYR2:NM_001035:exon53:c.G8060A:p.S2687N	Uncertain significance		.	Conflicting_interpretations_of_pathogenicity
RYR2	1:237666524:G:A	0/1/325	RYR2:NM_001035:exon57:c.G8449A:p.A2817T	Uncertain significance		.	Conflicting_interpretations_of_pathogenicity
RYR2	1:237783788:T:G	0/1/325	RYR2:NM_001035:exon90:c.T12076G:p.L4026V	Uncertain significance		.	Uncertain_significance
RYR2	1:237784631:C:T	0/1/325	RYR2:NM_001035:exon90:c.C12919T:p.R4307C	Uncertain significance		Likely benign|Uncertain significance	Conflicting_interpretations_of_pathogenicity
ZP4	1:237885229:C:T	0/1/325	ZP4:NM_021186:exon9:c.G1247A:p.R416H	Uncertain significance		.
ZP4	1:237886786:C:T	0/3/323	ZP4:NM_021186:exon6:c.G824A:p.R275H	Uncertain significance		.
GALE	1:23796930:G:A	0/1/325	GALE:NM_001127621:exon7:c.C655T:p.R219X,GALE:NM_000403:exon8:c.C655T:p.R219X,GALE:NM_001008216:exon8:c.C655T:p.R219X	Pathogenic		.
HMGCL	1:23817484:C:T	0/1/325	HMGCL:NM_000191:exon3:c.G244A:p.V82I,HMGCL:NM_001166059:exon3:c.G244A:p.V82I	Uncertain significance		.	Uncertain_significance
CNR2	1:23875221:G:T	0/1/325	CNR2:NM_001841:exon2:c.C397A:p.L133I	Uncertain significance		.
FMN2	1:240093002:G:A	0/2/324	FMN2:NM_001305424:exon1:c.G893A:p.G298D,FMN2:NM_001348094:exon1:c.G893A:p.G298D,FMN2:NM_020066:exon1:c.G893A:p.G298D	Likely benign		.	Benign/Likely_benign
FMN2	1:240093344:C:A	0/1/325	FMN2:NM_001305424:exon1:c.C1235A:p.P412Q,FMN2:NM_001348094:exon1:c.C1235A:p.P412Q,FMN2:NM_020066:exon1:c.C1235A:p.P412Q	Uncertain significance		.
FMN2	1:240333921:C:T	0/4/322	FMN2:NM_001348094:exon10:c.C2540T:p.S847L,FMN2:NM_020066:exon12:c.C4619T:p.S1540L,FMN2:NM_001305424:exon13:c.C4631T:p.S1544L	Uncertain significance		.	Conflicting_interpretations_of_pathogenicity
GREM2	1:240493250:G:C	0/2/324	GREM2:NM_022469:exon2:c.C226G:p.Q76E	Uncertain significance	DM	.
PEX10	1:2405815:C:T	0/1/325	PEX10:NM_002617:exon6:c.G932A:p.R311Q,PEX10:NM_153818:exon6:c.G992A:p.R331Q	Uncertain significance	DM	Pathogenic	Conflicting_interpretations_of_pathogenicity
MYOM3	1:24063510:C:T	0/1/325	MYOM3:NM_152372:exon31:c.G3643A:p.E1215K	Uncertain significance		.
MYOM3	1:24074229:C:T	0/1/325	MYOM3:NM_152372:exon23:c.G2899A:p.G967S	Uncertain significance		.
RGS7	1:240806305:G:T	0/1/325	RGS7:NM_001282773:exon13:c.C945A:p.D315E,RGS7:NM_001282775:exon15:c.C1104A:p.D368E,RGS7:NM_001282778:exon15:c.C1104A:p.D368E,RGS7:NM_001350116:exon15:c.C1026A:p.D342E,RGS7:NM_002924:exon15:c.C1104A:p.D368E,RGS7:NM_001350113:exon16:c.C1026A:p.D342E,RGS7:NM_001350114:exon16:c.C1026A:p.D342E,RGS7:NM_001350115:exon16:c.C1026A:p.D342E	Uncertain significance		.
MYOM3	1:24082105:G:A	0/1/325	MYOM3:NM_152372:exon18:c.C2176T:p.R726C	Uncertain significance		.
PEX10	1:2408625:G:A	0/1/325	PEX10:NM_002617:exon3:c.C427T:p.R143C,PEX10:NM_153818:exon3:c.C427T:p.R143C	Uncertain significance		.	Uncertain_significance
PEX10	1:2408628:G:A	0/1/325	PEX10:NM_002617:exon3:c.C424T:p.R142W,PEX10:NM_153818:exon3:c.C424T:p.R142W	Likely benign		.	Uncertain_significance
MYOM3	1:24093051:G:T	0/1/325	MYOM3:NM_152372:exon10:c.C986A:p.S329Y	Uncertain significance		.
PEX10	1:2410448:G:A	0/1/325	PEX10:NM_002617:exon2:c.C116T:p.A39V,PEX10:NM_153818:exon2:c.C116T:p.A39V	Uncertain significance		.	Uncertain_significance
IL22RA1	1:24120978:G:A	0/1/325	IL22RA1:NM_021258:exon7:c.C1552T:p.R518C	Uncertain significance		.
IL22RA1	1:24137247:T:C	0/1/325	IL22RA1:NM_021258:exon3:c.A239G:p.N80S	Uncertain significance		.
FH	1:241519673:G:A	0/1/325	FH:NM_000143:exon1:c.C50T:p.A17V	Uncertain significance		Likely benign	Likely_benign
FH	1:241519719:A:G	0/1/325	FH:NM_000143:exon1:c.T4C:p.Y2H	Uncertain significance		.	Conflicting_interpretations_of_pathogenicity
KMO	1:241592069:G:C	0/1/325	KMO:NM_003679:exon15:c.G1377C:p.W459C	Uncertain significance		.
OPN3	1:241597993:C:T	0/1/325	OPN3:NM_014322:exon3:c.G698A:p.R233H	Uncertain significance		.
OPN3	1:241604325:A:G	0/1/325	OPN3:NM_014322:exon2:c.T628C:p.C210R	Uncertain significance		.
OPN3	1:241604420:C:G	0/2/324	OPN3:NM_014322:exon2:c.G533C:p.R178T	Uncertain significance		.
CHML	1:241633873:T:G	0/1/325	CHML:NM_001821:exon1:c.A1894C:p.N632H	Uncertain significance		.
CHML	1:241633885:G:A	0/1/325	CHML:NM_001821:exon1:c.C1882T:p.P628S	Uncertain significance		.
CHML	1:241635214:T:C	0/1/325	CHML:NM_001821:exon1:c.A553G:p.K185E	Uncertain significance		.
EXO1	1:241850498:C:A	0/1/325	EXO1:NM_003686:exon2:c.C73A:p.Q25K,EXO1:NM_006027:exon2:c.C73A:p.Q25K,EXO1:NM_001319224:exon3:c.C73A:p.Q25K,EXO1:NM_130398:exon4:c.C73A:p.Q25K	Uncertain significance		.
EXO1	1:241860580:G:A	0/1/325	EXO1:NM_003686:exon7:c.G820A:p.G274R,EXO1:NM_006027:exon7:c.G820A:p.G274R,EXO1:NM_001319224:exon8:c.G820A:p.G274R,EXO1:NM_130398:exon9:c.G820A:p.G274R	Uncertain significance		.	Uncertain_significance
EXO1	1:241872212:T:G	0/1/325	EXO1:NM_003686:exon10:c.T1448G:p.F483C,EXO1:NM_006027:exon10:c.T1448G:p.F483C,EXO1:NM_001319224:exon11:c.T1445G:p.F482C,EXO1:NM_130398:exon12:c.T1448G:p.F483C	Likely benign		.
EXO1	1:241879062:A:G	0/2/324	EXO1:NM_003686:exon11:c.A1828G:p.S610G,EXO1:NM_006027:exon11:c.A1828G:p.S610G,EXO1:NM_001319224:exon12:c.A1825G:p.S609G,EXO1:NM_130398:exon13:c.A1828G:p.S610G	Uncertain significance		.
MAP1LC3C	1:241996264:C:T	0/1/325	MAP1LC3C:NM_001004343:exon4:c.G343A:p.V115M	Uncertain significance		.
SDCCAG8	1:243286281:T:G	0/1/325	SDCCAG8:NM_001350248:exon5:c.T430G:p.S144A,SDCCAG8:NM_001350249:exon5:c.T136G:p.S46A,SDCCAG8:NM_006642:exon5:c.T430G:p.S144A	Uncertain significance		.	Uncertain_significance
SDCCAG8	1:243308032:G:C	0/1/325	SDCCAG8:NM_001350249:exon8:c.G490C:p.E164Q,SDCCAG8:NM_006642:exon8:c.G784C:p.E262Q,SDCCAG8:NM_001350248:exon9:c.G880C:p.E294Q	Uncertain significance		.	Uncertain_significance
SDCCAG8	1:243330565:G:A	0/3/323	SDCCAG8:NM_001350249:exon10:c.G800A:p.R267K,SDCCAG8:NM_006642:exon10:c.G1094A:p.R365K,SDCCAG8:NM_001350247:exon11:c.G191A:p.R64K,SDCCAG8:NM_001350248:exon11:c.G1190A:p.R397K,SDCCAG8:NM_001350246:exon12:c.G191A:p.R64K,SDCCAG8:NM_001350251:exon13:c.G191A:p.R64K	Likely benign		Likely benign|Likely benign	Likely_benign
SDCCAG8	1:243330565:G:C	0/1/325	SDCCAG8:NM_001350249:exon10:c.G800C:p.R267T,SDCCAG8:NM_006642:exon10:c.G1094C:p.R365T,SDCCAG8:NM_001350247:exon11:c.G191C:p.R64T,SDCCAG8:NM_001350248:exon11:c.G1190C:p.R397T,SDCCAG8:NM_001350246:exon12:c.G191C:p.R64T,SDCCAG8:NM_001350251:exon13:c.G191C:p.R64T	Likely benign		Likely benign|Likely benign	Benign/Likely_benign
GRHL3	1:24342969:C:G	0/1/325	GRHL3:NM_001195010:exon11:c.C1225G:p.P409A,GRHL3:NM_021180:exon11:c.C1378G:p.P460A,GRHL3:NM_198173:exon11:c.C1363G:p.P455A,GRHL3:NM_198174:exon11:c.C1363G:p.P455A	Benign		.	Benign
STPG1	1:24369741:T:C	0/1/325	STPG1:NM_178122:exon6:c.A529G:p.T177A,STPG1:NM_001199012:exon7:c.A670G:p.T224A,STPG1:NM_001199013:exon7:c.A670G:p.T224A,STPG1:NM_001199014:exon8:c.A394G:p.T132A	Uncertain significance		.
STPG1	1:24379784:C:T	0/2/324	STPG1:NM_178122:exon4:c.G190A:p.A64T,STPG1:NM_001199012:exon5:c.G331A:p.A111T,STPG1:NM_001199013:exon5:c.G331A:p.A111T,STPG1:NM_001199014:exon6:c.G55A:p.A19T	Uncertain significance		.
ADSS	1:244411355:G:A	0/1/325	ADSS:NM_001126:exon12:c.C1250T:p.A417V	Uncertain significance		.
NIPAL3	1:24442145:C:G	0/1/325	NIPAL3:NM_001322864:exon3:c.C250G:p.L84V,NIPAL3:NM_001322854:exon4:c.C253G:p.L85V,NIPAL3:NM_001322857:exon4:c.C253G:p.L85V,NIPAL3:NM_001322863:exon4:c.C7G:p.L3V,NIPAL3:NM_001322865:exon4:c.C253G:p.L85V,NIPAL3:NM_001322866:exon4:c.C226G:p.L76V,NIPAL3:NM_001322868:exon4:c.C253G:p.L85V,NIPAL3:NM_020448:exon4:c.C253G:p.L85V,NIPAL3:NM_001322855:exon5:c.C253G:p.L85V,NIPAL3:NM_001322856:exon5:c.C253G:p.…	Uncertain significance		.
CATSPERE	1:244490467:C:A	0/1/325	CATSPERE:NM_001130957:exon6:c.C347A:p.T116N,CATSPERE:NM_173807:exon6:c.C347A:p.T116N	Uncertain significance		.
CATSPERE	1:244572611:T:C	0/1/325	CATSPERE:NM_001242340:exon8:c.T1336C:p.Y446H,CATSPERE:NM_001130957:exon11:c.T1789C:p.Y597H,CATSPERE:NM_173807:exon11:c.T1789C:p.Y597H	Uncertain significance		.
CATSPERE	1:244581805:T:C	0/4/322	CATSPERE:NM_001242340:exon9:c.T1507C:p.F503L,CATSPERE:NM_001130957:exon12:c.T1960C:p.F654L,CATSPERE:NM_173807:exon12:c.T1960C:p.F654L	Uncertain significance		.
NIPAL3	1:24460531:A:T	0/1/325	NIPAL3:NM_001322860:exon7:c.A430T:p.M144L,NIPAL3:NM_001322861:exon7:c.A430T:p.M144L,NIPAL3:NM_001322859:exon8:c.A430T:p.M144L,NIPAL3:NM_001322864:exon9:c.A910T:p.M304L,NIPAL3:NM_001322854:exon10:c.A913T:p.M305L,NIPAL3:NM_001322857:exon10:c.A913T:p.M305L,NIPAL3:NM_001322863:exon10:c.A667T:p.M223L,NIPAL3:NM_001322866:exon10:c.A886T:p.M296L,NIPAL3:NM_020448:exon10:c.A913T:p.M305L,NIPAL3:NM_001322855…	Uncertain significance		.
COX20	1:244842212:T:C	0/1/325	COX20:NM_001312873:exon2:c.T40C:p.C14R,COX20:NM_198076:exon3:c.T175C:p.C59R,COX20:NM_001312871:exon4:c.T175C:p.C59R,COX20:NM_001312872:exon4:c.T211C:p.C71R	Uncertain significance		.
HNRNPU	1:244858751:T:G	0/1/325	HNRNPU:NM_004501:exon6:c.A1151C:p.N384T,HNRNPU:NM_031844:exon6:c.A1208C:p.N403T	Uncertain significance		.	Benign/Likely_benign
HNRNPU	1:244862501:T:A	0/1/325	HNRNPU:NM_004501:exon3:c.A780T:p.E260D,HNRNPU:NM_031844:exon3:c.A837T:p.E279D	Uncertain significance		.	Likely_benign
RCAN3	1:24514392:A:G	0/1/325	RCAN3:NM_001251980:exon1:c.A20G:p.K7R,RCAN3:NM_001251982:exon1:c.A20G:p.K7R,RCAN3:NM_001251985:exon1:c.A20G:p.K7R,RCAN3:NM_001251977:exon2:c.A20G:p.K7R,RCAN3:NM_001251978:exon2:c.A20G:p.K7R,RCAN3:NM_001251979:exon2:c.A20G:p.K7R,RCAN3:NM_001251981:exon2:c.A20G:p.K7R,RCAN3:NM_013441:exon2:c.A20G:p.K7R	Uncertain significance		.
RCAN3	1:24533195:A:T	0/1/325	RCAN3:NM_001251980:exon3:c.A452T:p.E151V,RCAN3:NM_001251981:exon3:c.A308T:p.E103V,RCAN3:NM_001251983:exon3:c.A107T:p.E36V,RCAN3:NM_001251984:exon3:c.A107T:p.E36V,RCAN3:NM_001251977:exon4:c.A482T:p.E161V,RCAN3:NM_001251978:exon4:c.A482T:p.E161V,RCAN3:NM_001251979:exon4:c.A482T:p.E161V,RCAN3:NM_013441:exon4:c.A482T:p.E161V	Uncertain significance		.
RCAN3	1:24535179:G:A	0/1/325	RCAN3:NM_001251980:exon4:c.G598A:p.E200K,RCAN3:NM_001251981:exon4:c.G454A:p.E152K,RCAN3:NM_001251983:exon4:c.G253A:p.E85K,RCAN3:NM_001251984:exon4:c.G253A:p.E85K,RCAN3:NM_001251977:exon5:c.G628A:p.E210K,RCAN3:NM_001251978:exon5:c.G628A:p.E210K,RCAN3:NM_001251979:exon5:c.G628A:p.E210K,RCAN3:NM_013441:exon5:c.G628A:p.E210K	Uncertain significance		.
KIF26B	1:245367069:G:A	0/1/325	KIF26B:NM_018012:exon3:c.G701A:p.R234Q	Uncertain significance		.
KIF26B	1:245684315:G:A	0/1/325	KIF26B:NM_018012:exon11:c.G2341A:p.A781T	Uncertain significance		.
KIF26B	1:245685450:C:T	0/1/325	KIF26B:NM_018012:exon12:c.C2467T:p.R823C	Uncertain significance		.
KIF26B	1:245685496:C:T	0/1/325	KIF26B:NM_018012:exon12:c.C2513T:p.T838M	Uncertain significance		.
KIF26B	1:245686864:C:T	0/1/325	KIF26B:NM_018012:exon12:c.C3881T:p.S1294L	Uncertain significance		.	Likely_benign
KIF26B	1:245687827:A:G	0/1/325	KIF26B:NM_018012:exon12:c.A4844G:p.Q1615R	Uncertain significance		.
KIF26B	1:245687925:G:A	0/1/325	KIF26B:NM_018012:exon12:c.G4942A:p.A1648T	Likely benign		.
KIF26B	1:245688294:T:C	0/1/325	KIF26B:NM_018012:exon12:c.T5311C:p.S1771P	Likely benign		.
KIF26B	1:245688790:A:G	0/1/325	KIF26B:NM_018012:exon12:c.A5807G:p.K1936R	Uncertain significance		.
KIF26B	1:245698289:G:A	1/0/325	KIF26B:NM_018012:exon13:c.G6008A:p.R2003Q	Uncertain significance		.
KIF26B	1:245698965:G:A	0/1/325	KIF26B:NM_018012:exon14:c.G6106A:p.E2036K	Uncertain significance		.
CNST	1:246591888:C:T	0/1/325	CNST:NM_001139459:exon2:c.C326T:p.P109L,CNST:NM_152609:exon2:c.C326T:p.P109L	Uncertain significance		.
SRRM1	1:24662755:C:T	0/1/325	SRRM1:NM_001303448:exon12:c.C1573T:p.R525W,SRRM1:NM_001303449:exon12:c.C1456T:p.R486W,SRRM1:NM_005839:exon12:c.C1579T:p.R527W	Uncertain significance		.
CNST	1:246633957:G:A	0/1/325	CNST:NM_001139459:exon5:c.G650A:p.R217Q,CNST:NM_152609:exon5:c.G650A:p.R217Q	Uncertain significance		.
CNST	1:246647915:G:C	0/1/325	CNST:NM_001139459:exon9:c.G1714C:p.D572H,CNST:NM_152609:exon9:c.G1714C:p.D572H	Uncertain significance		.
SRRM1	1:24670233:C:G	0/2/324	SRRM1:NM_005839:exon15:c.C2318G:p.S773C,SRRM1:NM_001303448:exon16:c.C2354G:p.S785C,SRRM1:NM_001303449:exon16:c.C2237G:p.S746C	Uncertain significance		.
AHCTF1	1:246850143:C:T	0/1/325	AHCTF1:NM_001323342:exon33:c.G5863A:p.E1955K,AHCTF1:NM_001323343:exon33:c.G5863A:p.E1955K,AHCTF1:NM_015446:exon33:c.G5890A:p.E1964K	Uncertain significance		.
AHCTF1	1:246850274:A:G	0/1/325	AHCTF1:NM_001323342:exon33:c.T5732C:p.L1911S,AHCTF1:NM_001323343:exon33:c.T5732C:p.L1911S,AHCTF1:NM_015446:exon33:c.T5759C:p.L1920S	Uncertain significance		.
AHCTF1	1:246851345:T:C	0/2/324	AHCTF1:NM_001323342:exon33:c.A4661G:p.Q1554R,AHCTF1:NM_001323343:exon33:c.A4661G:p.Q1554R,AHCTF1:NM_015446:exon33:c.A4688G:p.Q1563R	Uncertain significance		.
AHCTF1	1:246891042:T:C	0/1/325	AHCTF1:NM_001323342:exon16:c.A1964G:p.N655S,AHCTF1:NM_001323343:exon16:c.A1964G:p.N655S,AHCTF1:NM_015446:exon16:c.A1991G:p.N664S	Uncertain significance		.
AHCTF1	1:246907587:T:C	0/1/325	AHCTF1:NM_001323342:exon5:c.A728G:p.Y243C,AHCTF1:NM_001323343:exon5:c.A728G:p.Y243C,AHCTF1:NM_015446:exon5:c.A755G:p.Y252C	Uncertain significance		.
AHCTF1	1:246907587:T:G	0/1/325	AHCTF1:NM_001323342:exon5:c.A728C:p.Y243S,AHCTF1:NM_001323343:exon5:c.A728C:p.Y243S,AHCTF1:NM_015446:exon5:c.A755C:p.Y252S	Uncertain significance		.
ZNF695	1:246945806:C:A	0/1/325	ZNF695:NM_001204221:exon6:c.G510T:p.E170D	Uncertain significance		.
ZNF695	1:246987458:G:A	0/1/325	ZNF695:NM_020394:exon4:c.C1057T:p.R353X	Uncertain significance		.
ZNF695	1:246987622:C:G	0/1/325	ZNF695:NM_020394:exon4:c.G893C:p.C298S	Uncertain significance		.
ZNF695	1:246987790:C:G	0/1/325	ZNF695:NM_020394:exon4:c.G725C:p.C242S	Uncertain significance		.
ZNF695	1:246999965:C:T	0/1/325	ZNF695:NM_001204221:exon2:c.G113A:p.R38K,ZNF695:NM_020394:exon2:c.G113A:p.R38K	Uncertain significance		.
ZNF669	1:247100721:G:A	0/1/325	ZNF669:NM_001142572:exon4:c.C790T:p.R264C,ZNF669:NM_024804:exon4:c.C1048T:p.R350C	Uncertain significance		.
ZNF669	1:247101763:T:G	0/1/325	ZNF669:NM_001142572:exon3:c.A159C:p.E53D,ZNF669:NM_024804:exon3:c.A417C:p.E139D	Uncertain significance		.
ZNF669	1:247102008:A:C	0/1/325	ZNF669:NM_001142572:exon2:c.T109G:p.C37G,ZNF669:NM_024804:exon2:c.T367G:p.C123G	Uncertain significance		.
ZNF124	1:247159746:G:A	0/2/324	ZNF124:NM_001243740:exon2:c.C98T:p.S33F,ZNF124:NM_001297567:exon2:c.C98T:p.S33F,ZNF124:NM_001297568:exon2:c.C98T:p.S33F,ZNF124:NM_001297569:exon2:c.C98T:p.S33F,ZNF124:NM_003431:exon2:c.C98T:p.S33F	Uncertain significance		.
ZNF496	1:247329490:C:T	0/3/323	ZNF496:NM_001329733:exon4:c.G89A:p.S30N,ZNF496:NM_032752:exon4:c.G89A:p.S30N	Uncertain significance		.
NLRP3	1:247424393:C:T	0/2/324	NLRP3:NM_001127462:exon3:c.C950T:p.P317L,NLRP3:NM_001243133:exon3:c.C944T:p.P315L,NLRP3:NM_004895:exon3:c.C950T:p.P317L,NLRP3:NM_183395:exon3:c.C950T:p.P317L,NLRP3:NM_001127461:exon4:c.C950T:p.P317L,NLRP3:NM_001079821:exon5:c.C950T:p.P317L	Likely benign		not provided|Uncertain significance|Likely benign|Likely benign|Likely benign	Conflicting_interpretations_of_pathogenicity
OR2B11	1:247451271:G:A	0/1/325	OR2B11:NM_001004492:exon1:c.C712T:p.R238X	Uncertain significance		.
OR2B11	1:247451946:G:A	0/1/325	OR2B11:NM_001004492:exon1:c.C37T:p.P13S	Uncertain significance		.
OR2C3	1:247532111:G:A	0/1/325	OR2C3:NM_198074:exon2:c.C401T:p.T134I	Uncertain significance		.
OR2C3	1:247532427:A:C	0/1/325	OR2C3:NM_198074:exon2:c.T85G:p.F29V	Uncertain significance		.
OR2G2	1:247588400:G:T	0/1/325	OR2G2:NM_001001915:exon1:c.G41T:p.G14V	Uncertain significance		.
OR2G2	1:247589210:T:C	0/1/325	OR2G2:NM_001001915:exon1:c.T851C:p.V284A	Uncertain significance		.
OR13G1	1:247672515:C:T	0/1/325	OR13G1:NM_001005487:exon1:c.G527A:p.C176Y	Uncertain significance		.
OR13G1	1:247672587:T:C	0/1/325	OR13G1:NM_001005487:exon1:c.A455G:p.N152S	Uncertain significance		.
OR6F1	1:247712055:C:T	0/1/325	OR6F1:NM_001005286:exon1:c.G701A:p.R234Q	Uncertain significance		.
OR1C1	1:247758261:A:G	0/1/325	OR1C1:NM_012353:exon1:c.T146C:p.I49T	Uncertain significance		.
OR14A16	1:247815134:A:C	0/7/319	OR14A16:NM_001001966:exon1:c.T596G:p.L199R	Likely benign		.
OR14A16	1:247815134:A:T	0/1/325	OR14A16:NM_001001966:exon1:c.T596A:p.L199H	Uncertain significance		.
OR11L1	1:247841158:C:T	0/1/325	OR11L1:NM_001001959:exon1:c.G739A:p.V247I	Uncertain significance		.
OR11L1	1:247841244:T:C	0/1/325	OR11L1:NM_001001959:exon1:c.A653G:p.Y218C	Uncertain significance		.
OR11L1	1:247841566:C:T	0/1/325	OR11L1:NM_001001959:exon1:c.G331A:p.E111K	Uncertain significance		.
OR2W3	1:247895681:T:G	0/3/323	OR2W3:NM_001001957:exon1:c.T95G:p.L32R	Benign		.	Benign
OR2W3	1:247896133:G:A	0/1/325	OR2W3:NM_001001957:exon1:c.G547A:p.A183T	Uncertain significance		.	Uncertain_significance
OR2W3	1:247896143:G:A	0/1/325	OR2W3:NM_001001957:exon1:c.G557A:p.R186Q	Uncertain significance		.
OR2T8	1:247921127:T:C	0/1/325	OR2T8:NM_001005522:exon1:c.T110C:p.L37P	Uncertain significance		.
OR2T8	1:247921905:G:C	0/1/325	OR2T8:NM_001005522:exon1:c.G888C:p.K296N	Uncertain significance		.
OR2L8	1:247948868:A:G	0/1/325	OR2L8:NM_001001963:exon1:c.A11G:p.Y4C	Uncertain significance		.
OR2L8	1:247949270:G:T	0/1/325	OR2L8:NM_001001963:exon1:c.G413T:p.R138I	Uncertain significance		.
OR2L8	1:247949284:A:G	0/1/325	OR2L8:NM_001001963:exon1:c.A427G:p.M143V	Uncertain significance		.
OR2AK2	1:247965735:A:G	0/1/325	OR2AK2:NM_001004491:exon1:c.A404G:p.Y135C	Uncertain significance		.
OR2AK2	1:247965882:G:T	0/1/325	OR2AK2:NM_001004491:exon1:c.G551T:p.C184F	Uncertain significance		.
PLCH2	1:2479855:G:T	0/2/324	PLCH2:NM_001303012:exon3:c.G312T:p.E104D,PLCH2:NM_001303013:exon3:c.G453T:p.E151D,PLCH2:NM_014638:exon3:c.G393T:p.E131D	Uncertain significance		.
PLCH2	1:2479913:C:T	0/1/325	PLCH2:NM_001303012:exon3:c.C370T:p.R124C,PLCH2:NM_001303013:exon3:c.C511T:p.R171C,PLCH2:NM_014638:exon3:c.C451T:p.R151C	Uncertain significance		.
PLCH2	1:2480286:C:T	0/1/325	PLCH2:NM_001303012:exon4:c.C538T:p.R180W,PLCH2:NM_001303013:exon4:c.C679T:p.R227W,PLCH2:NM_014638:exon4:c.C619T:p.R207W	Uncertain significance		.
OR2L3	1:248060950:C:A	0/1/325	OR2L3:NM_001004687:exon1:c.C269A:p.S90Y	Uncertain significance		.
OR2L13	1:248099578:T:C	0/2/324	OR2L13:NM_001304535:exon2:c.T203C:p.M68T,OR2L13:NM_175911:exon3:c.T203C:p.M68T	Uncertain significance		.
OR2M5	1:248145447:A:C	0/1/325	OR2M5:NM_001004690:exon1:c.A300C:p.Q100H	Uncertain significance		.
OR2M5	1:248145481:T:A	1/10/315	OR2M5:NM_001004690:exon1:c.T334A:p.C112S	Uncertain significance		.
OR2M5	1:248145745:T:A	0/1/325	OR2M5:NM_001004690:exon1:c.T598A:p.F200I	Uncertain significance		.
OR2M2	1:248180041:A:C	0/1/325	OR2M2:NM_001004688:exon1:c.A56C:p.N19T	Uncertain significance		.
OR2M2	1:248180499:C:T	0/1/325	OR2M2:NM_001004688:exon1:c.C514T:p.R172W	Uncertain significance		.
OR2M3	1:248203162:T:C	0/2/324	OR2M3:NM_001004689:exon1:c.T95C:p.L32P	Uncertain significance		.
OR2M3	1:248203848:C:T	0/1/325	OR2M3:NM_001004689:exon1:c.C781T:p.R261W	Uncertain significance		.
OR2M4	1:248239532:T:C	0/1/325	OR2M4:NM_017504:exon1:c.T604C:p.C202R	Uncertain significance		.
OR2M4	1:248239628:C:T	0/1/325	OR2M4:NM_017504:exon1:c.C700T:p.R234C	Uncertain significance		.
OR2M4	1:248239676:C:T	0/1/325	OR2M4:NM_017504:exon1:c.C748T:p.L250F	Uncertain significance		.
OR2T12	1:248295077:C:T	0/1/325	OR2T12:NM_001004692:exon1:c.G502A:p.G168S	Uncertain significance		.
OR2M7	1:248323955:A:G	0/1/325	OR2M7:NM_001004691:exon1:c.T614C:p.V205A	Uncertain significance		.
OR2T4	1:248361588:A:G	0/1/325	OR2T4:NM_001004696:exon1:c.A8G:p.N3S	Uncertain significance		.
OR2T6	1:248388023:C:T	0/1/325	OR2T6:NM_001005471:exon1:c.C415T:p.R139W	Uncertain significance		.
OR2T6	1:248388218:G:A	0/1/325	OR2T6:NM_001005471:exon1:c.G610A:p.V204I	Uncertain significance		.
OR2T1	1:248406578:T:C	0/1/325	OR2T1:NM_030904:exon1:c.T584C:p.I195T	Likely benign		.
OR2T1	1:248406602:C:G	0/1/325	OR2T1:NM_030904:exon1:c.C608G:p.S203C	Uncertain significance		.
OR2T1	1:248406796:T:C	0/1/325	OR2T1:NM_030904:exon1:c.T802C:p.Y268H	Uncertain significance		.
OR2T1	1:248406968:C:T	0/1/325	OR2T1:NM_030904:exon1:c.C974T:p.S325F	Uncertain significance		.
OR2G6	1:248521966:T:A	0/1/325	OR2G6:NM_001013355:exon1:c.T320A:p.L107X	Uncertain significance		.
OR2G6	1:248522234:G:C	0/1/325	OR2G6:NM_001013355:exon1:c.G588C:p.E196D	Uncertain significance		.
OR2G6	1:248522383:T:A	0/1/325	OR2G6:NM_001013355:exon1:c.T737A:p.V246D	Uncertain significance		.
OR2G6	1:248522557:T:C	0/1/325	OR2G6:NM_001013355:exon1:c.T911C:p.L304P	Uncertain significance		.
OR2T11	1:248626817:C:T	0/1/325	OR2T11:NM_001001964:exon1:c.G312A:p.M104I	Uncertain significance		.
ZNF672	1:248847756:C:T	0/1/325	ZNF672:NM_024836:exon4:c.C482T:p.P161L	Uncertain significance		.
ZNF692	1:248850370:C:T	0/1/325	ZNF692:NM_001193328:exon11:c.G1265A:p.R422H,ZNF692:NM_001136036:exon12:c.G1415A:p.R472H,ZNF692:NM_001350072:exon12:c.G1397A:p.R466H,ZNF692:NM_001350073:exon12:c.G788A:p.R263H,ZNF692:NM_017865:exon12:c.G1400A:p.R467H	Uncertain significance		.
ZNF692	1:248855911:G:A	0/1/325	ZNF692:NM_001193328:exon6:c.C560T:p.P187L,ZNF692:NM_001136036:exon7:c.C710T:p.P237L,ZNF692:NM_001350072:exon7:c.C692T:p.P231L,ZNF692:NM_001350073:exon7:c.C83T:p.P28L,ZNF692:NM_017865:exon7:c.C695T:p.P232L	Uncertain significance		.
PGBD2	1:248916755:G:C	0/1/325	PGBD2:NM_170725:exon3:c.G171C:p.E57D	Uncertain significance		.
PGBD2	1:248917560:C:G	0/1/325	PGBD2:NM_001017434:exon3:c.C223G:p.L75V,PGBD2:NM_170725:exon3:c.C976G:p.L326V	Uncertain significance		.
PGBD2	1:248917612:T:C	0/2/324	PGBD2:NM_001017434:exon3:c.T275C:p.F92S,PGBD2:NM_170725:exon3:c.T1028C:p.F343S	Uncertain significance		.
PLCH2	1:2496615:G:T	0/1/325	PLCH2:NM_001303012:exon14:c.G1763T:p.R588L,PLCH2:NM_001303013:exon14:c.G1904T:p.R635L,PLCH2:NM_014638:exon14:c.G1844T:p.R615L	Uncertain significance		.
PLCH2	1:2496828:C:T	0/1/325	PLCH2:NM_001303012:exon15:c.C1853T:p.A618V,PLCH2:NM_001303013:exon15:c.C1994T:p.A665V,PLCH2:NM_014638:exon15:c.C1934T:p.A645V	Uncertain significance		.
PLCH2	1:2502190:C:T	0/2/324	PLCH2:NM_001303012:exon21:c.C2659T:p.R887W,PLCH2:NM_001303013:exon21:c.C2800T:p.R934W,PLCH2:NM_014638:exon21:c.C2740T:p.R914W	Uncertain significance		.
PLCH2	1:2504359:C:T	0/1/325	PLCH2:NM_014638:exon22:c.C3397T:p.R1133W	Uncertain significance		.
PLCH2	1:2504581:C:T	0/1/325	PLCH2:NM_014638:exon22:c.C3619T:p.R1207W	Uncertain significance		.
PLCH2	1:2504596:C:T	0/1/325	PLCH2:NM_014638:exon22:c.C3634T:p.R1212W	Uncertain significance		.
PLCH2	1:2504662:C:T	0/1/325	PLCH2:NM_014638:exon22:c.C3700T:p.R1234W	Uncertain significance		.
PLCH2	1:2504912:C:T	0/2/324	PLCH2:NM_014638:exon22:c.C3950T:p.S1317L	Uncertain significance		.
PLCH2	1:2505022:C:T	0/1/325	PLCH2:NM_014638:exon22:c.C4060T:p.R1354C	Uncertain significance		.
PANK4	1:2513030:G:A	0/1/325	PANK4:NM_018216:exon13:c.C1609T:p.R537W	Likely benign		.
PANK4	1:2518214:T:A	0/1/325	PANK4:NM_018216:exon9:c.A1192T:p.M398L	Uncertain significance		.
PANK4	1:2520751:T:C	0/1/325	PANK4:NM_018216:exon4:c.A602G:p.N201S	Uncertain significance		.
PANK4	1:2521723:C:T	0/1/325	PANK4:NM_018216:exon2:c.G226A:p.G76R	Uncertain significance		.
RSRP1	1:25246660:T:C	0/2/324	RSRP1:NM_001321772:exon2:c.A304G:p.R102G,RSRP1:NM_020317:exon2:c.A304G:p.R102G	Uncertain significance		.
RHD	1:25272566:C:T	0/1/325	RHD:NM_001127691:exon1:c.C19T:p.R7W,RHD:NM_001282868:exon1:c.C19T:p.R7W,RHD:NM_001282869:exon1:c.C19T:p.R7W,RHD:NM_001282870:exon1:c.C19T:p.R7W,RHD:NM_001282871:exon1:c.C19T:p.R7W,RHD:NM_001282872:exon1:c.C19T:p.R7W,RHD:NM_016124:exon1:c.C19T:p.R7W	Uncertain significance		.
RHD	1:25300979:G:A	0/1/325	RHD:NM_001127691:exon4:c.G520A:p.V174M,RHD:NM_001282867:exon4:c.G22A:p.V8M,RHD:NM_001282868:exon4:c.G520A:p.V174M,RHD:NM_001282869:exon4:c.G520A:p.V174M,RHD:NM_001282870:exon4:c.G520A:p.V174M,RHD:NM_001282871:exon4:c.G520A:p.V174M,RHD:NM_001282872:exon4:c.G520A:p.V174M,RHD:NM_016124:exon4:c.G520A:p.V174M	Likely benign		.
RHD	1:25301533:G:C	0/1/325	RHD:NM_001127691:exon5:c.G648C:p.L216F,RHD:NM_001282867:exon5:c.G150C:p.L50F,RHD:NM_001282868:exon5:c.G648C:p.L216F,RHD:NM_001282869:exon5:c.G648C:p.L216F,RHD:NM_001282870:exon5:c.G648C:p.L216F,RHD:NM_001282871:exon5:c.G648C:p.L216F,RHD:NM_001282872:exon5:c.G648C:p.L216F,RHD:NM_016124:exon5:c.G648C:p.L216F	Uncertain significance		.
RHD	1:25307699:C:A	0/1/325	RHD:NM_001282871:exon8:c.C1126A:p.L376M,RHD:NM_001282872:exon8:c.C1126A:p.L376M	Uncertain significance		.
RHD	1:25328949:G:C	0/1/325	RHD:NM_001282868:exon8:c.G1071C:p.R357S,RHD:NM_001282869:exon8:c.G1125C:p.R375S,RHD:NM_001282870:exon9:c.G1205C:p.G402A,RHD:NM_001282871:exon9:c.G1295C:p.G432A	Uncertain significance		.
TMEM57	1:25456812:A:C	0/2/324	TMEM57:NM_018202:exon5:c.A633C:p.Q211H	Uncertain significance		.
TMEM57	1:25458715:G:C	0/4/322	TMEM57:NM_018202:exon6:c.G977C:p.S326T	Uncertain significance		.
LDLRAP1	1:25553955:C:T	0/1/325	LDLRAP1:NM_015627:exon2:c.C122T:p.T41M	Uncertain significance		.	Uncertain_significance
LDLRAP1	1:25562651:C:T	0/2/324	LDLRAP1:NM_015627:exon5:c.C467T:p.A156V	Uncertain significance		.
LDLRAP1	1:25566876:G:A	0/1/325	LDLRAP1:NM_015627:exon9:c.G811A:p.V271I	Uncertain significance		.	Uncertain_significance
LDLRAP1	1:25566915:G:A	0/1/325	LDLRAP1:NM_015627:exon9:c.G850A:p.A284T	Uncertain significance		.	Uncertain_significance
SELENON	1:25814093:C:T	0/1/325	UNKNOWN	Uncertain significance		.	Uncertain_significance
SELENON	1:25815689:C:T	0/1/325	UNKNOWN	Uncertain significance		.	Uncertain_significance
MTFR1L	1:25829689:C:T	0/1/325	MTFR1L:NM_001099625:exon6:c.C632T:p.P211L,MTFR1L:NM_001099626:exon6:c.C632T:p.P211L,MTFR1L:NM_019557:exon6:c.C632T:p.P211L	Uncertain significance		.
MTFR1L	1:25829729:G:A	0/1/325	MTFR1L:NM_001099627:exon6:c.G563A:p.R188H	Uncertain significance		.
AUNIP	1:25835180:C:T	0/1/325	AUNIP:NM_001287490:exon3:c.G887A:p.R296Q,AUNIP:NM_024037:exon3:c.G887A:p.R296Q	Uncertain significance		.
AUNIP	1:25837440:T:G	0/1/325	AUNIP:NM_001287490:exon2:c.A193C:p.I65L,AUNIP:NM_024037:exon2:c.A193C:p.I65L	Uncertain significance		.
PAQR7	1:25863232:C:T	0/1/325	PAQR7:NM_178422:exon2:c.G608A:p.R203H	Uncertain significance		.
PAQR7	1:25863598:G:A	0/1/325	PAQR7:NM_178422:exon2:c.C242T:p.A81V	Uncertain significance		.
PAQR7	1:25863697:T:C	0/1/325	PAQR7:NM_178422:exon2:c.A143G:p.Y48C	Uncertain significance		.
FAM213B	1:2587254:T:G	0/1/325	FAM213B:NM_001195736:exon2:c.T317G:p.L106R,FAM213B:NM_001195737:exon2:c.T317G:p.L106R,FAM213B:NM_001195738:exon2:c.T317G:p.L106R,FAM213B:NM_001195740:exon2:c.T317G:p.L106R,FAM213B:NM_001195741:exon2:c.T317G:p.L106R,FAM213B:NM_152371:exon2:c.T317G:p.L106R	Uncertain significance		.
MMEL1	1:2593829:C:T	0/3/323	MMEL1:NM_033467:exon19:c.G1852A:p.G618S	Uncertain significance		.
MMEL1	1:2598730:G:T	0/1/325	MMEL1:NM_033467:exon12:c.C1102A:p.P368T	Uncertain significance		.
SLC30A2	1:26039260:C:T	0/1/325	SLC30A2:NM_032513:exon7:c.G872A:p.R291H,SLC30A2:NM_001004434:exon8:c.G1019A:p.R340H	Likely benign		.
MMEL1	1:2603958:C:G	0/2/324	MMEL1:NM_033467:exon11:c.G967C:p.E323Q	Uncertain significance		.
SLC30A2	1:26042682:C:T	0/1/325	SLC30A2:NM_032513:exon4:c.G452A:p.G151D,SLC30A2:NM_001004434:exon5:c.G599A:p.G200D	Uncertain significance		.
TRIM63	1:26061291:C:T	0/1/325	TRIM63:NM_032588:exon3:c.G376A:p.E126K	Uncertain significance		.
CNKSR1	1:26181925:G:A	0/1/325	CNKSR1:NM_001297647:exon4:c.G461A:p.S154N,CNKSR1:NM_006314:exon4:c.G461A:p.S154N	Uncertain significance		.
CEP85	1:26255783:G:T	0/1/325	CEP85:NM_001281517:exon3:c.G668T:p.W223L,CEP85:NM_001319944:exon4:c.G821T:p.W274L,CEP85:NM_022778:exon4:c.G821T:p.W274L	Uncertain significance		.
ZNF683	1:26365174:T:A	0/2/324	ZNF683:NM_001114759:exon4:c.A372T:p.T124T,ZNF683:NM_001307925:exon4:c.A372T:p.T124T,ZNF683:NM_173574:exon4:c.A372T:p.T124T	Uncertain significance		.
DHDDS	1:26442843:G:A	0/1/325	DHDDS:NM_001243564:exon4:c.G293A:p.R98Q,DHDDS:NM_001243565:exon4:c.G293A:p.R98Q,DHDDS:NM_001319959:exon4:c.G14A:p.R5Q,DHDDS:NM_024887:exon4:c.G293A:p.R98Q,DHDDS:NM_205861:exon4:c.G293A:p.R98Q	Uncertain significance		.	Uncertain_significance
DHDDS	1:26447594:G:A	0/1/325	DHDDS:NM_001243565:exon5:c.G359A:p.R120H,DHDDS:NM_001319959:exon6:c.G197A:p.R66H,DHDDS:NM_024887:exon6:c.G476A:p.R159H,DHDDS:NM_205861:exon6:c.G476A:p.R159H	Uncertain significance		.	Uncertain_significance
RPS6KA1	1:26561551:G:A	0/1/325	RPS6KA1:NM_001006665:exon16:c.G1505A:p.R502Q,RPS6KA1:NM_001330441:exon16:c.G1430A:p.R477Q,RPS6KA1:NM_002953:exon17:c.G1478A:p.R493Q	Uncertain significance		.
ARID1A	1:26696963:G:T	0/1/325	ARID1A:NM_006015:exon1:c.G560T:p.G187V,ARID1A:NM_139135:exon1:c.G560T:p.G187V	Uncertain significance		.
ARID1A	1:26731330:A:C	0/1/325	ARID1A:NM_006015:exon3:c.A1529C:p.Q510P,ARID1A:NM_139135:exon3:c.A1529C:p.Q510P	Uncertain significance		.	Likely_benign
ARID1A	1:26774810:G:A	0/1/325	ARID1A:NM_006015:exon18:c.G4583A:p.R1528Q	Uncertain significance		.
ARID1A	1:26779347:G:A	0/1/325	ARID1A:NM_006015:exon20:c.G5449A:p.V1817I,ARID1A:NM_139135:exon20:c.G4798A:p.V1600I	Uncertain significance		.	Likely_benign
ARID1A	1:26779926:A:G	0/1/325	ARID1A:NM_006015:exon20:c.A6028G:p.I2010V,ARID1A:NM_139135:exon20:c.A5377G:p.I1793V	Uncertain significance		.
PIGV	1:26795002:A:G	0/1/325	PIGV:NM_001202554:exon3:c.A968G:p.K323R,PIGV:NM_017837:exon3:c.A968G:p.K323R	Uncertain significance		.	Uncertain_significance
GPATCH3	1:26892535:T:C	0/1/325	GPATCH3:NM_022078:exon6:c.A1237G:p.I413V	Uncertain significance		.
GPATCH3	1:26897441:C:T	0/1/325	GPATCH3:NM_022078:exon2:c.G736A:p.E246K	Uncertain significance		.
GPATCH3	1:26897537:G:A	0/1/325	GPATCH3:NM_022078:exon2:c.C640T:p.R214W	Uncertain significance		.
NR0B2	1:26913687:C:T	0/1/325	NR0B2:NM_021969:exon1:c.G254A:p.R85Q	Uncertain significance		.
KDF1	1:26951724:G:T	0/3/323	KDF1:NM_152365:exon2:c.C657A:p.F219L	Uncertain significance		.
KDF1	1:26952098:A:G	0/2/324	KDF1:NM_152365:exon2:c.T283C:p.C95R	Uncertain significance		.
MAP3K6	1:27355726:G:A	0/1/325	MAP3K6:NM_001297609:exon27:c.C3707T:p.T1236I,MAP3K6:NM_004672:exon28:c.C3731T:p.T1244I	Uncertain significance		.
MAP3K6	1:27358215:G:T	0/1/325	MAP3K6:NM_001297609:exon20:c.C2857A:p.R953S,MAP3K6:NM_004672:exon21:c.C2881A:p.R961S	Uncertain significance		.
MAP3K6	1:27358259:G:A	0/2/324	MAP3K6:NM_001297609:exon20:c.C2813T:p.P938L,MAP3K6:NM_004672:exon21:c.C2837T:p.P946L	Likely benign	DM	.
AHDC1	1:27547531:G:A	0/1/325	AHDC1:NM_001029882:exon6:c.C4585T:p.R1529C	Uncertain significance		.	Likely_benign
AHDC1	1:27548866:C:T	0/3/323	AHDC1:NM_001029882:exon6:c.G3250A:p.A1084T	Uncertain significance		.	Likely_benign
AHDC1	1:27549105:C:T	0/1/325	AHDC1:NM_001029882:exon6:c.G3011A:p.S1004N	Uncertain significance		.
AHDC1	1:27549289:T:G	0/1/325	AHDC1:NM_001029882:exon6:c.A2827C:p.T943P	Likely benign		.	Benign
RPA2	1:27894315:T:C	0/1/325	RPA2:NM_001286076:exon7:c.A320G:p.N107S,RPA2:NM_001297558:exon7:c.A632G:p.N211S,RPA2:NM_002946:exon7:c.A608G:p.N203S	Uncertain significance		.
SMPDL3B	1:27949090:G:A	0/1/325	SMPDL3B:NM_001009568:exon3:c.G301A:p.E101K,SMPDL3B:NM_014474:exon3:c.G301A:p.E101K	Uncertain significance		.
SMPDL3B	1:27949129:C:T	0/1/325	SMPDL3B:NM_001009568:exon3:c.C340T:p.R114C,SMPDL3B:NM_014474:exon3:c.C340T:p.R114C	Uncertain significance		.
SMPDL3B	1:27953264:C:G	0/1/325	SMPDL3B:NM_001009568:exon4:c.C423G:p.N141K,SMPDL3B:NM_014474:exon4:c.C423G:p.N141K	Uncertain significance		.
SMPDL3B	1:27955798:G:A	0/6/320	SMPDL3B:NM_001009568:exon6:c.G805A:p.V269I,SMPDL3B:NM_001304579:exon6:c.G187A:p.V63I,SMPDL3B:NM_014474:exon6:c.G805A:p.V269I	Uncertain significance		.
SMPDL3B	1:27956044:C:T	0/1/325	SMPDL3B:NM_001009568:exon7:c.C967T:p.R323W,SMPDL3B:NM_001304579:exon7:c.C349T:p.R117W,SMPDL3B:NM_014474:exon7:c.C967T:p.R323W	Uncertain significance		.
EYA3	1:28027798:G:A	0/1/325	EYA3:NM_001282562:exon6:c.C331T:p.P111S,EYA3:NM_001990:exon7:c.C490T:p.P164S	Uncertain significance		.
PTAFR	1:28150351:G:T	0/1/325	PTAFR:NM_000952:exon2:c.C671A:p.A224D,PTAFR:NM_001164722:exon2:c.C671A:p.A224D,PTAFR:NM_001164721:exon3:c.C671A:p.A224D,PTAFR:NM_001164723:exon3:c.C671A:p.A224D	Uncertain significance		.
PTAFR	1:28150681:T:C	0/1/325	PTAFR:NM_000952:exon2:c.A341G:p.N114S,PTAFR:NM_001164722:exon2:c.A341G:p.N114S,PTAFR:NM_001164721:exon3:c.A341G:p.N114S,PTAFR:NM_001164723:exon3:c.A341G:p.N114S	Uncertain significance		.
PHACTR4	1:28459154:C:T	0/1/325	PHACTR4:NM_023923:exon2:c.C116T:p.P39L,PHACTR4:NM_001048183:exon3:c.C86T:p.P29L,PHACTR4:NM_001350158:exon4:c.C110T:p.P37L,PHACTR4:NM_001350160:exon4:c.C86T:p.P29L,PHACTR4:NM_001350161:exon4:c.C38T:p.P13L,PHACTR4:NM_001350159:exon5:c.C110T:p.P37L	Benign		.
OPRD1	1:28863246:C:A	0/1/325	OPRD1:NM_000911:exon3:c.C1082A:p.T361N	Uncertain significance		.
TMEM200B	1:29121324:G:A	0/1/325	TMEM200B:NM_001003682:exon2:c.C505T:p.L169F,TMEM200B:NM_001171868:exon2:c.C505T:p.L169F	Uncertain significance		.
MECR	1:29202019:C:T	0/2/324	MECR:NM_001024732:exon6:c.G452A:p.R151K,MECR:NM_001349717:exon6:c.G530A:p.R177K,MECR:NM_016011:exon6:c.G680A:p.R227K,MECR:NM_001349714:exon7:c.G452A:p.R151K,MECR:NM_001349715:exon7:c.G785A:p.R262K,MECR:NM_001349716:exon7:c.G764A:p.R255K,MECR:NM_001349712:exon8:c.G452A:p.R151K,MECR:NM_001349713:exon8:c.G452A:p.R151K,MECR:NM_001349711:exon9:c.G452A:p.R151K	Uncertain significance		.	Benign
ACTRT2	1:3021801:G:A	0/2/324	ACTRT2:NM_080431:exon1:c.G115A:p.V39M	Uncertain significance		.
ACTRT2	1:3021858:G:A	0/1/325	ACTRT2:NM_080431:exon1:c.G172A:p.V58M	Uncertain significance		.
ACTRT2	1:3022015:C:A	0/1/325	ACTRT2:NM_080431:exon1:c.C329A:p.T110K	Uncertain significance		.
ACTRT2	1:3022696:G:A	0/1/325	ACTRT2:NM_080431:exon1:c.G1010A:p.R337Q	Uncertain significance		.
ACTRT2	1:3022770:G:A	0/1/325	ACTRT2:NM_080431:exon1:c.G1084A:p.A362T	Uncertain significance		.
MATN1	1:30721518:G:A	0/1/325	MATN1:NM_002379:exon2:c.C328T:p.R110C	Uncertain significance		.
SDC3	1:30876641:T:C	0/1/325	SDC3:NM_014654:exon3:c.A781G:p.R261G	Uncertain significance		.
SDC3	1:30876659:G:A	0/1/325	SDC3:NM_014654:exon3:c.C763T:p.R255W	Uncertain significance		.
FABP3	1:31369417:C:T	0/1/325	FABP3:NM_001320996:exon2:c.G247A:p.D83N,FABP3:NM_004102:exon2:c.G214A:p.D72N	Uncertain significance		.
TINAGL1	1:31585185:C:T	0/1/325	TINAGL1:NM_001204414:exon7:c.C799T:p.R267C,TINAGL1:NM_001204415:exon7:c.C577T:p.R193C,TINAGL1:NM_022164:exon8:c.C892T:p.R298C	Uncertain significance		.
COL16A1	1:31665192:G:A	0/1/325	COL16A1:NM_001856:exon56:c.C3535T:p.P1179S	Uncertain significance		.
COL16A1	1:31682954:C:A	0/1/325	COL16A1:NM_001856:exon37:c.G2518T:p.A840S	Uncertain significance		.
COL16A1	1:31684173:C:T	0/1/325	COL16A1:NM_001856:exon32:c.G2219A:p.R740Q	Uncertain significance		.
COL16A1	1:31699816:G:A	0/1/325	COL16A1:NM_001856:exon4:c.C263T:p.T88M	Uncertain significance		.
ADGRB2	1:31731029:C:T	0/1/325	ADGRB2:NM_001294336:exon28:c.G4052A:p.R1351Q,ADGRB2:NM_001294335:exon29:c.G4151A:p.R1384Q	Uncertain significance		.
IQCC	1:32207594:G:A	0/1/325	IQCC:NM_001160042:exon5:c.G1153A:p.G385R,IQCC:NM_018134:exon5:c.G913A:p.G305R	Uncertain significance		.
IQCC	1:32207913:G:C	0/2/324	IQCC:NM_001160042:exon5:c.G1472C:p.R491T,IQCC:NM_018134:exon5:c.G1232C:p.R411T	Uncertain significance		.
TSSK3	1:32363693:G:A	0/1/325	TSSK3:NM_052841:exon2:c.G244A:p.G82R	Uncertain significance		.
TSSK3	1:32363984:G:A	0/1/325	TSSK3:NM_052841:exon2:c.G535A:p.E179K	Uncertain significance		.
BSDC1	1:32376453:T:C	0/1/325	BSDC1:NM_001143890:exon7:c.A680G:p.D227G,BSDC1:NM_001143889:exon8:c.A797G:p.D266G,BSDC1:NM_001143888:exon9:c.A1016G:p.D339G,BSDC1:NM_001300958:exon9:c.A1016G:p.D339G,BSDC1:NM_018045:exon9:c.A965G:p.D322G	Uncertain significance		.
PRDM16	1:3244102:G:A	0/1/325	PRDM16:NM_022114:exon3:c.G403A:p.V135M,PRDM16:NM_199454:exon3:c.G403A:p.V135M	Uncertain significance		.	Uncertain_significance
ZBTB8OS	1:32633975:G:C	0/1/325	ZBTB8OS:NM_001308135:exon2:c.C235G:p.Q79E,ZBTB8OS:NM_001308137:exon2:c.C235G:p.Q79E,ZBTB8OS:NM_001308138:exon2:c.C49G:p.Q17E,ZBTB8OS:NM_001308136:exon3:c.C256G:p.Q86E,ZBTB8OS:NM_001308139:exon3:c.C49G:p.Q17E,ZBTB8OS:NM_001308140:exon3:c.C49G:p.Q17E,ZBTB8OS:NM_001308141:exon3:c.C49G:p.Q17E,ZBTB8OS:NM_001330475:exon3:c.C112G:p.Q38E,ZBTB8OS:NM_178547:exon3:c.C256G:p.Q86E	Uncertain significance		.
ZBTB8OS	1:32633978:G:A	0/1/325	ZBTB8OS:NM_001308135:exon2:c.C232T:p.L78F,ZBTB8OS:NM_001308137:exon2:c.C232T:p.L78F,ZBTB8OS:NM_001308138:exon2:c.C46T:p.L16F,ZBTB8OS:NM_001308136:exon3:c.C253T:p.L85F,ZBTB8OS:NM_001308139:exon3:c.C46T:p.L16F,ZBTB8OS:NM_001308140:exon3:c.C46T:p.L16F,ZBTB8OS:NM_001308141:exon3:c.C46T:p.L16F,ZBTB8OS:NM_001330475:exon3:c.C109T:p.L37F,ZBTB8OS:NM_178547:exon3:c.C253T:p.L85F	Uncertain significance		.
SYNC	1:32695436:G:A	0/1/325	SYNC:NM_001161708:exon2:c.C662T:p.A221V,SYNC:NM_030786:exon2:c.C662T:p.A221V	Uncertain significance		.
KIAA1522	1:32767900:C:A	0/1/325	KIAA1522:NM_001198972:exon2:c.C172A:p.H58N,KIAA1522:NM_001198973:exon2:c.C172A:p.H58N,KIAA1522:NM_020888:exon2:c.C349A:p.H117N	Uncertain significance		.
KIAA1522	1:32770186:A:G	0/1/325	KIAA1522:NM_001198972:exon6:c.A830G:p.E277G,KIAA1522:NM_020888:exon6:c.A1007G:p.E336G	Uncertain significance		.
KIAA1522	1:32770654:G:A	0/1/325	KIAA1522:NM_001198972:exon6:c.G1298A:p.R433H,KIAA1522:NM_020888:exon6:c.G1475A:p.R492H	Uncertain significance		.
KIAA1522	1:32771023:G:A	0/1/325	KIAA1522:NM_001198972:exon6:c.G1667A:p.R556H,KIAA1522:NM_020888:exon6:c.G1844A:p.R615H	Uncertain significance		.
S100PBP	1:32826505:C:T	0/1/325	S100PBP:NM_001256121:exon3:c.C406T:p.R136C,S100PBP:NM_022753:exon3:c.C406T:p.R136C	Uncertain significance		.
S100PBP	1:32826817:C:T	0/2/324	S100PBP:NM_001256121:exon3:c.C718T:p.R240W,S100PBP:NM_022753:exon3:c.C718T:p.R240W	Uncertain significance		.
AZIN2	1:33092185:G:A	0/1/325	AZIN2:NM_001301824:exon2:c.G130A:p.E44K,AZIN2:NM_001301823:exon3:c.G130A:p.E44K,AZIN2:NM_001301825:exon3:c.G415A:p.E139K,AZIN2:NM_001301826:exon3:c.G415A:p.E139K,AZIN2:NM_001293562:exon5:c.G415A:p.E139K,AZIN2:NM_001350399:exon5:c.G130A:p.E44K,AZIN2:NM_001350398:exon6:c.G130A:p.E44K,AZIN2:NM_001350400:exon6:c.G130A:p.E44K,AZIN2:NM_001350401:exon6:c.G130A:p.E44K,AZIN2:NM_052998:exon6:c.G415A:p.E139K	Uncertain significance		.
AZIN2	1:33096723:A:C	0/1/325	AZIN2:NM_001301824:exon5:c.A485C:p.N162T,AZIN2:NM_001301823:exon6:c.A485C:p.N162T,AZIN2:NM_001301825:exon6:c.A770C:p.N257T,AZIN2:NM_001301826:exon6:c.A770C:p.N257T,AZIN2:NM_001350402:exon7:c.A317C:p.N106T,AZIN2:NM_001293562:exon8:c.A770C:p.N257T,AZIN2:NM_001350399:exon8:c.A485C:p.N162T,AZIN2:NM_001350398:exon9:c.A485C:p.N162T,AZIN2:NM_001350400:exon9:c.A485C:p.N162T,AZIN2:NM_001350401:exon9:c.A48…	Uncertain significance		.
AZIN2	1:33096789:A:G	0/1/325	AZIN2:NM_001301824:exon5:c.A551G:p.Y184C,AZIN2:NM_001301823:exon6:c.A551G:p.Y184C,AZIN2:NM_001301825:exon6:c.A836G:p.Y279C,AZIN2:NM_001301826:exon6:c.A836G:p.Y279C,AZIN2:NM_001350402:exon7:c.A383G:p.Y128C,AZIN2:NM_001293562:exon8:c.A836G:p.Y279C,AZIN2:NM_001350399:exon8:c.A551G:p.Y184C,AZIN2:NM_001350398:exon9:c.A551G:p.Y184C,AZIN2:NM_001350400:exon9:c.A551G:p.Y184C,AZIN2:NM_001350401:exon9:c.A55…	Uncertain significance		.
AZIN2	1:33120147:G:A	0/1/325	AZIN2:NM_001301824:exon8:c.G1063A:p.V355M,AZIN2:NM_001301823:exon9:c.G1063A:p.V355M,AZIN2:NM_001301825:exon9:c.G1408A:p.V470M,AZIN2:NM_001350402:exon10:c.G895A:p.V299M,AZIN2:NM_001293562:exon11:c.G1348A:p.V450M,AZIN2:NM_001350399:exon11:c.G1063A:p.V355M,AZIN2:NM_001350398:exon12:c.G1063A:p.V355M,AZIN2:NM_001350400:exon12:c.G1063A:p.V355M,AZIN2:NM_001350401:exon12:c.G1063A:p.V355M,AZIN2:NM_052998:…	Uncertain significance		.
TRIM62	1:33147226:G:A	0/2/324	TRIM62:NM_001330483:exon5:c.C1016T:p.A339V,TRIM62:NM_018207:exon5:c.C1379T:p.A460V	Uncertain significance		.
PHC2	1:33329004:C:T	0/1/325	PHC2:NM_004427:exon6:c.G683A:p.R228Q,PHC2:NM_001330488:exon12:c.G2204A:p.R735Q,PHC2:NM_198040:exon13:c.G2288A:p.R763Q	Uncertain significance		.
PHC2	1:33355031:G:A	0/1/325	PHC2:NM_001330488:exon6:c.C1112T:p.P371L,PHC2:NM_198040:exon7:c.C1199T:p.P400L	Uncertain significance		.
PHC2	1:33367340:G:A	0/2/324	PHC2:NM_001330488:exon5:c.C665T:p.A222V,PHC2:NM_198040:exon6:c.C752T:p.A251V	Uncertain significance		.
ZSCAN20	1:33491300:C:T	0/1/325	ZSCAN20:NM_145238:exon6:c.C1042T:p.R348W	Uncertain significance		.
ZSCAN20	1:33491619:G:A	0/1/325	ZSCAN20:NM_145238:exon6:c.G1361A:p.C454Y	Uncertain significance		.
ZSCAN20	1:33494487:T:G	0/1/325	ZSCAN20:NM_145238:exon8:c.T2143G:p.C715G	Uncertain significance		.
ZSCAN20	1:33494533:G:A	0/1/325	ZSCAN20:NM_145238:exon8:c.G2189A:p.R730Q	Uncertain significance		.
ZSCAN20	1:33494992:G:A	0/1/325	ZSCAN20:NM_145238:exon8:c.G2648A:p.S883N	Uncertain significance		.
ZSCAN20	1:33495289:C:T	0/1/325	ZSCAN20:NM_145238:exon8:c.C2945T:p.T982M	Uncertain significance		.
CSMD2	1:33519595:C:T	0/1/325	CSMD2:NM_052896:exon69:c.G10387A:p.D3463N,CSMD2:NM_001281956:exon70:c.G10819A:p.D3607N	Uncertain significance		.
CSMD2	1:33524900:C:T	0/1/325	CSMD2:NM_052896:exon65:c.G9946A:p.V3316M,CSMD2:NM_001281956:exon66:c.G10378A:p.V3460M	Uncertain significance		.
CSMD2	1:33540644:T:C	0/1/325	CSMD2:NM_052896:exon59:c.A9080G:p.D3027G,CSMD2:NM_001281956:exon60:c.A9512G:p.D3171G	Uncertain significance		.
CSMD2	1:33550272:C:T	0/1/325	CSMD2:NM_052896:exon55:c.G8390A:p.R2797Q,CSMD2:NM_001281956:exon56:c.G8822A:p.R2941Q	Uncertain significance		.
CSMD2	1:33569517:G:C	0/1/325	CSMD2:NM_001281956:exon52:c.C7988G:p.P2663R,CSMD2:NM_052896:exon53:c.C7994G:p.P2665R	Uncertain significance		.
CSMD2	1:33646663:C:T	0/1/325	CSMD2:NM_001281956:exon29:c.G4759A:p.V1587I,CSMD2:NM_052896:exon29:c.G4639A:p.V1547I	Uncertain significance		.
CSMD2	1:33772649:G:A	0/1/325	CSMD2:NM_001281956:exon13:c.C1766T:p.P589L,CSMD2:NM_052896:exon13:c.C1646T:p.P549L	Uncertain significance		.
HMGB4	1:33864390:G:A	0/1/325	HMGB4:NM_145205:exon2:c.G199A:p.D67N	Uncertain significance		.
HMGB4	1:33864495:C:A	0/3/323	HMGB4:NM_145205:exon2:c.C304A:p.L102I	Uncertain significance		.
PRDM16	1:3411923:G:A	0/2/324	PRDM16:NM_022114:exon9:c.G1726A:p.E576K,PRDM16:NM_199454:exon9:c.G1726A:p.E576K	Uncertain significance		.	Likely_benign
C1orf94	1:34197658:A:G	0/1/325	C1orf94:NM_001134734:exon2:c.A754G:p.K252E,C1orf94:NM_032884:exon2:c.A184G:p.K62E	Uncertain significance		.
PRDM16	1:3425738:G:A	0/1/325	PRDM16:NM_022114:exon13:c.G3097A:p.E1033K,PRDM16:NM_199454:exon13:c.G3097A:p.E1033K	Uncertain significance		.	Uncertain_significance
GJB5	1:34757427:G:A	0/2/324	GJB5:NM_005268:exon2:c.G97A:p.V33M	Uncertain significance		.
GJB5	1:34757598:C:G	0/1/325	GJB5:NM_005268:exon2:c.C268G:p.L90V	Uncertain significance		.
GJB4	1:34761382:T:C	0/1/325	GJB4:NM_153212:exon2:c.T128C:p.V43A	Likely pathogenic		.
GJB4	1:34761439:A:G	0/1/325	GJB4:NM_153212:exon2:c.A185G:p.N62S	Likely pathogenic		.
GJB4	1:34761610:A:C	0/1/325	GJB4:NM_153212:exon2:c.A356C:p.N119T	Likely pathogenic		.
GJB4	1:34761625:G:A	0/1/325	GJB4:NM_153212:exon2:c.G371A:p.R124Q	Likely pathogenic		.	Likely_benign
GJB4	1:34761638:G:A	0/2/324	GJB4:NM_153212:exon2:c.G384A:p.W128X	Uncertain significance		.	Conflicting_interpretations_of_pathogenicity
GJB4	1:34761675:G:A	0/2/324	GJB4:NM_153212:exon2:c.G421A:p.V141M	Likely pathogenic		.
GJB4	1:34761723:G:A	0/1/325	GJB4:NM_153212:exon2:c.G469A:p.D157N	Uncertain significance		.
GJB3	1:34784871:G:A	0/1/325	GJB3:NM_001005752:exon2:c.G109A:p.V37M,GJB3:NM_024009:exon2:c.G109A:p.V37M	Likely benign		Benign	Benign/Likely_benign
GJB3	1:34784959:A:G	0/1/325	GJB3:NM_001005752:exon2:c.A197G:p.D66G,GJB3:NM_024009:exon2:c.A197G:p.D66G	Uncertain significance		.	Uncertain_significance
GJB3	1:34785309:G:A	0/2/324	GJB3:NM_001005752:exon2:c.G547A:p.E183K,GJB3:NM_024009:exon2:c.G547A:p.E183K	Likely pathogenic		Pathogenic|Uncertain significance|Likely benign|Likely benign	Conflicting_interpretations_of_pathogenicity
GJA4	1:34794526:C:T	0/1/325	GJA4:NM_002060:exon2:c.C313T:p.R105W	Uncertain significance		.
GJA4	1:34795034:C:T	0/1/325	GJA4:NM_002060:exon2:c.C821T:p.S274L	Uncertain significance		.
ARHGEF16	1:3480477:G:A	0/1/325	ARHGEF16:NM_014448:exon15:c.G2020A:p.G674R	Uncertain significance		.
ZMYM6	1:34987973:A:C	0/1/325	ZMYM6:NM_007167:exon16:c.T3109G:p.L1037V	Uncertain significance		.
ZMYM6	1:34988050:A:C	0/1/325	ZMYM6:NM_007167:exon16:c.T3032G:p.F1011C	Uncertain significance		.
ZMYM6	1:35014825:T:C	0/3/323	ZMYM6:NM_007167:exon6:c.A667G:p.K223E	Uncertain significance		.
ZMYM6	1:35019527:G:A	0/1/325	ZMYM6:NM_007167:exon4:c.C254T:p.A85V	Uncertain significance		.
ZMYM1	1:35113007:A:G	0/1/325	ZMYM1:NM_001319955:exon9:c.A952G:p.N318D,ZMYM1:NM_001289089:exon10:c.A1120G:p.N374D,ZMYM1:NM_024772:exon10:c.A1177G:p.N393D,ZMYM1:NM_001289088:exon11:c.A1177G:p.N393D,ZMYM1:NM_001289090:exon11:c.A1177G:p.N393D,ZMYM1:NM_001289091:exon11:c.A97G:p.N33D	Uncertain significance		.
ZMYM1	1:35113151:A:G	0/1/325	ZMYM1:NM_001319955:exon9:c.A1096G:p.K366E,ZMYM1:NM_001289089:exon10:c.A1264G:p.K422E,ZMYM1:NM_024772:exon10:c.A1321G:p.K441E,ZMYM1:NM_001289088:exon11:c.A1321G:p.K441E,ZMYM1:NM_001289090:exon11:c.A1321G:p.K441E,ZMYM1:NM_001289091:exon11:c.A241G:p.K81E	Uncertain significance		.
ZMYM1	1:35114981:G:A	0/1/325	ZMYM1:NM_001319955:exon9:c.G2926A:p.G976S,ZMYM1:NM_001289089:exon10:c.G3094A:p.G1032S,ZMYM1:NM_024772:exon10:c.G3151A:p.G1051S,ZMYM1:NM_001289088:exon11:c.G3151A:p.G1051S,ZMYM1:NM_001289090:exon11:c.G3151A:p.G1051S,ZMYM1:NM_001289091:exon11:c.G2071A:p.G691S	Uncertain significance		.
SFPQ	1:35188017:G:A	0/1/325	SFPQ:NM_005066:exon7:c.C1771T:p.R591C	Uncertain significance		.
SFPQ	1:35188054:C:T	0/1/325	SFPQ:NM_005066:exon7:c.G1734A:p.M578I	Uncertain significance		.
ZMYM4	1:35359038:C:A	0/1/325	ZMYM4:NM_005095:exon3:c.C199A:p.L67M,ZMYM4:NM_001350138:exon4:c.C103A:p.L35M	Uncertain significance		.
NCDN	1:35561125:C:T	0/1/325	NCDN:NM_001014841:exon3:c.C923T:p.T308M,NCDN:NM_014284:exon3:c.C974T:p.T325M,NCDN:NM_001014839:exon4:c.C974T:p.T325M	Uncertain significance		.
TFAP2E	1:35588395:G:A	0/1/325	TFAP2E:NM_178548:exon4:c.G628A:p.G210S	Uncertain significance		.
TFAP2E	1:35588524:G:A	0/1/325	TFAP2E:NM_178548:exon4:c.G757A:p.A253T	Uncertain significance		.
CLSPN	1:35748503:G:T	0/1/325	CLSPN:NM_001190481:exon12:c.C2182A:p.Q728K,CLSPN:NM_001330490:exon13:c.C2374A:p.Q792K,CLSPN:NM_022111:exon13:c.C2374A:p.Q792K	Uncertain significance		.
CLSPN	1:35753853:C:T	0/1/325	CLSPN:NM_001330490:exon9:c.G1663A:p.V555I,CLSPN:NM_022111:exon9:c.G1663A:p.V555I	Uncertain significance		.
CLSPN	1:35764657:T:G	0/1/325	CLSPN:NM_001190481:exon3:c.A191C:p.D64A,CLSPN:NM_001330490:exon3:c.A191C:p.D64A,CLSPN:NM_022111:exon3:c.A191C:p.D64A	Uncertain significance		.
AGO4	1:35825426:C:A	0/1/325	AGO4:NM_017629:exon4:c.C420A:p.H140Q	Uncertain significance		.
COL8A2	1:36098541:C:G	0/1/325	COL8A2:NM_001294347:exon4:c.G945C:p.E315D,COL8A2:NM_005202:exon4:c.G1140C:p.E380D	Uncertain significance		.
MAP7D1	1:36178084:C:T	0/2/324	MAP7D1:NM_001286365:exon8:c.C1480T:p.R494C,MAP7D1:NM_018067:exon9:c.C1591T:p.R531C,MAP7D1:NM_001286366:exon10:c.C1495T:p.R499C	Uncertain significance		.
MAP7D1	1:36178703:G:C	0/1/325	MAP7D1:NM_001286365:exon10:c.G1794C:p.Q598H,MAP7D1:NM_018067:exon11:c.G1905C:p.Q635H,MAP7D1:NM_001286366:exon12:c.G1809C:p.Q603H	Uncertain significance		.
THRAP3	1:36287102:C:T	0/1/325	THRAP3:NM_001321473:exon4:c.C872T:p.A291V,THRAP3:NM_005119:exon4:c.C872T:p.A291V,THRAP3:NM_001321471:exon5:c.C872T:p.A291V	Uncertain significance		.
THRAP3	1:36289560:G:T	0/1/325	THRAP3:NM_001321473:exon5:c.G1541T:p.G514V,THRAP3:NM_005119:exon5:c.G1541T:p.G514V,THRAP3:NM_001321471:exon6:c.G1541T:p.G514V	Uncertain significance		.
SH3D21	1:36309566:C:T	0/2/324	SH3D21:NM_024676:exon7:c.C412T:p.R138W,SH3D21:NM_001162530:exon10:c.C745T:p.R249W	Uncertain significance		.
WRAP73	1:3631558:G:A	0/3/323	WRAP73:NM_017818:exon11:c.C1148T:p.P383L	Uncertain significance	DM	.
WRAP73	1:3631574:C:T	0/1/325	WRAP73:NM_017818:exon11:c.G1132A:p.A378T	Likely benign		.
SH3D21	1:36320026:G:C	0/3/323	SH3D21:NM_024676:exon11:c.G1030C:p.E344Q,SH3D21:NM_001162530:exon14:c.G1363C:p.E455Q	Uncertain significance		.
SH3D21	1:36320092:G:T	0/1/325	SH3D21:NM_024676:exon11:c.G1096T:p.D366Y,SH3D21:NM_001162530:exon14:c.G1429T:p.D477Y	Uncertain significance		.
LSM10	1:36393945:C:T	0/1/325	LSM10:NM_032881:exon2:c.G185A:p.R62H	Uncertain significance		.
WRAP73	1:3647458:C:A	0/1/325	WRAP73:NM_017818:exon2:c.G172T:p.A58S	Uncertain significance		.
CSF3R	1:36475487:T:G	0/1/325	CSF3R:NM_000760:exon4:c.A251C:p.E84A,CSF3R:NM_156039:exon4:c.A251C:p.E84A,CSF3R:NM_172313:exon4:c.A251C:p.E84A	Likely benign		.	Uncertain_significance
CSF3R	1:36475637:G:A	0/1/325	CSF3R:NM_000760:exon4:c.C101T:p.P34L,CSF3R:NM_156039:exon4:c.C101T:p.P34L,CSF3R:NM_172313:exon4:c.C101T:p.P34L	Uncertain significance		.	Uncertain_significance
TP73	1:3730956:G:A	0/1/325	TP73:NM_001126242:exon9:c.G1079A:p.R360H,TP73:NM_001204190:exon9:c.G1079A:p.R360H,TP73:NM_001126240:exon10:c.G1228A:p.A410T,TP73:NM_001126241:exon10:c.G1228A:p.A410T,TP73:NM_001204192:exon10:c.G1162A:p.A388T,TP73:NM_001204185:exon11:c.G1226A:p.R409H,TP73:NM_001204187:exon11:c.G1226A:p.R409H,TP73:NM_001204184:exon12:c.G1375A:p.A459T,TP73:NM_005427:exon12:c.G1375A:p.A459T	Uncertain significance		.
TP73	1:3732990:G:A	0/1/325	TP73:NM_001204190:exon10:c.G1432A:p.E478K,TP73:NM_001204191:exon10:c.G1387A:p.E463K,TP73:NM_001126240:exon12:c.G1675A:p.E559K,TP73:NM_001204187:exon12:c.G1579A:p.E527K,TP73:NM_001204188:exon12:c.G1534A:p.E512K,TP73:NM_001204192:exon12:c.G1609A:p.E537K,TP73:NM_005427:exon14:c.G1822A:p.E608K	Uncertain significance		.
ZC3H12A	1:37475591:C:T	0/2/324	ZC3H12A:NM_001323550:exon2:c.C95T:p.P32L,ZC3H12A:NM_025079:exon2:c.C95T:p.P32L	Uncertain significance		.
ZC3H12A	1:37480409:G:A	0/1/325	ZC3H12A:NM_001323550:exon3:c.G563A:p.R188Q,ZC3H12A:NM_025079:exon3:c.G563A:p.R188Q	Uncertain significance		.
ZC3H12A	1:37483205:G:A	0/1/325	ZC3H12A:NM_001323550:exon6:c.G1394A:p.R465Q,ZC3H12A:NM_001323551:exon6:c.G572A:p.R191Q,ZC3H12A:NM_025079:exon6:c.G1394A:p.R465Q	Uncertain significance		.
CCDC27	1:3752536:C:T	0/1/325	CCDC27:NM_152492:exon1:c.C55T:p.R19W	Uncertain significance		.
CCDC27	1:3752708:G:A	0/3/323	CCDC27:NM_152492:exon1:c.G227A:p.R76Q	Uncertain significance		.
CCDC27	1:3752716:C:T	0/1/325	CCDC27:NM_152492:exon1:c.C235T:p.R79W	Uncertain significance		.
[truncated: 24,662 more rows]
