# Supplementary material for: Rare variants in cardiomyopathy genes predispose to cardiac injury in severe COVID-19 patients of African or Hispanic ancestry
Source: J Mol Med (Berl). 2024 Dec 27;103(2):175–85. doi: 10.1007/s00109-024-02510-z (PMC11799050; doi:10.1007/s00109-024-02510-z)
Supplement: Supplementary file 3 — Supplementary file3 (XLSX 22 KB) [file 109_2024_2510_MOESM3_ESM.xlsx]

## Sheet: Sheet1
Gene.refGene	hg38	Class	GENO	InterVar	ClinVar by Annovar	ClinVarUpdate	HGMD classification
AMPD1	1:114684278:C:A	nonsynonymous SNV	0/1/325	Likely pathogenic	Likely pathogenic|Likely pathogenic	Conflicting_interpretations_of_pathogenicity	DM
ADAR	1:154602065:G:C	nonsynonymous SNV	0/3/323	Likely pathogenic	other|Pathogenic|Likely benign|Likely benign	Conflicting_interpretations_of_pathogenicity	DM
PKLR	1:155291918:G:A	nonsynonymous SNV	0/1/325	Benign	other	Pathogenic/Likely_pathogenic	DM
LMNA	1:156138507:C:T	nonsynonymous SNV	0/1/325	Likely pathogenic	Pathogenic|Pathogenic|Pathogenic|Uncertain significance|Likely pathogenic	Conflicting_interpretations_of_pathogenicity	DM
SPTA1	1:158685229:T:C	nonsynonymous SNV	0/1/325	Uncertain significance	Pathogenic	Uncertain_significance	DM
KCNJ10	1:160042021:C:T	nonsynonymous SNV	0/1/325	Uncertain significance	.	Likely_pathogenic	DM
EPHA2	1:16132227:C:T	nonsynonymous SNV	0/1/325	Likely benign	Pathogenic|Likely benign|Likely pathogenic	Conflicting_interpretations_of_pathogenicity	DM
F5	1:169555300:T:C	nonsynonymous SNV	0/1/325	Uncertain significance	Pathogenic	Conflicting_interpretations_of_pathogenicity	DM
PADI3	1:17262194:T:A	nonsynonymous SNV	0/5/321	Uncertain significance	Pathogenic	Pathogenic	DM
PADI3	1:17270928:C:T	nonsynonymous SNV	0/2/324	Uncertain significance	Pathogenic	Conflicting_interpretations_of_pathogenicity	DM
NPHS2	1:179561327:C:T	nonsynonymous SNV	0/1/325	Likely pathogenic	Pathogenic|Pathogenic|Pathogenic	Conflicting_interpretations_of_pathogenicity	DM
ECE1	1:21220008:G:A	nonsynonymous SNV	0/2/324	Likely pathogenic	Pathogenic	Pathogenic	DM
USH2A	1:216247118:C:A	nonsynonymous SNV	0/2/324	Likely pathogenic	other|Pathogenic|Pathogenic|Pathogenic|other|Pathogenic|Pathogenic	Pathogenic	DM
LEFTY2	1:225937517:C:T	nonsynonymous SNV	0/2/324	Uncertain significance	Pathogenic	Uncertain_significance	DM
PEX10	1:2405815:C:T	nonsynonymous SNV	0/1/325	Uncertain significance	Pathogenic	Conflicting_interpretations_of_pathogenicity	DM
GJB3	1:34785309:G:A	nonsynonymous SNV	0/2/324	Likely pathogenic	Pathogenic|Uncertain significance|Likely benign|Likely benign	Conflicting_interpretations_of_pathogenicity
MUTYH	1:45332803:T:C	nonsynonymous SNV	0/1/325	Likely pathogenic	Pathogenic|Pathogenic|Pathogenic|Pathogenic|not provided|Pathogenic	Pathogenic/Likely_pathogenic	DM
CPT2	1:53202427:C:T	nonsynonymous SNV	0/2/324	Uncertain significance	Pathogenic|Pathogenic|Pathogenic|Pathogenic	Conflicting_interpretations_of_pathogenicity	DM
ACADM	1:75732652:G:A	nonsynonymous SNV	0/2/324	Uncertain significance	Pathogenic|other	Conflicting_interpretations_of_pathogenicity	DM
PER3	1:7809893:C:G	nonsynonymous SNV	0/3/323	Uncertain significance	Pathogenic	Pathogenic	DM
PER3	1:7809900:A:G	nonsynonymous SNV	0/3/323	Uncertain significance	Pathogenic	Pathogenic	DM
ABCA4	1:94001992:C:G	nonsynonymous SNV	0/4/322	Uncertain significance	other|Likely pathogenic|Uncertain significance|Likely benign|Likely benign|Likely benign|Likely benign|Likely pathogenic	Conflicting_interpretations_of_pathogenicity	DM
ABCA4	1:94008251:C:T	nonsynonymous SNV	0/1/325	Uncertain significance	other|other|Pathogenic|Pathogenic|Pathogenic|Pathogenic	Conflicting_interpretations_of_pathogenicity	DM
ABCA4	1:94008252:C:T	nonsynonymous SNV	0/1/325	Likely pathogenic	Likely pathogenic	Pathogenic/Likely_pathogenic	DM
ABCA4	1:94010821:C:T	nonsynonymous SNV	0/1/325	Uncertain significance	not provided|Likely pathogenic	Conflicting_interpretations_of_pathogenicity	DM
ABCA4	1:94029527:G:A	nonsynonymous SNV	0/1/325	Uncertain significance	Pathogenic|Likely pathogenic	Pathogenic/Likely_pathogenic	DM
ABCA4	1:94080709:G:A	nonsynonymous SNV	0/1/325	Uncertain significance	.	Pathogenic/Likely_pathogenic	DM
ABCA4	1:94120994:G:A	nonsynonymous SNV	0/1/325	Uncertain significance	other|not provided	Pathogenic/Likely_pathogenic	DM
DPYD	1:97082391:T:A	nonsynonymous SNV	0/1/325	Likely benign	not provided|drug response|drug response|drug response|Likely pathogenic|drug response|drug response|drug response|drug response	drug_response	DM
UROS	10:125788993:C:T	nonsynonymous SNV	0/1/325	Uncertain significance	Pathogenic	Pathogenic	DM
MYO3A	10:26088306:G:A	nonsynonymous SNV	0/1/325	Uncertain significance	.	Likely_pathogenic	DM
CDH23	10:71709169:C:T	nonsynonymous SNV	0/2/324	Uncertain significance	Uncertain significance|Likely pathogenic	Uncertain_significance	DM
LDB3	10:86681680:C:T	nonsynonymous SNV	0/1/325	Uncertain significance	Pathogenic|Uncertain significance|Pathogenic|Likely benign|Uncertain significance	Conflicting_interpretations_of_pathogenicity	DM
ABCC2	10:99836125:G:A	nonsynonymous SNV	0/1/325	Uncertain significance	Pathogenic	Pathogenic/Likely_pathogenic	DM
DYNC2H1	11:103177664:G:A	nonsynonymous SNV	0/1/325	Uncertain significance	.	Pathogenic	DM
KCNJ1	11:128839369:C:T	nonsynonymous SNV	0/1/325	Uncertain significance	.	Likely_pathogenic	DM
ANO5	11:22218262:A:G	nonsynonymous SNV	0/1/325	Uncertain significance	Likely benign|Likely pathogenic|Likely pathogenic	Conflicting_interpretations_of_pathogenicity	DM
ANO5	11:22236206:G:T	nonsynonymous SNV	0/1/325	Uncertain significance	Pathogenic|Pathogenic|Pathogenic|Pathogenic	Pathogenic/Likely_pathogenic	DM
F2	11:46725897:G:A	nonsynonymous SNV	0/1/325	Likely benign	Pathogenic	Conflicting_interpretations_of_pathogenicity|_risk_factor	DM
F2	11:46729406:G:A	nonsynonymous SNV	0/1/325	Likely pathogenic	.	Likely_pathogenic	DM
MYBPC3	11:47333924:G:C	nonsynonymous SNV	0/5/321	Benign	Pathogenic\x2cBenign|other|Benign|other|Benign|Likely benign|Likely benign	Benign/Likely_benign	DM
MYBPC3	11:47342578:C:G	nonsynonymous SNV	0/1/325	Uncertain significance	Pathogenic|other|other|Pathogenic|Pathogenic|Pathogenic	Pathogenic	DM
HBD	11:5234080:G:C	nonsynonymous SNV	0/1/325	Uncertain significance	Pathogenic|other	Pathogenic|_other	DM
HBD	11:5234352:C:A	nonsynonymous SNV	0/1/325	Uncertain significance	Pathogenic|other|Pathogenic	Conflicting_interpretations_of_pathogenicity	DM
BEST1	11:61958252:C:G	nonsynonymous SNV	0/1/325	Uncertain significance	.	Pathogenic	DM
PC	11:66870419:C:A	nonsynonymous SNV	0/2/324	Likely pathogenic	Likely pathogenic	Conflicting_interpretations_of_pathogenicity
MYO7A	11:77190808:G:C	nonsynonymous SNV	0/1/325	Uncertain significance	.	Pathogenic/Likely_pathogenic	DM
MYO7A	11:77205599:G:A	nonsynonymous SNV	1/0/325	Likely pathogenic	Likely pathogenic	Pathogenic	DM
TYR	11:89178093:G:A	nonsynonymous SNV	0/2/324	Uncertain significance	Pathogenic|Pathogenic|Pathogenic	Pathogenic/Likely_pathogenic	DM
GNPTAB	12:101765143:C:T	nonsynonymous SNV	0/1/325	Uncertain significance	Pathogenic	Uncertain_significance	DM
PAH	12:102840472:C:T	nonsynonymous SNV	0/1/325	Likely pathogenic	Pathogenic|Pathogenic|Pathogenic	Pathogenic	DM
PAH	12:102840493:G:A	nonsynonymous SNV	0/1/325	Uncertain significance	Pathogenic|Pathogenic	Pathogenic	DM
PAH	12:102843683:C:T	nonsynonymous SNV	0/2/324	Likely pathogenic	not provided\x2cPathogenic|not provided	Pathogenic	DM
PAH	12:102852819:C:T	nonsynonymous SNV	0/1/325	Likely pathogenic	not provided\x2cPathogenic|Pathogenic	Pathogenic	DM
ACADS	12:120739362:G:T	nonsynonymous SNV	0/2/324	Likely pathogenic	Pathogenic	Conflicting_interpretations_of_pathogenicity	DM
LRP6	12:12181118:T:C	nonsynonymous SNV	0/1/325	Likely pathogenic	Pathogenic	Pathogenic	DM
LRRK2	12:40340400:G:A	nonsynonymous SNV	0/1/325	Likely pathogenic	Pathogenic|Pathogenic	Pathogenic/Likely_pathogenic|_risk_factor	DM
VDR	12:47865106:C:T	nonsynonymous SNV	0/1/325	Likely pathogenic	Pathogenic	Conflicting_interpretations_of_pathogenicity	DM
CYP27B1	12:57764147:C:T	nonsynonymous SNV	0/1/325	Uncertain significance	Pathogenic|Likely pathogenic	Pathogenic/Likely_pathogenic	DM
GDF3	12:7690177:G:A	nonsynonymous SNV	0/1/325	Benign	Pathogenic|Pathogenic|Likely benign|Likely benign|Likely benign|Likely benign	Conflicting_interpretations_of_pathogenicity	DM
BIVM-ERCC5;ERCC5	13:102866687:C:T	nonsynonymous SNV	0/1/325	Likely pathogenic	Pathogenic	Uncertain_significance	DM
F7	13:113118527:G:A	nonsynonymous SNV	0/1/325	Uncertain significance	.	Likely_pathogenic	DM
GJB2	13:20189313:A:G	nonsynonymous SNV	0/1/325	Uncertain significance	Pathogenic|Pathogenic|Pathogenic|Pathogenic|Pathogenic|Pathogenic|Pathogenic|Pathogenic|Pathogenic	Conflicting_interpretations_of_pathogenicity	DM
GJB2	13:20189473:C:T	nonsynonymous SNV	0/1/325	Uncertain significance	Likely pathogenic\x2cother|Pathogenic|other|Pathogenic	Pathogenic	DM
SACS	13:23339410:T:C	nonsynonymous SNV	0/1/325	Likely benign	Uncertain significance|Likely pathogenic|Benign	Conflicting_interpretations_of_pathogenicity	DM
PDX1	13:27920235:C:A	nonsynonymous SNV	0/1/325	Uncertain significance	Uncertain significance|Likely pathogenic	Conflicting_interpretations_of_pathogenicity	DM
RNASEH2B	13:50945445:G:A	nonsynonymous SNV	0/1/325	Uncertain significance	Pathogenic|Pathogenic|Pathogenic|Uncertain significance	Pathogenic/Likely_pathogenic	DM
ATP7B	13:51961849:A:C	nonsynonymous SNV	0/1/325	Uncertain significance	Pathogenic	Pathogenic/Likely_pathogenic	DM
ANG	14:20693686:A:T	nonsynonymous SNV	0/1/325	Likely benign	Pathogenic|Likely benign	Conflicting_interpretations_of_pathogenicity	DM
NIN	14:50757365:T:C	nonsynonymous SNV	0/1/325	Uncertain significance	Pathogenic	Likely_benign	DM
IVD	15:40407640:G:A	nonsynonymous SNV	0/1/325	Likely pathogenic	Likely pathogenic\x2cLikely pathogenic	Pathogenic/Likely_pathogenic	DM
CAPN3	15:42388944:G:A	nonsynonymous SNV	0/1/325	Uncertain significance	Likely pathogenic	Pathogenic/Likely_pathogenic	DM
CAPN3	15:42401752:G:A	nonsynonymous SNV	0/2/324	Likely pathogenic	Likely pathogenic	Pathogenic	DM
CDAN1	15:42725550:G:A	nonsynonymous SNV	0/1/325	Uncertain significance	Pathogenic	Pathogenic	DM
NR2E3	15:71813573:G:A	nonsynonymous SNV	0/2/324	Uncertain significance	Pathogenic|Pathogenic|Likely pathogenic|Pathogenic	Pathogenic/Likely_pathogenic	DM
HEXA	15:72350584:G:A	nonsynonymous SNV	0/1/325	Likely pathogenic	Pathogenic|Benign|other	Conflicting_interpretations_of_pathogenicity|_other	DM
CYP11A1	15:74343027:C:T	nonsynonymous SNV	0/1/325	Benign	Likely pathogenic	Conflicting_interpretations_of_pathogenicity	DM
MPI	15:74893306:G:A	nonsynonymous SNV	0/1/325	Uncertain significance	other|Pathogenic	Pathogenic/Likely_pathogenic	DM
FAH	15:80180172:G:A	nonsynonymous SNV	0/1/325	Likely pathogenic	other	Pathogenic/Likely_pathogenic	DM
POLG	15:89323460:C:G	nonsynonymous SNV	0/1/325	Uncertain significance	Pathogenic|Pathogenic|Pathogenic|Pathogenic|Uncertain significance|other|Pathogenic	Pathogenic/Likely_pathogenic	DM
SCNN1B	16:23380566:G:A	nonsynonymous SNV	0/1/325	Uncertain significance	.	Likely_pathogenic	DM
MEFV	16:3243257:C:A	nonsynonymous SNV	1/0/325	Benign	other|Likely pathogenic|Pathogenic	Conflicting_interpretations_of_pathogenicity	DM
MEFV	16:3243310:A:G	nonsynonymous SNV	0/1/325	Benign	Pathogenic|Pathogenic	Pathogenic/Likely_pathogenic	DM
MEFV	16:3243403:T:C	nonsynonymous SNV	0/1/325	Benign	not provided\x2cother|Likely pathogenic|other|Likely pathogenic|Uncertain significance|Uncertain significance|Uncertain significance|Uncertain significance|Uncertain significance|Uncertain significance	Conflicting_interpretations_of_pathogenicity	DM
LCAT	16:67942719:G:A	nonsynonymous SNV	0/1/325	Likely pathogenic	Pathogenic	Pathogenic	DM
PIEZO1	16:88733652:C:T	nonsynonymous SNV	0/1/325	Benign	Pathogenic	Conflicting_interpretations_of_pathogenicity	DM
APRT	16:88811577:G:C	nonsynonymous SNV	0/1/325	Uncertain significance	.	Pathogenic	DM
SPG7	16:89531961:G:A	nonsynonymous SNV	0/1/325	Likely pathogenic	Pathogenic|Pathogenic|Pathogenic	Conflicting_interpretations_of_pathogenicity	DM
ELAC2	17:12992957:C:T	nonsynonymous SNV	0/1/325	Likely pathogenic	Pathogenic|Likely benign	Conflicting_interpretations_of_pathogenicity
TNFRSF13B	17:16940415:G:T	nonsynonymous SNV	0/1/325	Benign	Pathogenic|Pathogenic|Likely pathogenic|Likely benign	Conflicting_interpretations_of_pathogenicity	DM
TCAP	17:39665814:G:A	nonsynonymous SNV	0/2/324	Likely pathogenic	Likely pathogenic|Uncertain significance	Uncertain_significance
BRCA1	17:43063903:G:A	nonsynonymous SNV	0/2/324	Uncertain significance	Uncertain significance|Uncertain significance|Uncertain significance|Uncertain significance|Uncertain significance\x2cPathogenic|Pathogenic|Pathogenic|other|Pathogenic|Pathogenic	Uncertain_significance	DM
ITGA2B	17:44381038:C:T	nonsynonymous SNV	0/1/325	Uncertain significance	Uncertain significance	Pathogenic	DM
COL1A1	17:50189878:C:T	nonsynonymous SNV	0/1/325	Uncertain significance	Likely pathogenic	Conflicting_interpretations_of_pathogenicity	DM
MPO	17:58272835:G:A	nonsynonymous SNV	0/2/324	Uncertain significance	Pathogenic|Pathogenic	Pathogenic/Likely_pathogenic	DM
BRIP1	17:61859862:G:C	nonsynonymous SNV	0/1/325	Uncertain significance	Pathogenic|Uncertain significance|Uncertain significance|Uncertain significance|Uncertain significance|Uncertain significance|Uncertain significance\x2cLikely pathogenic|Uncertain significance	Conflicting_interpretations_of_pathogenicity	DM
SCN4A	17:63945392:C:T	nonsynonymous SNV	0/2/324	Likely pathogenic	Likely pathogenic	Conflicting_interpretations_of_pathogenicity
KCNJ2	17:70175316:G:A	nonsynonymous SNV	0/1/325	Uncertain significance	Pathogenic|not provided|Uncertain significance|Likely pathogenic	Conflicting_interpretations_of_pathogenicity	DM
GAA	17:80113282:G:A	nonsynonymous SNV	0/1/325	Uncertain significance	Likely pathogenic|Likely pathogenic	Pathogenic/Likely_pathogenic	DM
PYCR1	17:81935111:G:A	nonsynonymous SNV	0/1/325	Likely pathogenic	Pathogenic	Pathogenic	DM
DSG2	18:31545820:G:A	nonsynonymous SNV	0/1/325	Uncertain significance	Uncertain significance|Uncertain significance\x2cPathogenic|Likely pathogenic	Conflicting_interpretations_of_pathogenicity	DM
TTR	18:31593016:T:C	nonsynonymous SNV	0/2/324	Uncertain significance	Uncertain significance|Likely pathogenic	Conflicting_interpretations_of_pathogenicity	DM
GCDH	19:12896949:G:A	nonsynonymous SNV	0/1/325	Uncertain significance	.	Pathogenic	DM
GCDH	19:12897833:A:G	nonsynonymous SNV	0/1/325	Uncertain significance	Pathogenic|Pathogenic	Pathogenic	DM
GCDH	19:12897860:G:A	nonsynonymous SNV	0/1/325	Likely pathogenic	Pathogenic|Pathogenic	Pathogenic	DM
C19orf12	19:29702747:T:C	nonsynonymous SNV	0/2/324	Uncertain significance	Pathogenic|Pathogenic|Pathogenic|Pathogenic|Pathogenic|Pathogenic	Conflicting_interpretations_of_pathogenicity	DM
APOC2	19:44948767:A:C	nonsynonymous SNV	0/1/325	Uncertain significance	Pathogenic	Conflicting_interpretations_of_pathogenicity	DM
FUT1	19:48750933:G:A	nonsynonymous SNV	0/1/325	Uncertain significance	Pathogenic	Pathogenic	DM
TRPM4	19:49196760:G:A	nonsynonymous SNV	0/1/325	Likely benign	other|Likely pathogenic|Uncertain significance	Conflicting_interpretations_of_pathogenicity	DM
SCN9A	2:166281786:T:C	nonsynonymous SNV	0/2/324	Likely benign	Pathogenic|Likely benign|Likely benign|Likely benign|Likely benign|Uncertain significance|Uncertain significance|Uncertain significance	Conflicting_interpretations_of_pathogenicity	DM
ABCB11	2:168972025:C:T	nonsynonymous SNV	0/2/324	Likely pathogenic	Likely pathogenic	Conflicting_interpretations_of_pathogenicity	DM
ABCB11	2:168995461:C:T	nonsynonymous SNV	0/1/325	Uncertain significance	.	Pathogenic	DM
CHRNA1	2:174750143:C:G	nonsynonymous SNV	0/1/325	Likely pathogenic	Pathogenic	Uncertain_significance
CYP27A1	2:218809731:G:A	nonsynonymous SNV	0/1/325	Uncertain significance	Pathogenic	Conflicting_interpretations_of_pathogenicity	DM
CYP27A1	2:218814186:C:T	nonsynonymous SNV	0/1/325	Uncertain significance	Pathogenic\x2cPathogenic|Pathogenic	Pathogenic/Likely_pathogenic	DM
COL6A3	2:237371861:C:T	nonsynonymous SNV	0/2/324	Uncertain significance	Likely pathogenic|other|Likely benign|Likely benign	Conflicting_interpretations_of_pathogenicity	DM
HADHA	2:26195184:C:G	nonsynonymous SNV	0/1/325	Uncertain significance	Pathogenic|Pathogenic|Pathogenic|Pathogenic	Pathogenic	DM
OTOF	2:26465753:A:G	nonsynonymous SNV	0/1/325	Uncertain significance	other|Likely pathogenic	Pathogenic	DM
IFT172	2:27480049:G:A	nonsynonymous SNV	0/2/324	Likely pathogenic	Pathogenic	Uncertain_significance	DM
SPAST	2:32144945:A:G	nonsynonymous SNV	0/1/325	Likely pathogenic	Likely pathogenic	Conflicting_interpretations_of_pathogenicity	DM
MCEE	2:71110074:G:A	nonsynonymous SNV	0/1/325	Uncertain significance	Pathogenic	Conflicting_interpretations_of_pathogenicity	DM
MYLK2	20:31820333:C:T	nonsynonymous SNV	0/1/325	Uncertain significance	Pathogenic	Conflicting_interpretations_of_pathogenicity	DM
ACSS2	20:34921805:T:C	nonsynonymous SNV	0/3/323	Uncertain significance	.	Pathogenic	DM
PIGT	20:45424323:C:T	nonsynonymous SNV	0/1/325	Uncertain significance	Pathogenic	Pathogenic/Likely_pathogenic	DM
PROKR2	20:5302677:A:C	nonsynonymous SNV	0/3/323	Benign	Pathogenic|Likely benign|Likely benign	Conflicting_interpretations_of_pathogenicity	DM
PROKR2	20:5314116:C:A	nonsynonymous SNV	0/2/324	Likely benign	Likely benign\x2cPathogenic|Uncertain significance	Conflicting_interpretations_of_pathogenicity	DM
CYP24A1	20:54158136:G:A	nonsynonymous SNV	0/1/325	Uncertain significance	Pathogenic|Pathogenic	Pathogenic	DM
HSF2BP	21:43630396:G:A	nonsynonymous SNV	0/2/324	Uncertain significance	.	Pathogenic	DM
AIRE	21:44291116:G:A	nonsynonymous SNV	0/1/325	Benign	Likely pathogenic	Conflicting_interpretations_of_pathogenicity	DM
SERPIND1	22:20779935:G:A	nonsynonymous SNV	0/1/325	Uncertain significance	Pathogenic	Benign	DM
CHEK2	22:28695219:G:A	nonsynonymous SNV	0/1/325	Likely benign	other|Pathogenic|Pathogenic|Pathogenic|Pathogenic|Uncertain significance|Pathogenic	Conflicting_interpretations_of_pathogenicity	DM
CHEK2	22:28725254:G:A	nonsynonymous SNV	0/1/325	Likely pathogenic	Pathogenic|Likely pathogenic|not provided|Likely pathogenic|Likely pathogenic\x2cLikely benign	Likely_pathogenic	DM
VHL	3:10149879:G:A	nonsynonymous SNV	0/1/325	Uncertain significance	Uncertain significance|Uncertain significance\x2cLikely pathogenic	Conflicting_interpretations_of_pathogenicity	DM
RHO	3:129528906:C:T	nonsynonymous SNV	0/1/325	Likely pathogenic	Pathogenic	Uncertain_significance	DM
GYG1	3:148996462:G:C	nonsynonymous SNV	0/1/325	Likely pathogenic	Pathogenic|Likely pathogenic	Conflicting_interpretations_of_pathogenicity	DM
CP	3:149178609:C:G	nonsynonymous SNV	0/2/324	Uncertain significance	Pathogenic|Pathogenic|Uncertain significance|Uncertain significance	Conflicting_interpretations_of_pathogenicity	DM
CP	3:149185366:G:A	nonsynonymous SNV	0/1/325	Uncertain significance	Pathogenic|Uncertain significance	Uncertain_significance	DM
BTD	3:15641939:G:T	nonsynonymous SNV	0/1/325	Likely pathogenic	Pathogenic	Pathogenic/Likely_pathogenic	DM
BTD	3:15644962:C:T	nonsynonymous SNV	0/1/325	Uncertain significance	Pathogenic	Uncertain_significance	DM
BTD	3:15645288:G:A	nonsynonymous SNV	0/2/324	Uncertain significance	Pathogenic\x2cPathogenic	Uncertain_significance	DM
BTD	3:15645311:C:G	nonsynonymous SNV	0/1/325	Uncertain significance	Pathogenic	Conflicting_interpretations_of_pathogenicity	DM
PLD1	3:171676807:G:A	nonsynonymous SNV	0/1/325	Uncertain significance	.	Likely_pathogenic	DM
SPATA16	3:173019486:C:T	nonsynonymous SNV	0/1/325	Likely pathogenic	Pathogenic	Conflicting_interpretations_of_pathogenicity	DM
OPA1	3:193643378:A:G	nonsynonymous SNV	0/1/325	Uncertain significance	Pathogenic|Likely pathogenic|Pathogenic|Uncertain significance|Likely benign	Conflicting_interpretations_of_pathogenicity	DM
SCN5A	3:38550895:C:T	nonsynonymous SNV	0/2/324	Uncertain significance	Pathogenic|not provided|Uncertain significance|Uncertain significance|Likely pathogenic	Uncertain_significance	DM
COL7A1	3:48568804:G:A	nonsynonymous SNV	0/1/325	Uncertain significance	.	Pathogenic	DM
ZMYND10	3:50345495:A:G	nonsynonymous SNV	0/1/325	Uncertain significance	Likely pathogenic	Pathogenic	DM
ABHD14A-ACY1;ACY1	3:51988821:C:T	nonsynonymous SNV	0/1/325	Uncertain significance	Pathogenic|Uncertain significance	Conflicting_interpretations_of_pathogenicity	DM
ABHD14A-ACY1;ACY1	3:51989026:G:A	nonsynonymous SNV	0/1/325	Likely benign	Pathogenic|Benign	Conflicting_interpretations_of_pathogenicity	DM
CACNA1D	3:53673723:C:T	nonsynonymous SNV	0/1/325	Uncertain significance	Pathogenic	Conflicting_interpretations_of_pathogenicity	DM
GBE1	3:81642787:T:G	nonsynonymous SNV	0/1/325	Likely pathogenic	Likely pathogenic\x2cPathogenic|Pathogenic|Pathogenic|Pathogenic	Pathogenic	DM
CAV3	3:8745627:C:G	nonsynonymous SNV	0/2/324	Uncertain significance	Pathogenic|not provided|other|Likely benign|Likely benign|Likely benign|Uncertain significance|Uncertain significance|Uncertain significance|Uncertain significance|Uncertain significance|Uncertain significance	Conflicting_interpretations_of_pathogenicity	DM
OGG1	3:9750423:G:A	nonsynonymous SNV	0/2/324	Likely pathogenic	Pathogenic	Uncertain_significance	DM
PPA2	4:105399137:G:A	nonsynonymous SNV	0/1/325	Uncertain significance	Pathogenic	Likely_pathogenic	DM
CFI	4:109760371:C:T	nonsynonymous SNV	0/1/325	Uncertain significance	Pathogenic|Likely benign	Likely_benign	DM
ANK2	4:113367764:C:A	nonsynonymous SNV	0/1/325	Uncertain significance	Pathogenic|not provided|Likely benign|other|Uncertain significance	Conflicting_interpretations_of_pathogenicity	DM
BBS7	4:121854790:G:A	nonsynonymous SNV	0/2/324	Likely pathogenic	Pathogenic|Pathogenic	Pathogenic	DM
SPATA5	4:123028199:A:G	nonsynonymous SNV	0/1/325	Uncertain significance	Likely pathogenic	Pathogenic/Likely_pathogenic	DM
KLKB1	4:186257283:G:A	nonsynonymous SNV	0/1/325	Uncertain significance	Pathogenic	Uncertain_significance	DM
FAT1	4:186620915:G:T	nonsynonymous SNV	0/1/325	Uncertain significance	.	Likely_pathogenic	DM
WFS1	4:6301815:G:A	nonsynonymous SNV	0/1/325	Uncertain significance	Pathogenic	Conflicting_interpretations_of_pathogenicity	DM
GNRHR	4:67754019:T:C	nonsynonymous SNV	0/1/325	Benign	Pathogenic|Pathogenic	Pathogenic/Likely_pathogenic	DM
CCT5	5:10256063:A:G	nonsynonymous SNV	0/2/324	Uncertain significance	Pathogenic|Likely pathogenic	Conflicting_interpretations_of_pathogenicity	DM
TERT	5:1278750:G:A	nonsynonymous SNV	0/1/325	Uncertain significance	Pathogenic|Uncertain significance|Uncertain significance	Uncertain_significance	DM
TERT	5:1294282:C:T	nonsynonymous SNV	0/1/325	Uncertain significance	Pathogenic|Pathogenic|Uncertain significance|Uncertain significance	Conflicting_interpretations_of_pathogenicity	DM
TGFBI	5:136055770:C:T	nonsynonymous SNV	0/1/325	Likely pathogenic	Pathogenic	Uncertain_significance
HARS2	5:140698056:G:A	nonsynonymous SNV	0/1/325	Uncertain significance	Likely benign	Pathogenic	DM
SLC26A2	5:149980428:C:T	nonsynonymous SNV	0/1/325	Benign	Pathogenic|Pathogenic|Pathogenic|Pathogenic|Pathogenic	Pathogenic/Likely_pathogenic	DM
C5orf42	5:37198775:G:A	nonsynonymous SNV	0/1/325	Uncertain significance	Pathogenic|Pathogenic	Conflicting_interpretations_of_pathogenicity	DM
C7	5:40959520:C:A	nonsynonymous SNV	0/3/323	Uncertain significance	Pathogenic|Pathogenic	Conflicting_interpretations_of_pathogenicity	DM
MCCC2	5:71641018:G:A	nonsynonymous SNV	0/1/325	Likely pathogenic	Pathogenic|Pathogenic	Pathogenic/Likely_pathogenic	DM
FIG4	6:109715133:T:C	nonsynonymous SNV	0/1/325	Uncertain significance	Pathogenic|other|Pathogenic|Pathogenic	Conflicting_interpretations_of_pathogenicity	DM
PRKN	6:161785820:G:A	nonsynonymous SNV	0/3/323	Uncertain significance	other|Pathogenic	Pathogenic	DM
LHFPL5	6:35814627:C:T	nonsynonymous SNV	0/1/325	Uncertain significance	Pathogenic	Pathogenic	DM
PKHD1	6:51791269:A:G	nonsynonymous SNV	0/1/325	Likely pathogenic	Likely pathogenic|Likely pathogenic	Conflicting_interpretations_of_pathogenicity	DM
PKHD1	6:52024676:C:T	nonsynonymous SNV	0/1/325	Uncertain significance	other|Likely pathogenic	Conflicting_interpretations_of_pathogenicity	DM
BCKDHB	6:80168923:A:T	nonsynonymous SNV	0/1/325	Likely pathogenic	Pathogenic|Pathogenic	Pathogenic/Likely_pathogenic	DM
FBXL4	6:98874354:T:G	nonsynonymous SNV	0/1/325	Uncertain significance	.	Pathogenic/Likely_pathogenic	DM
TFR2	7:100628294:C:T	nonsynonymous SNV	0/1/325	Uncertain significance	Pathogenic|Uncertain significance|Uncertain significance	Uncertain_significance	DM
CFTR	7:117536650:A:T	nonsynonymous SNV	0/1/325	Likely pathogenic	Likely pathogenic	Uncertain_significance	DM
CFTR	7:117592416:C:T	nonsynonymous SNV	0/1/325	Likely pathogenic	not provided|Likely pathogenic|Uncertain significance	Conflicting_interpretations_of_pathogenicity	DM
CFTR	7:117594945:G:T	nonsynonymous SNV	0/1/325	Likely pathogenic	Uncertain significance|Likely pathogenic|Uncertain significance	Conflicting_interpretations_of_pathogenicity	DM
CFTR	7:117603609:C:T	nonsynonymous SNV	0/1/325	Uncertain significance	Pathogenic\x2cBenign|Pathogenic	Uncertain_significance	DM
CFTR	7:117603708:C:T	nonsynonymous SNV	0/1/325	Likely pathogenic	Pathogenic|Pathogenic	Pathogenic|_drug_response	DM
CFTR	7:117610521:G:C	nonsynonymous SNV	0/2/324	Uncertain significance	other|other|Benign|other|Pathogenic|Likely benign	Conflicting_interpretations_of_pathogenicity	DM
CFTR	7:117611595:T:G	nonsynonymous SNV	0/1/325	Uncertain significance	other|Pathogenic	drug_response	DM
CFTR	7:117611637:C:T	nonsynonymous SNV	0/1/325	Likely pathogenic	not provided\x2cPathogenic	Pathogenic	DM
TRPV6	7:142876777:A:G	nonsynonymous SNV	0/2/324	Uncertain significance	.	Pathogenic/Likely_pathogenic	DM
KCNH2	7:150952508:G:A	nonsynonymous SNV	0/1/325	Uncertain significance	not provided	Pathogenic/Likely_pathogenic	DM
MAD1L1	7:2225526:G:A	nonsynonymous SNV	0/1/325	Benign	Pathogenic	Pathogenic	DM
PEX1	7:92501562:C:T	nonsynonymous SNV	0/1/325	Likely pathogenic	Pathogenic|not provided|Pathogenic|Pathogenic|Pathogenic	Pathogenic	DM
COL1A2	7:94425198:G:A	nonsynonymous SNV	0/1/325	Uncertain significance	.	Pathogenic	DM
SLC25A32	8:103403276:C:T	nonsynonymous SNV	0/2/324	Likely pathogenic	Pathogenic	Pathogenic	DM
ZFPM2	8:105419192:A:G	nonsynonymous SNV	0/1/325	Likely benign	Pathogenic|Pathogenic|Pathogenic|Likely benign	Likely_benign	DM
KCNQ3	8:132134369:G:A	nonsynonymous SNV	0/1/325	Likely pathogenic	Pathogenic|other|Likely benign|Likely benign\x2cUncertain significance	Benign/Likely_benign
ALDOB	9:101427498:G:T	nonsynonymous SNV	0/1/325	Likely pathogenic	Pathogenic|Pathogenic	Pathogenic	DM
CRB2	9:123376950:G:A	nonsynonymous SNV	0/1/325	Uncertain significance	Pathogenic	Benign/Likely_benign	DM
SURF1	9:133352707:C:T	nonsynonymous SNV	0/1/325	Uncertain significance	.	Pathogenic/Likely_pathogenic	DM
GALT	9:34648170:A:G	nonsynonymous SNV	0/1/325	Likely pathogenic	Pathogenic|Pathogenic	Conflicting_interpretations_of_pathogenicity	DM
GLDC	9:6588403:C:T	nonsynonymous SNV	0/1/325	Uncertain significance	other|Likely pathogenic	Conflicting_interpretations_of_pathogenicity	DM
LAMB3	1:209625721:G:A	stopgain	0/1/325	Pathogenic	Pathogenic|Pathogenic|Pathogenic	Pathogenic	DM
MMACHC	1:45508266:C:T	stopgain	0/1/325	Pathogenic	Pathogenic|Pathogenic	Pathogenic	DM
C8B	1:56940965:G:A	stopgain	0/1/325	Pathogenic	Pathogenic	Pathogenic	DM
AGL	1:99861676:C:T	stopgain	0/1/325	Pathogenic	Pathogenic	Pathogenic/Likely_pathogenic	DM
HPS6	10:102067293:C:T	stopgain	0/1/325	Uncertain significance	.	Pathogenic/Likely_pathogenic	DM
DYNC2H1	11:103152265:C:T	stopgain	0/2/324	Pathogenic	.	Pathogenic
PYGM	11:64759751:G:A	stopgain	0/1/325	Uncertain significance	Pathogenic|Pathogenic	Pathogenic	DM
BBS1	11:66531692:G:T	stopgain	0/1/325	Pathogenic	Pathogenic|Likely pathogenic	Pathogenic/Likely_pathogenic	DM
CACNA2D4	12:1844466:G:T	stopgain	0/1/325	Pathogenic	Pathogenic|Uncertain significance	Conflicting_interpretations_of_pathogenicity	DM
ITGA7	12:55701142:G:A	stopgain	0/1/325	Likely pathogenic	.	Pathogenic
GJB2	13:20189443:C:A	stopgain	0/1/325	Uncertain significance	Pathogenic|Pathogenic|Pathogenic|Pathogenic	Pathogenic	DM
TTLL5	14:75766273:G:A	stopgain	0/1/325	Pathogenic	.	Pathogenic	DM
TRIP4	15:64409710:C:T	stopgain	0/1/325	Pathogenic	.	Pathogenic/Likely_pathogenic
SLC24A1	15:65639613:C:T	stopgain	0/1/325	Pathogenic	.	Pathogenic	DM
HEXA	15:72355562:G:A	stopgain	0/1/325	Pathogenic	Pathogenic|Pathogenic	Pathogenic	DM
NTHL1	16:2044722:G:A	stopgain	0/1/325	Pathogenic	.	Pathogenic	DM
ROGDI	16:4800500:G:A	stopgain	0/1/325	Pathogenic	.	Pathogenic
FANCA	16:89767185:G:A	stopgain	0/1/325	Pathogenic	Pathogenic	Pathogenic/Likely_pathogenic	DM
NAGLU	17:42543882:C:T	stopgain	0/1/325	Uncertain significance	Pathogenic|Pathogenic	Pathogenic	DM
KCNJ16	17:70132613:C:T	stopgain	0/1/325	Uncertain significance	.	Pathogenic	DM
FUT2	19:48703560:C:T	stopgain	0/2/324	Benign	.	Pathogenic	DM
GALNT3	2:165770685:G:A	stopgain	0/2/324	Pathogenic	.	Pathogenic
TTN	2:178569478:G:A	stopgain	0/1/325	Pathogenic	Likely pathogenic	Pathogenic/Likely_pathogenic	DM
BCS1L	2:218661153:C:T	stopgain	0/1/325	Pathogenic	Pathogenic|Pathogenic|Pathogenic	Pathogenic	DM
ABCG8	2:43873809:C:T	stopgain	0/2/324	Pathogenic	other	Pathogenic	DM
MOGS	2:74464705:G:A	stopgain	0/1/325	Pathogenic	Pathogenic	Pathogenic	DM
SLC2A10	20:46725453:T:A	stopgain	0/1/325	Pathogenic	Pathogenic	Pathogenic	DM
TRIOBP	22:37725629:C:T	stopgain	0/2/324	Pathogenic	.	Pathogenic/Likely_pathogenic
GFM1	3:158645740:C:T	stopgain	0/1/325	Pathogenic	.	Pathogenic
AHSG	3:186613145:A:T	stopgain	0/1/325	Uncertain significance	.	Pathogenic	DM
QARS	3:49099391:G:A	stopgain	0/1/325	Pathogenic	.	Pathogenic
IDUA	4:1004313:C:T	stopgain	0/1/325	Uncertain significance	.	Pathogenic	DM
TBCK	4:106262103:G:A	stopgain	0/6/320	Pathogenic	Pathogenic|Pathogenic	Pathogenic	DM
PIGG	4:521842:G:A	stopgain	0/1/325	Pathogenic	.	Pathogenic
IDUA	4:987858:C:T	stopgain	0/1/325	Pathogenic	Pathogenic|Pathogenic|Pathogenic|Pathogenic|Pathogenic|Pathogenic	Pathogenic	DM
DNAH5	5:13794031:G:A	stopgain	0/1/325	Pathogenic	.	Pathogenic	DM
GCNT2	6:10528925:G:A	stopgain	0/1/325	Pathogenic	.	Pathogenic
AGK	7:141636963:C:A	stopgain	0/1/325	Pathogenic	.	Pathogenic	DM
SLC25A13	7:96193102:G:A	stopgain	0/1/325	Pathogenic	Pathogenic	Pathogenic	DM
TG	8:132882609:C:T	stopgain	0/1/325	Pathogenic	Pathogenic|Pathogenic|Pathogenic	Pathogenic	DM
ELP1	9:108878731:G:A	stopgain	0/1/325	Pathogenic	.	Pathogenic/Likely_pathogenic	DM
MPDZ	9:13168409:G:A	stopgain	0/1/325	Pathogenic	.	Pathogenic	DM
SURF1	9:133352509:G:A	stopgain	0/1/325	Pathogenic	Pathogenic	Pathogenic	DM
FREM1	9:14846065:G:A	stopgain	0/1/325	Pathogenic	.	Likely_pathogenic
VPS13A	9:77302991:C:T	stopgain	0/2/324	Pathogenic	Pathogenic	Pathogenic	DM
C9	5:39342112:G:A	stopgain	0/1/325	Likely benign	other|Pathogenic	Pathogenic/Likely_pathogenic	DM
ACADSB	10:123037848:G:A	splicing	0/1/325	Pathogenic	Pathogenic	Conflicting_interpretations_of_pathogenicity
C2CD3	11:74084972:T:A	splicing	0/1/325	Pathogenic	Pathogenic	Pathogenic	DM
TYR	11:89227821:A:G	splicing	0/1/325	Pathogenic	.	Pathogenic	DM
AAAS	12:53308051:C:T	splicing	0/3/323	Pathogenic	Pathogenic	Pathogenic	DM
KIAA0586	14:58512521:G:A	splicing	0/1/325	Pathogenic	.	Likely_pathogenic
PIGQ	16:576255:G:A	splicing	0/2/324	Pathogenic	.	Pathogenic/Likely_pathogenic	DM
BCKDHA	19:41410817:G:A	splicing	0/1/325	Pathogenic	Pathogenic|Pathogenic	Pathogenic/Likely_pathogenic	DM
CSTB	21:43774760:C:G	splicing	0/1/325	Pathogenic	Pathogenic|Pathogenic|Pathogenic	Conflicting_interpretations_of_pathogenicity	DM
XPC	3:14148732:C:G	splicing	0/1/325	Pathogenic	Pathogenic	Pathogenic	DM
IFT80	3:160307782:C:A	splicing	0/2/324	Pathogenic	.	Likely_pathogenic
SLC25A20	3:48891978:A:G	splicing	0/1/325	Pathogenic	.	Likely_pathogenic
GBE1	3:81648854:A:G	splicing	0/1/325	Pathogenic	Pathogenic|Pathogenic|Likely pathogenic	Pathogenic	DM
FRAS1	4:78537201:G:A	splicing	0/1/325	Pathogenic	.	Pathogenic
C6	5:41149933:A:G	splicing	0/3/323	Pathogenic	Pathogenic	Conflicting_interpretations_of_pathogenicity	DM
EYS	6:64813377:C:A	splicing	0/1/325	Pathogenic	Pathogenic	Pathogenic/Likely_pathogenic	DM
LMBRD1	6:69699041:A:G	splicing	0/2/324	Pathogenic	.	Likely_pathogenic
CFTR	7:117606754:G:A	splicing	0/1/325	Pathogenic	Pathogenic|Pathogenic|Pathogenic	Pathogenic	DM
