# Supplementary material for: Rare variants in cardiomyopathy genes predispose to cardiac injury in severe COVID-19 patients of African or Hispanic ancestry
Source: J Mol Med (Berl). 2024 Dec 27;103(2):175–85. doi: 10.1007/s00109-024-02510-z (PMC11799050; doi:10.1007/s00109-024-02510-z)
Supplement: Supplementary file 4 — Supplementary file4 (XLSX 926 KB) [file 109_2024_2510_MOESM4_ESM.xlsx]

## Sheet: Sheet1
GENE	DOM_case	DOM_case1	DOM_control	DOM_control1	P_DOM_AFR	GENE	DOM_case	DOM_case1	DOM_control	DOM_control1	P_DOM_NFE	GENE	sig
NOMO2	30	296	4	5171	1.55853e-33	NOMO2	30	296	22	33203	2.41759e-47	NOMO2	sig
AHNAK	37	289	57	4932	1.60562e-21	AHNAK	37	289	968	31112	1.32006e-11	AHNAK	sig
MUC16	65	261	207	4128	3.57574e-20	MUC16	65	261	2432	27023	4.22477e-11	MUC16	sig
DNAH7	26	300	26	4294	3.55269e-17	DNAH7	26	300	682	28645	1.0112e-07	DNAH7	sig
TSHZ3	16	310	4	5031	9.51931e-17	TSHZ3	16	310	113	32641	2.13922e-13	TSHZ3	sig
SLC27A6	17	309	7	5172	2.14458e-16	SLC27A6	17	309	5	33339	9.56335e-31	SLC27A6	sig
CAND2	22	304	16	4074	4.77795e-16	CAND2	22	304	396	27253	5.23596e-09	CAND2	sig
KIAA0586	19	307	7	2971	1.64084e-14	KIAA0586	19	307	213	19352	1.02267e-08	KIAA0586	sig
PKHD1	29	297	60	4921	1.68698e-14	PKHD1	29	297	1036	30947	1.52938e-06	PKHD1	sig
PLD1	23	303	20	3428	3.18875e-14	PLD1	23	303	335	21837	3.0231e-09	PLD1	sig
TPO	18	308	9	3681	3.57498e-14	TPO	18	308	331	23369	1.56271e-06	TPO	sig
MDC1	19	307	18	4838	5.62894e-14	MDC1	19	307	31	32384	1.24976e-25	MDC1	sig
OBSCN	35	291	84	4077	1.51203e-13	OBSCN	35	291	809	28113	3.01838e-11	OBSCN	sig
PCLO	21	305	24	4407	1.59211e-13	PCLO	21	305	33	29538	1.20932e-27	PCLO	sig
OR51A4	15	311	9	5190	2.1554e-13	OR51A4	15	311	289	33074	3.38513e-07	OR51A4	sig
ATM	20	306	26	5132	2.33745e-13	ATM	20	306	490	32742	1.71477e-07	ATM	sig
SYNE1	25	301	52	5131	5.6837e-13	SYNE1	25	301	255	33075	6.27283e-17	SYNE1	sig
WDR49	13	313	5	5164	5.85829e-13	WDR49	13	313	134	33123	2.32387e-09	WDR49	sig
MYH1	18	308	17	4517	7.62909e-13	MYH1	18	308	92	29089	2.99483e-16	MYH1	sig
NCKAP5	19	307	23	4790	1.23236e-12	NCKAP5	19	307	243	32588	1.8578e-11	NCKAP5	sig
FOXA2	14	312	9	5184	2.41657e-12	FOXA2	14	312	17	33297	1.11336e-20	FOXA2	sig
APOB	25	301	57	5124	2.84326e-12	APOB	25	301	787	32565	4.56403e-07	APOB	sig
ZNF300	13	313	7	5168	4.68856e-12	ZNF300	13	313	7	33284	3.84868e-22	ZNF300	sig
SYNE2	25	301	54	4719	5.966e-12	SYNE2	25	301	703	30581	1.93207e-07	SYNE2	sig
METTL27	12	314	5	5175	7.22282e-12	METTL27	12	314	6	33211	1.02168e-20	METTL27	sig
MUC5B	31	295	82	4311	8.46051e-12	MUC5B	31	295	1092	29061	1.64537e-06	MUC5B	sig
KIAA1614	14	312	6	3605	1.34064e-11	KIAA1614	14	312	55	24714	2.39803e-13	KIAA1614	sig
LRRC75A	15	311	9	3767	1.58383e-11	LRRC75A	15	311	139	24237	2.19264e-09	LRRC75A	sig
NEFH	15	311	13	4746	1.62171e-11	NEFH	15	311	1	31748	1.46331e-29	NEFH	sig
CEP192	12	314	3	3818	1.68691e-11	CEP192	12	314	21	23618	9.01388e-15	CEP192	sig
PIK3C2G	14	312	7	3811	1.86674e-11	PIK3C2G	14	312	66	24639	2.12824e-12	PIK3C2G	sig
MAN2B1	13	313	9	5188	2.56711e-11	MAN2B1	13	313	237	33083	1.16811e-06	MAN2B1	sig
ITPR2	17	309	20	4511	3.51341e-11	ITPR2	17	309	94	30777	2.61372e-15	ITPR2	sig
IFT140	11	315	3	4432	3.99095e-11	IFT140	11	315	36	28742	3.57932e-12	IFT140	sig
XIRP2	21	305	38	4582	4.35921e-11	XIRP2	21	305	444	31153	1.76383e-08	XIRP2	sig
EXOC3	10	316	2	4886	4.71961e-11	EXOC3	10	316	14	33301	1.10642e-14	EXOC3	sig
OR12D2	13	313	8	4574	4.87184e-11	OR12D2	13	313	158	31478	2.58757e-08	OR12D2	sig
SCARA3	13	313	2	2466	5.04762e-11	SCARA3	13	313	6	16184	1.32751e-18	SCARA3	sig
ZNF93	12	314	7	5058	6.74446e-11	ZNF93	12	314	3	33149	2.6306e-22	ZNF93	sig
MUC6	19	307	26	4097	6.86215e-11	MUC6	19	307	197	27924	8.46242e-12	MUC6	sig
HELZ2	22	304	14	1942	7.55829e-11	HELZ2	22	304	184	13156	4.2022e-09	HELZ2	sig
ANK2	20	306	37	4817	7.6456e-11	ANK2	20	306	226	30979	1.61831e-12	ANK2	sig
FAT2	20	306	38	4872	9.09539e-11	FAT2	20	306	269	31272	2.5494e-11	FAT2	sig
STAT3	12	314	5	4083	9.59087e-11	STAT3	12	314	4	24957	2.99251e-20	STAT3	sig
SLC22A25	10	316	3	5190	1.10455e-10	SLC22A25	10	316	62	33231	2.01788e-09	SLC22A25	sig
POLH	8	318	0	5196	1.36013e-10	POLH	8	318	0	33360	7.0618e-17	POLH	sig
DNAH5	30	296	104	4995	1.53363e-10	DNAH5	30	296	105	32501	7.06185e-32	DNAH5	sig
KMT2C	16	310	23	5151	1.75099e-10	KMT2C	16	310	231	33074	3.1307e-09	KMT2C	sig
NFATC3	15	311	9	3105	1.94982e-10	NFATC3	15	311	21	19983	3.55067e-18	NFATC3	sig
ZNFX1	18	308	33	5169	2.19731e-10	ZNFX1	18	308	474	32884	1.81583e-06	ZNFX1	sig
MOGS	10	316	3	4782	2.35111e-10	MOGS	10	316	40	32920	5.13794e-11	MOGS	sig
LRP2	22	304	52	4872	2.62648e-10	LRP2	22	304	267	31463	3.33513e-13	LRP2	sig
TAF1L	12	314	9	5192	2.64437e-10	TAF1L	12	314	199	33170	1.16834e-06	TAF1L	sig
HEATR5A	14	312	11	4026	2.70629e-10	HEATR5A	14	312	76	26531	4.33419e-12	HEATR5A	sig
MYO9A	18	308	34	5148	3.37407e-10	MYO9A	18	308	133	33068	1.06435e-14	MYO9A	sig
LRBA	13	313	12	4950	3.90007e-10	LRBA	13	313	88	31507	3.77535e-11	LRBA	sig
CREBBP	13	313	11	4583	4.82734e-10	CREBBP	13	313	103	29593	4.64146e-10	CREBBP	sig
MDN1	14	312	13	4259	5.33014e-10	MDN1	14	312	103	27344	1.10681e-10	MDN1	sig
MYBPC3	20	306	26	3228	5.43584e-10	MYBPC3	20	306	315	21922	1.05415e-07	MYBPC3	sig
ALPK3	11	315	6	4756	5.54751e-10	ALPK3	11	315	98	31391	1.73646e-08	ALPK3	sig
HRNR	21	305	49	4828	6.6365e-10	HRNR	21	305	358	30923	5.69049e-10	HRNR	sig
KCNH6	15	311	22	5171	7.73395e-10	KCNH6	15	311	114	33170	2.53532e-12	KCNH6	sig
MYO1E	12	314	8	4324	8.5906e-10	MYO1E	12	314	108	27692	1.6561e-08	MYO1E	sig
RP1	13	313	14	5083	9.87498e-10	RP1	13	313	74	33092	2.97373e-12	RP1	sig
MGA	18	308	30	4297	1.10186e-09	MGA	18	308	382	28909	5.79828e-07	MGA	sig
USH2A	20	306	49	5137	1.24918e-09	USH2A	20	306	516	32796	3.62591e-07	USH2A	sig
CEL	10	316	0	2098	1.71547e-09	CEL	10	316	5	15475	3.32937e-14	CEL	sig
FANCD2	12	314	12	5178	2.11696e-09	FANCD2	12	314	134	33158	2.1809e-08	FANCD2	sig
MYH15	12	314	5	3049	2.12513e-09	MYH15	12	314	5	20821	8.47903e-19	MYH15	sig
C12orf50	7	319	0	5198	2.3455e-09	C12orf50	7	319	38	33261	2.49769e-07	C12orf50	sig
MYO1A	16	310	19	3669	2.44525e-09	MYO1A	16	310	179	23557	1.1137e-08	MYO1A	sig
DSG1	15	311	17	3883	2.51967e-09	DSG1	15	311	22	24999	2.29107e-19	DSG1	sig
DNAH9	15	311	21	4523	2.71619e-09	DNAH9	15	311	45	29099	1.11839e-16	DNAH9	sig
FLG2	15	311	25	5177	2.76051e-09	FLG2	15	311	222	33146	1.3036e-08	FLG2	sig
PLCH2	14	312	9	2918	2.79679e-09	PLCH2	14	312	45	21175	1.79729e-13	PLCH2	sig
RPE65	10	316	6	5144	2.84136e-09	RPE65	10	316	115	33225	4.19015e-07	RPE65	sig
TCIRG1	10	316	5	4601	3.10763e-09	TCIRG1	10	316	41	29231	1.96148e-10	TCIRG1	sig
TPR	15	311	23	4790	3.21175e-09	TPR	15	311	276	32597	2.32771e-07	TPR	sig
USP43	12	314	8	3761	3.75189e-09	USP43	12	314	64	24863	2.59429e-10	USP43	sig
GRIN3B	9	317	3	4624	3.84536e-09	GRIN3B	9	317	12	30471	3.91515e-13	GRIN3B	sig
UNC79	12	314	13	5175	3.87297e-09	UNC79	12	314	56	33251	2.51839e-12	UNC79	sig
THSD7A	18	308	34	4330	4.37764e-09	THSD7A	18	308	46	29749	5.9539e-21	THSD7A	sig
SCLT1	9	317	4	5161	4.76518e-09	SCLT1	9	317	18	33206	2.77936e-12	SCLT1	sig
ATP7B	14	312	17	4279	5.07082e-09	ATP7B	14	312	254	29229	1.7581e-06	ATP7B	sig
ZNF530	11	315	10	5190	5.28746e-09	ZNF530	11	315	68	33284	2.97281e-10	ZNF530	sig
PRR12	11	315	2	2246	7.11582e-09	PRR12	11	315	15	16043	9.68885e-13	PRR12	sig
APC	12	314	12	4606	7.29849e-09	APC	12	314	147	30092	1.55723e-07	APC	sig
FYCO1	15	311	16	3380	8.24148e-09	FYCO1	15	311	133	21971	4.56039e-09	FYCO1	sig
IGSF10	14	312	23	5177	8.31289e-09	IGSF10	14	312	190	33167	1.44532e-08	IGSF10	sig
STON2	11	315	11	5191	9.98489e-09	STON2	11	315	159	33202	9.27598e-07	STON2	sig
GOLGB1	13	313	16	4533	1.08059e-08	GOLGB1	13	313	220	28969	2.22366e-06	GOLGB1	sig
RYR1	19	307	45	4607	1.10967e-08	RYR1	19	307	383	29428	1.01459e-07	RYR1	sig
TBCK	8	318	1	3805	1.16203e-08	TBCK	8	318	4	23614	5.11748e-13	TBCK	sig
OR56B1	9	317	5	5195	1.19665e-08	OR56B1	9	317	41	33277	1.19196e-09	OR56B1	sig
SLCO1B1	9	317	5	5169	1.24696e-08	SLCO1B1	9	317	5	33051	1.38758e-15	SLCO1B1	sig
MICAL1	14	312	24	5155	1.30848e-08	MICAL1	14	312	23	33252	2.47297e-19	MICAL1	sig
ANKRD26	13	313	18	4865	1.31897e-08	ANKRD26	13	313	217	32991	4.73807e-07	ANKRD26	sig
ERCC6L2	9	317	3	3894	1.56613e-08	ERCC6L2	9	317	73	24870	1.13721e-06	ERCC6L2	sig
ATN1	12	314	8	3252	1.69446e-08	ATN1	12	314	6	21523	1.69903e-18	ATN1	sig
LRRC8E	14	312	21	4498	1.8848e-08	LRRC8E	14	312	244	29084	1.19293e-06	LRRC8E	sig
ARHGAP24	8	318	3	5194	1.91391e-08	ARHGAP24	8	318	21	33314	2.55449e-10	ARHGAP24	sig
GLMP	12	314	16	5167	1.9465e-08	GLMP	12	314	7	33293	2.66923e-20	GLMP	sig
SRP72	11	315	11	4822	2.04541e-08	SRP72	11	315	19	32126	4.06732e-15	SRP72	sig
MSH3	16	310	36	5112	2.5283e-08	MSH3	16	310	279	32854	4.11266e-08	MSH3	sig
RNF111	10	316	9	5184	2.58867e-08	RNF111	10	316	98	33242	1.05749e-07	RNF111	sig
USP5	10	316	9	5176	2.62464e-08	USP5	10	316	1	33258	7.05384e-20	USP5	sig
GHITM	7	319	1	4891	2.64704e-08	GHITM	7	319	4	33300	2.40756e-12	GHITM	sig
ADGRB3	10	316	9	5158	2.7076e-08	ADGRB3	10	316	37	33186	2.46307e-11	ADGRB3	sig
DCN	9	317	6	5197	2.82389e-08	DCN	9	317	14	33354	4.8272e-13	DCN	sig
SMARCAL1	9	317	6	5183	2.88671e-08	SMARCAL1	9	317	4	33335	4.63396e-16	SMARCAL1	sig
PDGFRA	9	317	6	5182	2.89126e-08	PDGFRA	9	317	43	33258	1.72836e-09	PDGFRA	sig
CENPE	9	317	6	5135	3.1142e-08	CENPE	9	317	21	32405	1.02259e-11	CENPE	sig
ABCA12	11	315	13	5178	3.23965e-08	ABCA12	11	315	120	33150	6.8432e-08	ABCA12	sig
RPRD2	11	315	12	4880	3.29194e-08	RPRD2	11	315	151	33199	5.76704e-07	RPRD2	sig
ASPH	13	313	20	4802	3.75616e-08	ASPH	13	313	182	30420	1.76444e-07	ASPH	sig
NUP210	7	319	0	3381	3.8341e-08	NUP210	7	319	8	21544	8.88528e-10	NUP210	sig
ZNF726	12	314	13	4148	3.89978e-08	ZNF726	12	314	11	29850	2.49829e-18	ZNF726	sig
CFAP43	10	316	8	4580	3.91608e-08	CFAP43	10	316	109	29205	8.32959e-07	CFAP43	sig
ZBTB9	6	320	0	5196	4.05332e-08	ZBTB9	6	320	1	33345	5.46179e-12	ZBTB9	sig
HINT2	6	320	0	5194	4.06215e-08	HINT2	6	320	1	33358	5.44917e-12	HINT2	sig
ASPM	16	310	37	5042	4.09028e-08	ASPM	16	310	379	32711	2.07113e-06	ASPM	sig
CDH23	16	310	24	3514	4.43592e-08	CDH23	16	310	218	24268	9.45969e-08	CDH23	sig
KCNH2	10	316	7	4087	5.0837e-08	KCNH2	10	316	41	26564	4.84712e-10	KCNH2	sig
TRPV4	10	316	10	5122	5.45199e-08	TRPV4	10	316	89	32959	4.97905e-08	TRPV4	sig
ARSI	10	316	10	5121	5.46144e-08	ARSI	10	316	82	32913	2.48408e-08	ARSI	sig
PHRF1	10	316	6	3693	5.48436e-08	PHRF1	10	316	69	25877	5.09453e-08	PHRF1	sig
EMC1	8	318	4	5184	5.51756e-08	EMC1	8	318	30	33296	2.70375e-09	EMC1	sig
GPR179	16	310	31	4241	5.63868e-08	GPR179	16	310	328	28829	1.70764e-06	GPR179	sig
GPER1	6	320	0	4887	5.72708e-08	GPER1	6	320	1	31782	7.26145e-12	GPER1	sig
RBM44	6	320	0	4857	5.92897e-08	RBM44	6	320	21	33041	2.06079e-07	RBM44	sig
ABCC12	9	317	7	5190	6.17939e-08	ABCC12	9	317	38	33308	6.60238e-10	ABCC12	sig
MUC17	24	302	85	4595	7.46201e-08	MUC17	24	302	264	29731	1.20933e-14	MUC17	sig
KANSL1	10	316	9	4573	7.87473e-08	KANSL1	10	316	93	29333	2.08381e-07	KANSL1	sig
TEX38	11	315	0	1085	8.78005e-08	TEX38	11	315	8	4248	9.05459e-09	TEX38	sig
KIAA1109	10	316	10	4806	9.57029e-08	KIAA1109	10	316	8	32965	2.87648e-16	KIAA1109	sig
ASXL3	11	315	12	4362	9.62993e-08	ASXL3	11	315	103	29495	5.1456e-08	ASXL3	sig
USP34	7	319	2	4877	1.14696e-07	USP34	7	319	29	33103	5.12066e-08	USP34	sig
TEP1	13	313	25	5173	1.17411e-07	TEP1	13	313	33	33315	3.94543e-16	TEP1	sig
TET2	12	314	14	3919	1.2035e-07	TET2	12	314	46	25417	7.21206e-12	TET2	sig
RPGRIP1L	11	315	15	5013	1.22178e-07	RPGRIP1L	11	315	91	32497	6.07951e-09	RPGRIP1L	sig
KIF21B	8	318	5	5185	1.35726e-07	KIF21B	8	318	3	33190	1.18204e-14	KIF21B	sig
CHEK1	8	318	1	2647	1.57131e-07	CHEK1	8	318	35	17327	1.01038e-06	CHEK1	sig
HERC2	9	317	8	5040	1.57406e-07	HERC2	9	317	25	32850	3.21207e-11	HERC2	sig
ALMS1	18	308	53	4809	2.13032e-07	ALMS1	18	308	170	33077	4.82039e-13	ALMS1	sig
CTC1	14	312	24	4043	2.19632e-07	CTC1	14	312	5	27151	9.10399e-24	CTC1	sig
CHST12	11	315	16	4931	2.27515e-07	CHST12	11	315	20	32176	6.14308e-15	CHST12	sig
KIF6	7	319	3	5198	2.39998e-07	KIF6	7	319	5	33322	5.703e-12	KIF6	sig
OR2M5	12	314	13	3455	2.48115e-07	OR2M5	12	314	12	22234	1.55854e-16	OR2M5	sig
MAP1B	11	315	17	5098	2.58544e-07	MAP1B	11	315	29	33219	1.09946e-13	MAP1B	sig
DHX57	6	320	1	5199	2.68465e-07	DHX57	6	320	6	33347	6.91218e-10	DHX57	sig
EDRF1	6	320	1	5191	2.70789e-07	EDRF1	6	320	11	33353	8.87045e-09	EDRF1	sig
GAREM1	6	320	1	5162	2.79414e-07	GAREM1	6	320	4	33289	1.61392e-10	GAREM1	sig
CTNS	10	316	13	5134	2.79906e-07	CTNS	10	316	64	33078	2.77313e-09	CTNS	sig
PPARA	8	318	6	5141	3.19097e-07	PPARA	8	318	73	33228	1.24594e-06	PPARA	sig
FOXI1	6	320	1	5034	3.21524e-07	FOXI1	6	320	10	32758	6.43143e-09	FOXI1	sig
MFRP	8	318	6	5127	3.25434e-07	MFRP	8	318	5	32927	9.64693e-14	MFRP	sig
KRT5	6	320	1	5020	3.26564e-07	KRT5	6	320	15	32437	4.42315e-08	KRT5	sig
ZNF83	14	312	18	3095	3.49482e-07	ZNF83	14	312	19	19990	3.48929e-17	ZNF83	sig
RBM12	8	318	6	5063	3.56266e-07	RBM12	8	318	3	32973	1.24488e-14	RBM12	sig
MYLK	8	318	6	5038	3.69191e-07	MYLK	8	318	35	32254	9.78187e-09	MYLK	sig
ZNF292	11	315	16	4633	4.08353e-07	ZNF292	11	315	82	31454	3.14274e-09	ZNF292	sig
SLC39A6	9	317	9	4824	4.21666e-07	SLC39A6	9	317	99	32805	1.25877e-06	SLC39A6	sig
CLHC1	10	316	14	5177	4.22294e-07	CLHC1	10	316	37	33262	2.40969e-11	CLHC1	sig
HEATR4	8	318	7	5196	6.00083e-07	HEATR4	8	318	7	33363	4.27389e-13	HEATR4	sig
TARS	10	316	10	3884	6.0729e-07	TARS	10	316	43	24950	1.30333e-09	TARS	sig
RREB1	9	317	5	3175	6.14675e-07	RREB1	9	317	35	20566	2.12412e-08	RREB1	sig
MACF1	12	314	22	4718	6.24179e-07	MACF1	12	314	111	30393	8.05284e-09	MACF1	sig
KCNH8	8	318	7	5159	6.31614e-07	KCNH8	8	318	22	33224	3.52639e-10	KCNH8	sig
CAPN3	8	318	7	5157	6.3337e-07	CAPN3	8	318	17	33193	6.85506e-11	CAPN3	sig
WDR46	7	319	4	5163	6.53506e-07	WDR46	7	319	1	33330	5.9508e-14	WDR46	sig
TTC16	9	317	7	3834	6.8963e-07	TTC16	9	317	42	24658	1.81982e-08	TTC16	sig
ADNP	5	321	0	5191	6.99805e-07	ADNP	5	321	16	33349	1.47398e-06	ADNP	sig
NDUFA6	5	321	0	5190	7.00439e-07	NDUFA6	5	321	0	33281	8.33076e-11	NDUFA6	sig
SELE	5	321	0	5189	7.01075e-07	SELE	5	321	0	33291	8.31838e-11	SELE	sig
ZBTB6	5	321	0	5182	7.05543e-07	ZBTB6	5	321	15	33328	1.13561e-06	ZBTB6	sig
AMPD2	5	321	0	5180	7.06826e-07	AMPD2	5	321	1	33051	5.13085e-10	AMPD2	sig
GRIK2	9	317	6	3435	7.66939e-07	GRIK2	9	317	11	22103	3.76834e-12	GRIK2	sig
CRYGA	8	318	2	2596	8.11318e-07	CRYGA	8	318	8	16666	1.89061e-10	CRYGA	sig
THBD	8	318	6	4511	8.139e-07	THBD	8	318	23	30228	9.76545e-10	THBD	sig
CPNE3	8	318	6	4450	8.96563e-07	CPNE3	8	318	12	28569	2.68914e-11	CPNE3	sig
GLB1L2	11	315	14	3843	9.00779e-07	GLB1L2	11	315	32	24774	5.87548e-12	GLB1L2	sig
GEMIN5	8	318	6	4433	9.21253e-07	GEMIN5	8	318	33	28523	1.67108e-08	GEMIN5	sig
NPLOC4	5	321	0	4892	9.24733e-07	NPLOC4	5	321	11	33334	3.30191e-07	NPLOC4	sig
NUP188	6	320	1	4151	9.37064e-07	NUP188	6	320	7	26660	4.73611e-09	NUP188	sig
THBS1	6	320	1	4137	9.5465e-07	THBS1	6	320	5	26552	1.3334e-09	THBS1	sig
CHPF	5	321	0	4858	9.55471e-07	CHPF	5	321	3	32113	5.42877e-09	CHPF	sig
SPATA31D1	13	313	29	4807	9.61962e-07	SPATA31D1	13	313	17	33038	5.96785e-19	SPATA31D1	sig
PCSK5	9	317	9	4320	1.00522e-06	PCSK5	9	317	64	31093	6.65214e-08	PCSK5	sig
LOXL4	6	320	2	5173	1.04821e-06	LOXL4	6	320	5	33218	3.56569e-10	LOXL4	sig
UBAP2	11	315	21	5181	1.06906e-06	UBAP2	11	315	50	33309	1.60199e-11	UBAP2	sig
P3H2	6	320	2	5140	1.08607e-06	P3H2	6	320	0	33262	7.98543e-13	P3H2	sig
DNAH2	10	316	14	4633	1.09707e-06	DNAH2	10	316	48	29565	6.70819e-10	DNAH2	sig
PI4KA	11	315	21	5128	1.17545e-06	PI4KA	11	315	0	33109	6.39475e-23	PI4KA	sig
PRSS12	9	317	10	4516	1.26754e-06	PRSS12	9	317	21	29169	2.55619e-11	PRSS12	sig
SIM1	9	317	8	3840	1.34614e-06	SIM1	9	317	12	24746	2.42809e-12	SIM1	sig
LRPPRC	10	316	16	4990	1.40288e-06	LRPPRC	10	316	93	32630	7.97014e-08	LRPPRC	sig
CCDC175	10	316	0	902	1.56895e-06	CCDC175	10	316	0	3639	1.24205e-11	CCDC175	sig
PHLPP2	8	318	7	4526	1.60197e-06	PHLPP2	8	318	12	29180	2.28034e-11	PHLPP2	sig
DSCAML1	7	319	3	3825	1.6818e-06	DSCAML1	7	319	16	24629	1.24186e-08	DSCAML1	sig
FER1L6	8	318	6	4066	1.69552e-06	FER1L6	8	318	8	28107	3.25009e-12	FER1L6	sig
DUS2	8	318	8	4881	1.77214e-06	DUS2	8	318	11	32630	5.76993e-12	DUS2	sig
AJAP1	8	318	6	4039	1.77668e-06	AJAP1	8	318	10	26872	1.53721e-11	AJAP1	sig
CPAMD8	6	320	1	3626	1.96388e-06	CPAMD8	6	320	14	24811	1.50633e-07	CPAMD8	sig
MYH13	12	314	22	4170	2.09913e-06	MYH13	12	314	112	27661	2.42541e-08	MYH13	sig
AKAP13	10	316	13	4043	2.16302e-06	AKAP13	10	316	35	26011	1.57899e-10	AKAP13	sig
DNAH11	22	304	65	3408	2.18754e-06	DNAH11	22	304	150	22931	3.63327e-15	DNAH11	sig
KNL1	8	318	7	4232	2.56775e-06	KNL1	8	318	51	28863	2.96414e-07	KNL1
DNAJC2	10	316	17	4870	2.58519e-06	DNAJC2	10	316	5	33293	1.83926e-17	DNAJC2
ANKRD11	10	316	12	3726	2.60314e-06	ANKRD11	10	316	14	24787	1.9662e-13	ANKRD11
NBEAL2	9	317	10	4097	2.6951e-06	NBEAL2	9	317	32	28545	6.75108e-10	NBEAL2
MAST2	7	319	3	3530	2.77128e-06	MAST2	7	319	22	24821	7.00784e-08	MAST2
ZNF142	10	316	14	4142	2.82616e-06	ZNF142	10	316	13	28505	2.97644e-14	ZNF142
SEPTIN9	5	321	0	3804	2.97856e-06	SEPTIN9	5	321	4	26735	2.97813e-08	SEPTIN9
SNX18	6	320	3	5159	3.02957e-06	SNX18	6	320	8	33080	2.31612e-09	SNX18
LEMD3	6	320	3	5102	3.22017e-06	LEMD3	6	320	12	33163	1.3643e-08	LEMD3
LTBP2	9	317	5	2555	3.22413e-06	LTBP2	9	317	41	16289	4.66928e-07	LTBP2
CTTNBP2	10	316	19	5180	3.26138e-06	CTTNBP2	10	316	1	33349	6.86567e-20	CTTNBP2
BTD	6	320	3	5067	3.34414e-06	BTD	6	320	0	32502	9.16097e-13	BTD
CFAP58	7	319	6	5070	3.4238e-06	CFAP58	7	319	40	33114	3.50405e-07	CFAP58
PCDHGA6	6	320	3	4964	3.74256e-06	PCDHGA6	6	320	14	33268	2.75007e-08	PCDHGA6
GPR151	5	321	1	5202	3.95231e-06	GPR151	5	321	10	33359	2.2802e-07	GPR151
NOL11	5	321	1	5198	3.9665e-06	NOL11	5	321	0	33354	8.24087e-11	NOL11
SLC25A2	5	321	1	5193	3.98432e-06	SLC25A2	5	321	0	33344	8.25311e-11	SLC25A2
RBM15B	5	321	1	5183	4.02025e-06	RBM15B	5	321	9	33157	1.57859e-07	RBM15B
COL18A1	7	319	3	3321	4.03878e-06	COL18A1	7	319	12	23010	4.23336e-09	COL18A1
PLCH1	5	321	1	5177	4.04199e-06	PLCH1	5	321	1	33356	4.90306e-10	PLCH1
NRXN2	5	321	1	5171	4.06387e-06	NRXN2	5	321	2	33209	1.73971e-09	NRXN2
MGAT1	5	321	1	5160	4.10437e-06	MGAT1	5	321	14	33186	8.76559e-07	MGAT1
NFAT5	5	321	1	5147	4.15285e-06	NFAT5	5	321	10	33245	2.31854e-07	NFAT5
C14orf93	5	321	1	5104	4.31817e-06	C14orf93	5	321	2	32868	1.83062e-09	C14orf93
PHLDB2	9	317	13	4640	4.60611e-06	PHLDB2	9	317	11	29985	2.60206e-13	PHLDB2
NYNRIN	8	318	9	4615	4.67634e-06	NYNRIN	8	318	3	31832	1.64389e-14	NYNRIN
MCPH1	13	313	27	3868	4.86998e-06	MCPH1	13	313	156	26436	1.6053e-07	MCPH1
ESPL1	10	316	14	3867	5.003e-06	ESPL1	10	316	4	24840	1.1068e-16	ESPL1
ZBBX	5	321	1	4887	5.2837e-06	ZBBX	5	321	3	33204	4.60495e-09	ZBBX
SMAD9	10	316	9	2765	5.61628e-06	SMAD9	10	316	6	17382	2.82148e-14	SMAD9
REP15	7	319	7	5186	5.63503e-06	REP15	7	319	7	33358	2.41152e-11	REP15
APOH	7	319	2	2598	5.9241e-06	APOH	7	319	15	16589	1.2245e-07	APOH
SALL2	8	318	11	5129	6.22433e-06	SALL2	8	318	3	33177	1.1857e-14	SALL2
SLC52A3	6	320	2	3724	6.3245e-06	SLC52A3	6	320	19	24213	7.48175e-07	SLC52A3
KCNQ2	5	321	1	4669	6.52664e-06	KCNQ2	5	321	5	30762	2.96602e-08	KCNQ2
KRT39	10	316	21	5171	6.56682e-06	KRT39	10	316	134	33186	1.55029e-06	KRT39
TYR	6	320	4	5188	6.97234e-06	TYR	6	320	2	33278	2.19251e-11	TYR
SZT2	5	321	0	3121	7.35798e-06	SZT2	5	321	7	20004	7.41289e-07	SZT2
EPPK1	12	314	29	4603	7.43132e-06	EPPK1	12	314	111	32076	4.49278e-09	EPPK1
SOX17	10	316	0	725	7.48618e-06	SOX17	10	316	17	5766	6.1079e-07	SOX17
NOTCH1	9	317	9	3316	7.62033e-06	NOTCH1	9	317	13	23499	6.37615e-12	NOTCH1
CELSR1	10	316	20	4833	8.23615e-06	CELSR1	10	316	6	31532	8.3017e-17	CELSR1
MSH2	8	318	8	3902	8.41704e-06	MSH2	8	318	39	24278	1.72826e-07	MSH2
RAI1	6	320	3	4203	9.24343e-06	RAI1	6	320	0	27648	2.39285e-12	RAI1
CDHR3	9	317	15	4699	9.75402e-06	CDHR3	9	317	16	31884	1.76071e-12	CDHR3
CFAP54	7	319	1	1886	9.95297e-06	CFAP54	7	319	10	11946	1.3469e-07	CFAP54
CTNNA3	7	319	8	5187	1.00094e-05	CTNNA3	7	319	23	33310	1.26055e-08	CTNNA3
SLC4A2	7	319	6	4251	1.02136e-05	SLC4A2	7	319	13	26890	2.24256e-09	SLC4A2
PKN1	6	320	3	4037	1.14797e-05	PKN1	6	320	6	27554	2.12347e-09	PKN1
LYSMD1	4	322	0	5203	1.18777e-05	LYSMD1	4	322	4	33366	5.8396e-07	LYSMD1
SLC39A9	4	322	0	5197	1.19294e-05	SLC39A9	4	322	2	33330	1.27641e-07	SLC39A9
PGBD2	4	322	0	5192	1.19728e-05	PGBD2	4	322	2	33320	1.27792e-07	PGBD2
BAP1	4	322	0	5191	1.19814e-05	BAP1	4	322	3	33277	2.97374e-07	BAP1
BRINP3	4	322	0	5187	1.20163e-05	BRINP3	4	322	2	33164	1.30181e-07	BRINP3
PGAP1	4	322	0	5182	1.206e-05	PGAP1	4	322	1	33333	4.2865e-08	PGAP1
CCT5	4	322	0	5176	1.21127e-05	CCT5	4	322	4	33323	5.86928e-07	CCT5
ITCH	4	322	0	5175	1.21215e-05	ITCH	4	322	1	33318	4.29413e-08	ITCH
MNDA	4	322	0	5172	1.2148e-05	MNDA	4	322	6	33156	1.76799e-06	MNDA
BVES	4	322	0	5117	1.26466e-05	BVES	4	322	3	32800	3.1477e-07	BVES
ALS2	8	318	8	3664	1.29253e-05	ALS2	8	318	26	24975	9.38395e-09	ALS2
CFAP46	9	317	0	802	1.29924e-05	CFAP46	9	317	3	4100	1.03013e-08	CFAP46
CD1C	4	322	0	5075	1.30447e-05	CD1C	4	322	4	33272	5.90472e-07	CD1C
COLEC12	5	321	2	5201	1.31641e-05	COLEC12	5	321	3	33364	4.49716e-09	COLEC12
SRGAP3	5	321	2	5199	1.31875e-05	SRGAP3	5	321	3	33362	4.49849e-09	SRGAP3
SLC12A4	5	321	2	5166	1.35801e-05	SLC12A4	5	321	16	33160	1.51494e-06	SLC12A4
NDUFS2	5	321	2	5165	1.35923e-05	NDUFS2	5	321	8	33264	1.00714e-07	NDUFS2
CCDC149	8	318	13	5188	1.39037e-05	CCDC149	8	318	3	33348	1.13853e-14	CCDC149
ZNF155	5	321	2	5115	1.4215e-05	ZNF155	5	321	3	33363	4.49782e-09	ZNF155
PTPN14	6	320	5	5197	1.4428e-05	PTPN14	6	320	15	33346	3.76641e-08	PTPN14
CHDH	6	320	5	5193	1.44881e-05	CHDH	6	320	4	33344	1.59826e-10	CHDH
IZUMO1R	4	322	0	4903	1.48482e-05	IZUMO1R	4	322	0	33370	8.60226e-09	IZUMO1R
CNTN6	6	320	5	5157	1.50422e-05	CNTN6	6	320	16	33260	5.21346e-08	CNTN6
TJP1	4	322	0	4886	1.50429e-05	TJP1	4	322	0	33307	8.6669e-09	TJP1
DPY19L1	4	322	0	4884	1.5066e-05	DPY19L1	4	322	0	33283	8.69168e-09	DPY19L1
CALCRL	6	320	5	5153	1.51053e-05	CALCRL	6	320	1	32855	5.96325e-12	CALCRL
CBX8	6	320	2	3161	1.5165e-05	CBX8	6	320	3	19052	1.74179e-09	CBX8
PC	6	320	5	5148	1.51846e-05	PC	6	320	6	32843	7.56106e-10	PC
MUC3A	8	318	7	3253	1.56202e-05	MUC3A	8	318	12	24263	9.57368e-11	MUC3A
OR51E2	6	320	5	5117	1.56872e-05	OR51E2	6	320	15	33169	3.88484e-08	OR51E2
COBL	10	316	24	5177	1.63201e-05	COBL	10	316	21	33302	2.35086e-13	COBL
LRCH1	7	319	7	4346	1.67492e-05	LRCH1	7	319	8	27452	1.70366e-10	LRCH1
ANGPT1	7	319	9	5193	1.67597e-05	ANGPT1	7	319	4	33342	2.38672e-12	ANGPT1
COL24A1	9	317	17	4828	1.69042e-05	COL24A1	9	317	9	33074	3.23271e-14	COL24A1
FUT2	7	319	9	5174	1.71406e-05	FUT2	7	319	37	33238	2.13693e-07	FUT2
FAM161A	5	321	2	4899	1.73321e-05	FAM161A	5	321	3	33358	4.50115e-09	FAM161A
KRT2	7	319	9	5149	1.76568e-05	KRT2	7	319	20	33231	5.73215e-09	KRT2
PHF20L1	6	320	4	4361	1.78076e-05	PHF20L1	6	320	1	29031	1.24192e-11	PHF20L1
SYNM	10	316	19	4212	1.7959e-05	SYNM	10	316	27	29113	6.40084e-12	SYNM
CFAP44	5	321	1	3702	1.88831e-05	CFAP44	5	321	2	23268	1.00233e-08	CFAP44
ZNF493	8	318	13	4959	1.89291e-05	ZNF493	8	318	23	33053	4.9035e-10	ZNF493
KBTBD4	7	319	9	5060	1.96442e-05	KBTBD4	7	319	3	32747	9.91249e-13	KBTBD4
BTN2A1	8	318	14	5189	2.06833e-05	BTN2A1	8	318	21	33348	2.53439e-10	BTN2A1
KLHDC7A	7	319	6	3731	2.25878e-05	KLHDC7A	7	319	14	25414	4.87632e-09	KLHDC7A
PRUNE2	10	316	21	4387	2.51459e-05	PRUNE2	10	316	48	29716	6.39389e-10	PRUNE2
NEDD4	5	321	1	3465	2.54592e-05	NEDD4	5	321	2	22239	1.25138e-08	NEDD4
LRRN3	8	318	10	3881	2.57725e-05	LRRN3	8	318	7	24888	4.2542e-12	LRRN3
PRKDC	9	317	10	3010	2.71175e-05	PRKDC	9	317	17	20490	1.24618e-10	PRKDC
AOX1	9	317	20	5176	2.72602e-05	AOX1	9	317	29	33283	8.60153e-11	AOX1
ATP10D	6	320	6	5195	2.74577e-05	ATP10D	6	320	26	33302	5.78298e-07	ATP10D
CSNK2A3	6	320	6	5190	2.75995e-05	CSNK2A3	6	320	14	33324	2.72326e-08	CSNK2A3
SCRN3	7	319	10	5174	2.76378e-05	SCRN3	7	319	8	33267	4.56811e-11	SCRN3
RPL10L	6	320	6	5180	2.78856e-05	RPL10L	6	320	25	33269	4.76498e-07	RPL10L
SLC16A7	6	320	6	5147	2.88546e-05	SLC16A7	6	320	4	32821	1.75474e-10	SLC16A7
CD44	7	319	10	5135	2.89377e-05	CD44	7	319	0	32732	8.50549e-15	CD44
ACTRT2	6	320	6	5139	2.90953e-05	ACTRT2	6	320	3	33179	6.6387e-11	ACTRT2
FAM83B	7	319	10	5119	2.94911e-05	FAM83B	7	319	43	33183	5.35082e-07	FAM83B
MATK	7	319	7	3940	3.03241e-05	MATK	7	319	11	27354	8.36939e-10	MATK
MACO1	6	320	6	5086	3.0751e-05	MACO1	6	320	10	33094	6.05825e-09	MACO1
ADAMTS20	7	319	8	4308	3.11033e-05	ADAMTS20	7	319	16	25814	9.05022e-09	ADAMTS20
ZNF609	8	318	15	5157	3.13467e-05	ZNF609	8	318	11	33247	4.98309e-12	ZNF609
TRPC3	8	318	15	5129	3.25195e-05	TRPC3	8	318	11	32951	5.34441e-12	TRPC3
TMTC2	7	319	7	3891	3.26901e-05	TMTC2	7	319	37	24957	1.40024e-06	TMTC2
SH2B1	5	321	3	5196	3.35262e-05	SH2B1	5	321	0	33356	8.23842e-11	SH2B1
ZGRF1	6	320	6	4992	3.39656e-05	ZGRF1	6	320	5	31379	4.98904e-10	ZGRF1
DCDC1	6	320	6	4955	3.53372e-05	DCDC1	6	320	30	32365	1.41429e-06	DCDC1
PCDHA6	5	321	3	5126	3.56642e-05	PCDHA6	5	321	2	33195	1.74333e-09	PCDHA6
FRYL	10	316	25	4861	3.58954e-05	FRYL	10	316	32	33245	7.193e-12	FRYL
NUP155	5	321	2	4156	3.6654e-05	NUP155	5	321	1	26663	1.48141e-09	NUP155
RARS	9	317	21	5162	3.76369e-05	RARS	9	317	67	33268	5.41228e-08	RARS
HSPA1L	5	321	3	5058	3.78995e-05	HSPA1L	5	321	17	33167	1.94265e-06	HSPA1L
BNC2	9	317	21	5148	3.83977e-05	BNC2	9	317	94	33207	7.64841e-07	BNC2
DCC	9	317	21	5143	3.86735e-05	DCC	9	317	33	33282	2.27235e-10	DCC
KANK1	11	315	27	4267	3.8933e-05	KANK1	11	315	98	27613	6.18428e-08	KANK1
CDHR1	10	316	27	5133	3.94043e-05	CDHR1	10	316	113	33102	3.72816e-07	CDHR1
ZNF557	5	321	3	4925	4.27776e-05	ZNF557	5	321	2	33360	1.70118e-09	ZNF557
TRIM37	7	319	11	5157	4.37575e-05	TRIM37	7	319	1	33277	6.01673e-14	TRIM37
KPRP	8	318	16	5160	4.43883e-05	KPRP	8	318	39	33272	1.61729e-08	KPRP
ZNF474	8	318	16	5149	4.50274e-05	ZNF474	8	318	74	33248	1.36281e-06	ZNF474
RALGAPA2	9	317	13	3387	4.79993e-05	RALGAPA2	9	317	14	20204	3.84137e-11	RALGAPA2
CYP2A13	6	320	7	5189	4.87221e-05	CYP2A13	6	320	18	33249	9.26663e-08	CYP2A13
ACSS2	6	320	7	5174	4.94751e-05	ACSS2	6	320	14	33194	2.78598e-08	ACSS2
PEX1	10	316	28	5146	4.96152e-05	PEX1	10	316	130	33066	1.23896e-06	PEX1
FANCA	7	319	11	5038	5.0353e-05	FANCA	7	319	9	32543	9.36284e-11	FANCA
POLQ	9	317	22	5148	5.12453e-05	POLQ	9	317	92	33198	6.49038e-07	POLQ
ITSN1	6	320	7	5138	5.13381e-05	ITSN1	6	320	2	33089	2.26777e-11	ITSN1
CARS	8	318	16	5011	5.39881e-05	CARS	8	318	28	32464	2.06727e-09	CARS
IMPG2	6	320	7	5070	5.50849e-05	IMPG2	6	320	33	32613	2.21132e-06	IMPG2
RRNAD1	4	322	0	3418	5.65199e-05	RRNAD1	4	322	0	22077	4.40291e-08	RRNAD1
ZP4	4	322	1	5201	5.66602e-05	ZP4	4	322	2	33321	1.27777e-07	ZP4
FBXW4	4	322	1	5201	5.66602e-05	FBXW4	4	322	3	33361	2.94436e-07	FBXW4
ZDHHC16	4	322	1	5201	5.66602e-05	ZDHHC16	4	322	4	33345	5.85407e-07	ZDHHC16
RIC1	4	322	1	5201	5.66602e-05	RIC1	4	322	6	33320	1.73417e-06	RIC1
MAP3K4	4	322	1	5200	5.67007e-05	MAP3K4	4	322	6	33347	1.72868e-06	MAP3K4
SLC25A13	4	322	1	5180	5.75189e-05	SLC25A13	4	322	3	33344	2.95028e-07	SLC25A13
KRTAP3-2	4	322	1	5169	5.79752e-05	KRTAP3-2	4	322	0	33219	8.7582e-09	KRTAP3-2
ZNF214	4	322	1	5169	5.79752e-05	ZNF214	4	322	5	33263	1.05571e-06	ZNF214
RBL2	4	322	1	5159	5.83939e-05	RBL2	4	322	2	33293	1.28202e-07	RBL2
SLC4A1AP	4	322	1	5110	6.05013e-05	SLC4A1AP	4	322	4	33228	5.93551e-07	SLC4A1AP
PLXNA2	7	319	12	5181	6.39122e-05	PLXNA2	7	319	8	33324	4.51474e-11	PLXNA2
PIAS4	4	322	0	3283	6.54671e-05	PIAS4	4	322	0	21013	5.34902e-08	PIAS4
RSBN1L	4	322	1	4889	7.12778e-05	RSBN1L	4	322	1	33322	4.2921e-08	RSBN1L
ZKSCAN8	5	321	4	5199	7.1544e-05	ZKSCAN8	5	321	2	33363	1.70043e-09	ZKSCAN8
ST6GALNAC6	5	321	4	5183	7.25459e-05	ST6GALNAC6	5	321	2	33215	1.73816e-09	ST6GALNAC6
COX18	5	321	4	5181	7.26723e-05	COX18	5	321	1	33238	4.98972e-10	COX18
C1RL	5	321	4	5159	7.40805e-05	C1RL	5	321	3	32926	4.79972e-09	C1RL
SPATA33	5	321	3	4360	7.41182e-05	SPATA33	5	321	6	29174	6.98587e-08	SPATA33
MAPK15	10	316	10	2126	7.83791e-05	MAPK15	10	316	18	12951	6.07491e-10	MAPK15
NVL	6	320	8	5179	8.17946e-05	NVL	6	320	16	33317	5.16186e-08	NVL
GRM4	5	321	4	5042	8.21433e-05	GRM4	5	321	8	32726	1.09066e-07	GRM4
ROS1	5	321	2	3462	8.30376e-05	ROS1	5	321	2	22205	1.2608e-08	ROS1
LCE3E	5	321	4	5013	8.4302e-05	LCE3E	5	321	3	33026	4.72854e-09	LCE3E
PKD1L1	6	320	5	3697	8.74939e-05	PKD1L1	6	320	4	23756	1.17819e-09	PKD1L1
CRNKL1	4	322	0	2948	9.66785e-05	CRNKL1	4	322	0	17820	1.02298e-07	CRNKL1
IQGAP2	7	319	11	4500	9.8583e-05	IQGAP2	7	319	33	29023	2.64284e-07	IQGAP2
ZNF862	4	322	1	4475	9.87885e-05	ZNF862	4	322	3	31745	3.57998e-07	ZNF862
SNX21	5	321	3	4063	0.000101564	SNX21	5	321	1	27775	1.21107e-09	SNX21
ZNF451	4	322	0	2812	0.000114569	ZNF451	4	322	2	18008	1.43079e-06	ZNF451
CFAP69	6	320	8	4849	0.000115372	CFAP69	6	320	15	33156	3.89371e-08	CFAP69
PCDH1	6	320	8	4844	0.000115992	PCDH1	6	320	2	32466	2.53807e-11	PCDH1
RYR2	7	319	10	4030	0.000122622	RYR2	7	319	24	27361	6.03423e-08	RYR2
GNL2	6	320	9	5183	0.000128939	GNL2	6	320	33	33227	1.98956e-06	GNL2
RBM12B	6	320	8	4711	0.000134019	RBM12B	6	320	11	32769	9.83612e-09	RBM12B
MAP1A	8	318	13	3688	0.000134926	MAP1A	8	318	41	25405	1.72814e-07	MAP1A
MRRF	5	321	5	5198	0.000136196	MRRF	5	321	7	33354	6.16625e-08	MRRF
NRXN3	5	321	5	5193	0.000136782	NRXN3	5	321	16	33311	1.48211e-06	NRXN3
SMPDL3B	9	317	20	4139	0.00013797	SMPDL3B	9	317	58	26630	1.12444e-07	SMPDL3B
ARHGEF40	7	319	6	2740	0.000138664	ARHGEF40	7	319	9	17100	7.41824e-09	ARHGEF40
TAS2R10	5	321	5	5160	0.000140729	TAS2R10	5	321	3	33275	4.55674e-09	TAS2R10
RAVER1	5	321	4	4426	0.00014701	RAVER1	5	321	1	31191	6.83121e-10	RAVER1
MEPE	5	321	5	5093	0.000149171	MEPE	5	321	13	33178	6.51924e-07	MEPE
FASTKD2	5	321	5	5043	0.000155868	FASTKD2	5	321	7	32098	7.44037e-08	FASTKD2
FBXO33	4	322	2	5201	0.000161954	FBXO33	4	322	1	33365	4.27027e-08	FBXO33
PPFIBP1	4	322	2	5193	0.000162872	PPFIBP1	4	322	1	33198	4.35583e-08	PPFIBP1
CTIF	4	322	2	5184	0.000163913	CTIF	4	322	1	33213	4.34806e-08	CTIF
PNMA1	4	322	2	5184	0.000163913	PNMA1	4	322	3	33274	2.9748e-07	PNMA1
GAPVD1	4	322	2	5181	0.000164262	GAPVD1	4	322	1	33233	4.33772e-08	GAPVD1
NKTR	4	322	2	5181	0.000164262	NKTR	4	322	4	33297	5.88731e-07	NKTR
EXOC6	4	322	2	5174	0.000165079	EXOC6	4	322	2	33268	1.28582e-07	EXOC6
RFXANK	4	322	2	5137	0.000169483	RFXANK	4	322	4	33038	6.07079e-07	RFXANK
CYP19A1	4	322	2	5128	0.000170577	CYP19A1	4	322	0	32382	9.68974e-09	CYP19A1
RPS6KA4	4	322	0	2476	0.000180263	RPS6KA4	4	322	0	16330	1.44119e-07	RPS6KA4
CPLANE1	6	320	8	4440	0.000181895	CPLANE1	6	320	20	28459	3.81773e-07	CPLANE1
IRF2BPL	5	321	3	3539	0.000186755	IRF2BPL	5	321	1	22882	3.14576e-09	IRF2BPL
UBE4A	6	320	10	5192	0.000194189	UBE4A	6	320	0	33365	7.84006e-13	UBE4A
KLK3	6	320	10	5192	0.000194189	KLK3	6	320	4	33340	1.59939e-10	KLK3
LNPEP	6	320	10	5177	0.000197104	LNPEP	6	320	12	33271	1.33863e-08	LNPEP
MIER1	4	322	2	4896	0.000202076	MIER1	4	322	0	33338	8.63501e-09	MIER1
PRDX1	3	323	0	5203	0.000203209	PRDX1	3	323	0	33369	8.97405e-07	PRDX1
CINP	3	323	0	5203	0.000203209	CINP	3	323	0	33365	8.97724e-07	CINP
KDM3A	3	323	0	5203	0.000203209	KDM3A	3	323	0	33351	8.98844e-07	KDM3A
MMP14	3	323	0	5201	0.000203429	MMP14	3	323	0	33365	8.97724e-07	MMP14
SDHAF2	3	323	0	5200	0.00020354	SDHAF2	3	323	0	33361	8.98044e-07	SDHAF2
OVOL2	3	323	0	5200	0.00020354	OVOL2	3	323	0	33355	8.98524e-07	OVOL2
ASCC2	3	323	0	5199	0.00020365	ASCC2	3	323	0	33344	8.99405e-07	ASCC2
POLR3A	3	323	0	5198	0.000203761	POLR3A	3	323	0	33367	8.97564e-07	POLR3A
ZFHX4	10	316	31	4689	0.00020392	ZFHX4	10	316	18	32396	9.34534e-14	ZFHX4
DPP4	3	323	0	5192	0.000204426	DPP4	3	323	0	33325	9.00929e-07	DPP4
MFSD8	3	323	0	5166	0.000207344	MFSD8	3	323	0	33306	9.02457e-07	MFSD8
SERPINB11	9	317	16	3245	0.000208111	SERPINB11	9	317	45	19706	1.96621e-07	SERPINB11
ADAD1	3	323	0	5148	0.000209397	ADAD1	3	323	0	33232	9.08441e-07	ADAD1
SLC24A1	5	321	4	4081	0.000210305	SLC24A1	5	321	11	28480	7.08577e-07	SLC24A1
SLC25A12	3	323	0	5127	0.000211826	SLC25A12	3	323	0	33167	9.1374e-07	SLC25A12
ZBTB38	4	322	2	4829	0.0002125	ZBTB38	4	322	5	33206	1.06283e-06	ZBTB38
DEPDC5	7	319	14	4770	0.000215025	DEPDC5	7	319	2	32521	3.14681e-13	DEPDC5
DTX2	5	321	5	4681	0.000216795	DTX2	5	321	1	29486	9.01691e-10	DTX2
ARID4A	7	319	15	5037	0.000217645	ARID4A	7	319	4	33071	2.52494e-12	ARID4A
ZNF721	10	316	28	4234	0.000224261	ZNF721	10	316	60	28909	5.5766e-09	ZNF721
PIGQ	6	320	7	3857	0.000227351	PIGQ	6	320	3	24261	4.21296e-10	PIGQ
NOTCH3	9	317	12	2550	0.000227896	NOTCH3	9	317	13	16224	1.57731e-10	NOTCH3
PAOX	3	323	0	4976	0.000230448	PAOX	3	323	0	32602	9.61589e-07	PAOX
GPRIN3	5	321	3	3368	0.000231756	GPRIN3	5	321	7	22149	4.52986e-07	GPRIN3
RTN4R	6	320	10	5009	0.000233493	RTN4R	6	320	18	32554	1.04724e-07	RTN4R
RB1CC1	5	321	6	5195	0.000238086	RB1CC1	5	321	9	33340	1.53677e-07	RB1CC1
UBR2	6	320	10	4985	0.000239306	UBR2	6	320	4	32370	1.90419e-10	UBR2
KLHL10	3	323	0	4901	0.000240513	KLHL10	3	323	0	33369	8.97405e-07	KLHL10
NPHP4	8	318	19	4594	0.000241869	NPHP4	8	318	9	32275	2.05815e-12	NPHP4
NEIL2	3	323	0	4890	0.000242038	NEIL2	3	323	0	32336	9.85275e-07	NEIL2
EXTL3	5	321	6	5173	0.000242589	EXTL3	5	321	12	33289	4.67047e-07	EXTL3
SCARF1	4	322	2	4653	0.000243268	SCARF1	4	322	1	30703	5.93136e-08	SCARF1
PLEKHA2	3	323	0	4876	0.000243998	PLEKHA2	3	323	0	33269	9.05442e-07	PLEKHA2
TEX45	5	321	6	5162	0.000244878	TEX45	5	321	2	33281	1.72121e-09	TEX45
PNPLA3	4	322	1	3466	0.000250033	PNPLA3	4	322	1	22220	2.12123e-07	PNPLA3
EEF1AKNMT	3	323	0	4775	0.000258783	EEF1AKNMT	3	323	0	31368	1.07834e-06	EEF1AKNMT
FAN1	8	318	22	5145	0.000261091	FAN1	8	318	9	33258	1.6266e-12	FAN1
THRA	3	323	0	4586	0.000289825	THRA	3	323	0	31418	1.07325e-06	THRA
BBS7	6	320	11	5173	0.000290451	BBS7	6	320	3	33333	6.45926e-11	BBS7
ZNF407	7	319	12	3994	0.000292514	ZNF407	7	319	33	28174	3.21471e-07	ZNF407
METTL8	5	321	4	3780	0.000293895	METTL8	5	321	1	23583	2.71177e-09	METTL8
TLN2	6	320	11	5141	0.000299783	TLN2	6	320	2	33177	2.23236e-11	TLN2
DOCK5	5	321	6	4925	0.000301129	DOCK5	5	321	14	31930	1.05633e-06	DOCK5
ADGRA2	3	323	0	4491	0.000307317	ADGRA2	3	323	0	29611	1.27957e-06	ADGRA2
KBTBD12	5	321	6	4793	0.000339167	KBTBD12	5	321	13	32534	7.1687e-07	KBTBD12
LTBP3	4	322	0	2055	0.000345864	LTBP3	4	322	0	13475	3.0577e-07	LTBP3
CACNA1C	5	321	4	3629	0.00035068	CACNA1C	5	321	5	23617	1.08033e-07	CACNA1C
MTSS2	9	317	24	4230	0.000350684	MTSS2	9	317	25	28798	1.00582e-10	MTSS2
CMBL	4	322	3	5198	0.000360845	CMBL	4	322	0	33350	8.62271e-09	CMBL
THNSL1	4	322	3	5126	0.000379548	THNSL1	4	322	0	33318	8.65557e-09	THNSL1
STARD9	16	310	10	809	0.000383889	STARD9	16	310	30	3198	1.34436e-06	STARD9
ZNF644	4	322	3	5079	0.000392413	ZNF644	4	322	3	33301	2.96531e-07	ZNF644
PIKFYVE	5	321	7	5170	0.000396472	PIKFYVE	5	321	12	33034	4.84811e-07	PIKFYVE
DNMBP	5	321	7	5167	0.000397478	DNMBP	5	321	2	33275	1.72274e-09	DNMBP
C9orf131	5	321	7	5165	0.00039815	C9orf131	5	321	2	33287	1.71968e-09	C9orf131
ABCB9	4	322	1	3032	0.000402772	ABCB9	4	322	2	18509	1.2855e-06	ABCB9
TRANK1	7	319	13	3994	0.000420723	TRANK1	7	319	16	27376	6.08866e-09	TRANK1
FAM120B	3	323	0	3902	0.000454516	FAM120B	3	323	0	25021	2.10823e-06	FAM120B
SLC8B1	5	321	5	3933	0.000463114	SLC8B1	5	321	12	23959	2.28588e-06	SLC8B1
KIFC1	6	320	9	4030	0.00046503	KIFC1	6	320	0	26138	3.33828e-12	KIFC1
EPHA5	4	322	2	3863	0.000475565	EPHA5	4	322	3	24909	9.27762e-07	EPHA5
ACADS	4	322	3	4807	0.000478596	ACADS	4	322	1	32139	4.95135e-08	ACADS
EPN1	4	322	1	2863	0.000493012	EPN1	4	322	0	19053	7.86425e-08	EPN1
HAUS3	4	322	2	3813	0.000498173	HAUS3	4	322	4	24915	1.83459e-06	HAUS3
F13A1	5	321	6	4327	0.000528686	F13A1	5	321	4	27765	2.47439e-08	F13A1
CIITA	5	321	5	3780	0.000549144	CIITA	5	321	4	25629	3.66279e-08	CIITA
NWD2	7	319	2	1158	0.000551222	NWD2	7	319	0	4764	4.16033e-09	NWD2
JCAD	6	320	12	4879	0.000555208	JCAD	6	320	19	33301	1.19827e-07	JCAD
LAMA4	12	314	40	3727	0.000595221	LAMA4	12	314	27	24034	7.53299e-14	LAMA4
EHMT2	6	320	11	4484	0.000596689	EHMT2	6	320	2	31181	3.22382e-11	EHMT2
POTEF	9	317	23	3760	0.000607011	POTEF	9	317	14	26308	3.86429e-12	POTEF
ZKSCAN7	5	321	8	5180	0.000607615	ZKSCAN7	5	321	2	33360	1.70118e-09	ZKSCAN7
LPXN	5	321	8	5162	0.000616816	LPXN	5	321	5	33300	2.01001e-08	LPXN
CYB5R3	4	322	2	3576	0.000625602	CYB5R3	4	322	2	21364	7.33644e-07	CYB5R3
VPS37C	5	321	4	3167	0.000627853	VPS37C	5	321	2	18090	3.43747e-08	VPS37C
LRP1	6	320	11	4434	0.000630865	LRP1	6	320	12	28518	3.28816e-08	LRP1
GRB7	5	321	6	4111	0.000658639	GRB7	5	321	3	26403	1.42166e-08	GRB7
BICD2	4	322	3	4373	0.000671487	BICD2	4	322	5	29618	1.66352e-06	BICD2
WNK2	7	319	12	3438	0.000678277	WNK2	7	319	1	23428	6.7985e-13	WNK2
SMTNL1	5	321	7	4559	0.00068321	SMTNL1	5	321	9	32312	1.7904e-07	SMTNL1
POGZ	4	322	4	5199	0.000687274	POGZ	4	322	1	33364	4.27077e-08	POGZ
RNF6	4	322	4	5198	0.000687748	RNF6	4	322	3	33362	2.94401e-07	RNF6
MFSD13A	4	322	4	5196	0.000688696	MFSD13A	4	322	6	33348	1.72847e-06	MFSD13A
ZNF174	4	322	4	5189	0.000692026	ZNF174	4	322	6	33352	1.72766e-06	ZNF174
DZIP3	4	322	4	5184	0.000694418	DZIP3	4	322	2	33285	1.28323e-07	DZIP3
IL4R	4	322	4	5166	0.000703113	IL4R	4	322	3	33215	2.99566e-07	IL4R
EPHA6	5	321	4	3080	0.000706214	EPHA6	5	321	3	19944	5.61322e-08	EPHA6
WDR27	4	322	2	3443	0.000715105	WDR27	4	322	0	21509	4.87927e-08	WDR27
DLL1	5	321	7	4509	0.000716257	DLL1	5	321	4	28645	2.12324e-08	DLL1
ZNF559	4	322	4	5124	0.000723936	ZNF559	4	322	4	33271	5.90541e-07	ZNF559
FPGS	4	322	4	5123	0.000724441	FPGS	4	322	0	32850	9.15442e-09	FPGS
VIL1	4	322	2	3430	0.000724688	VIL1	4	322	0	22101	4.38409e-08	VIL1
OLFM2	5	321	6	3994	0.000744963	OLFM2	5	321	0	25603	3.0475e-10	OLFM2
TNS1	8	318	18	3659	0.00075205	TNS1	8	318	8	24733	8.83072e-12	TNS1
UNC5D	5	321	8	4923	0.000756332	UNC5D	5	321	6	32376	4.19584e-08	UNC5D
ZNF324	4	322	4	5034	0.000771214	ZNF324	4	322	3	32721	3.17773e-07	ZNF324
ZNF600	3	323	1	5180	0.00078641	ZNF600	3	323	0	33366	8.97644e-07	ZNF600
TJP3	6	320	8	3313	0.000787632	TJP3	6	320	5	21561	4.51921e-09	TJP3
FSD2	6	320	13	4852	0.000789885	FSD2	6	320	29	33227	1.02337e-06	FSD2
NR2C1	3	323	1	5165	0.000792773	NR2C1	3	323	0	33040	9.24214e-07	NR2C1
DYDC1	3	323	1	5135	0.000805706	DYDC1	3	323	0	33148	9.15297e-07	DYDC1
LHX4	3	323	1	5110	0.000816699	LHX4	3	323	0	33128	9.1694e-07	LHX4
COL9A1	7	319	20	5074	0.000831773	COL9A1	7	319	8	32990	4.83796e-11	COL9A1
KIR3DL1\x3bKIR3DS1\x3bLOC112268355	6	320	4	2042	0.000832272	KIR3DL1\x3bKIR3DS1\x3bLOC112268355	6	320	5	11562	1.66725e-07	KIR3DL1\x3bKIR3DS1\x3bLOC112268355
NSD1	6	320	14	5100	0.000836323	NSD1	6	320	25	33196	4.82538e-07	NSD1
NEK5	4	322	4	4886	0.000857663	NEK5	4	322	5	29994	1.58339e-06	NEK5
PTGER3	5	321	9	5189	0.0008924	PTGER3	5	321	4	33282	1.01591e-08	PTGER3
RAD21L1	7	319	2	1051	0.000897737	RAD21L1	7	319	1	4315	5.96355e-08	RAD21L1
MAP3K14	5	321	8	4715	0.000909485	MAP3K14	5	321	7	32577	6.92026e-08	MAP3K14
FRY	3	323	1	4903	0.000915885	FRY	3	323	0	33318	9.01492e-07	FRY
SRD5A2	3	323	1	4891	0.000922116	SRD5A2	3	323	0	33272	9.052e-07	SRD5A2
SSTR5	6	320	10	3794	0.00093662	SSTR5	6	320	12	24936	7.16598e-08	SSTR5
CDRT1	5	321	9	5108	0.000954367	CDRT1	5	321	0	33242	8.37927e-11	CDRT1
RIMS1	5	321	8	4658	0.000957766	RIMS1	5	321	3	32113	5.42877e-09	RIMS1
TP63	5	321	9	5101	0.00095996	TP63	5	321	1	33302	4.94249e-10	TP63
HERC1	8	318	19	3670	0.000974834	HERC1	8	318	2	24104	4.05581e-14	HERC1
EMILIN3	5	321	7	4176	0.000992676	EMILIN3	5	321	1	27145	1.35616e-09	EMILIN3
SH3D21	6	320	10	3745	0.000997724	SH3D21	6	320	8	23467	1.72669e-08	SH3D21
ZFP82	4	322	3	3893	0.00101291	ZFP82	4	322	1	25015	1.33082e-07	ZFP82
MLIP	8	318	8	1823	0.00106049	MLIP	8	318	14	12079	4.80177e-08	MLIP
CCDC158	6	320	14	4858	0.00106204	CCDC158	6	320	4	33296	1.61192e-10	CCDC158
KIAA1755	3	323	1	4611	0.00108507	KIAA1755	3	323	0	29510	1.29261e-06	KIAA1755
TCAP	3	323	1	4575	0.00110873	TCAP	3	323	0	29670	1.27204e-06	TCAP
APOA4	5	321	9	4905	0.00113377	APOA4	5	321	14	31690	1.09555e-06	APOA4
TCF20	6	320	14	4782	0.00114703	TCF20	6	320	28	31237	1.21588e-06	TCF20
GPR15	4	322	5	5197	0.00118066	GPR15	4	322	0	33358	8.61452e-09	GPR15
TIMD4	4	322	5	5196	0.00118146	TIMD4	4	322	4	33355	5.84718e-07	TIMD4
ADAM12	4	322	5	5195	0.00118227	ADAM12	4	322	1	33355	4.27533e-08	ADAM12
CLSTN2	4	322	5	5193	0.00118388	CLSTN2	4	322	6	33347	1.72868e-06	CLSTN2
PDK4	4	322	5	5192	0.00118468	PDK4	4	322	5	33352	1.0447e-06	PDK4
OPTC	4	322	5	5191	0.00118549	OPTC	4	322	5	33304	1.05062e-06	OPTC
ZNF572	4	322	5	5138	0.00122923	ZNF572	4	322	2	33224	1.29256e-07	ZNF572
OR8K1	5	321	10	5184	0.00127868	OR8K1	5	321	8	33332	9.97134e-08	OR8K1
MYPN	5	321	10	5178	0.00128495	MYPN	5	321	14	33272	8.65651e-07	MYPN
UMOD	5	321	8	4318	0.00131895	UMOD	5	321	3	28246	1.02061e-08	UMOD
KRT73	6	320	16	5182	0.00134304	KRT73	6	320	21	33318	1.96392e-07	KRT73
NXPE4	4	322	5	4909	0.0014431	NXPE4	4	322	3	33341	2.95132e-07	NXPE4
TMEM143	4	322	5	4902	0.00145034	TMEM143	4	322	0	32685	9.33884e-09	TMEM143
ZNF518B	8	318	26	4498	0.00148023	ZNF518B	8	318	20	29163	5.22239e-10	ZNF518B
AHNAK2	28	298	203	4309	0.00151727	AHNAK2	28	298	248	30402	2.21613e-19	AHNAK2
CBLB	4	322	4	4150	0.00152344	CBLB	4	322	0	26667	2.08901e-08	CBLB
PABPN1L	3	323	1	4047	0.00155098	PABPN1L	3	323	0	30166	1.21096e-06	PABPN1L
LONP1	7	319	14	3344	0.00155532	LONP1	7	319	4	21454	4.94224e-11	LONP1
NID1	5	321	8	4148	0.00156004	NID1	5	321	6	26661	1.0847e-07	NID1
SLITRK6	5	321	10	4887	0.00163851	SLITRK6	5	321	14	33293	8.63012e-07	SLITRK6
FYB1	5	321	10	4886	0.00163992	FYB1	5	321	5	33307	2.00794e-08	FYB1
CTAGE6	5	321	10	4863	0.00167258	CTAGE6	5	321	7	33020	6.47763e-08	CTAGE6
CCHCR1	4	322	5	4700	0.00168031	CCHCR1	4	322	3	31994	3.47158e-07	CCHCR1
PRKD1	5	321	11	5189	0.00176238	PRKD1	5	321	13	33307	6.39777e-07	PRKD1
OR2J3	4	322	5	4636	0.00176254	OR2J3	4	322	0	32740	9.27685e-09	OR2J3
RNF149	5	321	11	5175	0.00178238	RNF149	5	321	0	33270	8.34441e-11	RNF149
ALDH7A1	5	321	11	5163	0.00179974	ALDH7A1	5	321	8	33274	1.00566e-07	ALDH7A1
MCOLN3	5	321	11	5158	0.00180704	MCOLN3	5	321	10	33302	2.29927e-07	MCOLN3
ANO6	5	321	11	5134	0.00184254	ANO6	5	321	3	33131	4.65517e-09	ANO6
TREML4	3	323	2	5201	0.00185807	TREML4	3	323	0	33370	8.97325e-07	TREML4
DNAJB6	3	323	2	5200	0.00185905	DNAJB6	3	323	0	33340	8.99726e-07	DNAJB6
OR2M4	3	323	2	5195	0.00186395	OR2M4	3	323	0	33355	8.98524e-07	OR2M4
TBC1D1	4	322	6	5197	0.00187563	TBC1D1	4	322	2	33348	1.2737e-07	TBC1D1
OR2L8	3	323	2	5180	0.00187875	OR2L8	3	323	0	33058	9.2272e-07	OR2L8
AFF4	3	323	2	5174	0.00188472	AFF4	3	323	0	33314	9.01814e-07	AFF4
KHK	3	323	2	5172	0.00188671	KHK	3	323	0	33216	9.09741e-07	KHK
GPCPD1	4	322	6	5178	0.00189974	GPCPD1	4	322	5	33296	1.05161e-06	GPCPD1
AKR1D1	3	323	2	5159	0.00189974	AKR1D1	3	323	0	33220	9.09416e-07	AKR1D1
CCSER2	6	320	8	2754	0.00190175	CCSER2	6	320	13	17738	7.31286e-07	CCSER2
CENPQ	4	322	6	5169	0.0019113	CENPQ	4	322	1	33108	4.40283e-08	CENPQ
PAMR1	6	320	14	4291	0.0019329	PAMR1	6	320	8	27737	6.50651e-09	PAMR1
ZNF836	6	320	16	4794	0.00195375	ZNF836	6	320	6	31010	1.0603e-09	ZNF836
IFNGR1	3	323	2	5092	0.00196884	IFNGR1	3	323	0	33346	8.99245e-07	IFNGR1
DNAJC21	4	322	6	5112	0.00198654	DNAJC21	4	322	4	33313	5.87621e-07	DNAJC21
PDCD6IP	3	323	2	5058	0.00200518	PDCD6IP	3	323	0	32938	9.32742e-07	PDCD6IP
PALB2	4	322	6	5094	0.00201107	PALB2	4	322	0	33315	8.65865e-09	PALB2
CDK5RAP3	5	321	8	3899	0.00201583	CDK5RAP3	5	321	5	26619	6.02307e-08	CDK5RAP3
OR8H3	4	322	6	5082	0.00202763	OR8H3	4	322	0	33061	8.92518e-09	OR8H3
NCAPG	4	322	6	5061	0.00205703	NCAPG	4	322	0	33019	8.97023e-09	NCAPG
PYGO1	3	323	2	5006	0.00206252	PYGO1	3	323	0	33273	9.05119e-07	PYGO1
DOK2	4	322	4	3792	0.00208154	DOK2	4	322	0	24632	2.85834e-08	DOK2
RTN4IP1	4	322	6	5018	0.00211889	RTN4IP1	4	322	1	32781	4.57902e-08	RTN4IP1
IFT172	6	320	11	3450	0.00212193	IFT172	6	320	11	22193	9.48516e-08	IFT172
URM1	3	323	2	4928	0.0021527	URM1	3	323	0	31959	1.0202e-06	URM1
VPS29	3	323	2	4899	0.00218756	VPS29	3	323	0	33361	8.98044e-07	VPS29
FMNL2	3	323	2	4864	0.00223065	FMNL2	3	323	0	33298	9.03102e-07	FMNL2
UGT2B10	5	321	11	4896	0.00224387	UGT2B10	5	321	5	33050	2.08579e-08	UGT2B10
C19orf73	4	322	3	3074	0.0022903	C19orf73	4	322	2	21579	7.05429e-07	C19orf73
FBN3	7	319	17	3651	0.00231661	FBN3	7	319	10	23547	1.43205e-09	FBN3
RBM11	4	322	6	4884	0.00232717	RBM11	4	322	1	32759	4.59119e-08	RBM11
KLHL25	5	321	7	3387	0.00236675	KLHL25	5	321	3	21998	3.47722e-08	KLHL25
RBKS	5	321	12	5187	0.00237947	RBKS	5	321	15	33318	1.13726e-06	RBKS
VPS35L	5	321	7	3381	0.00238387	VPS35L	5	321	2	21700	1.41134e-08	VPS35L
FNDC3A	5	321	12	5163	0.00242548	FNDC3A	5	321	12	33128	4.7817e-07	FNDC3A
ALK	7	319	20	4158	0.00244427	ALK	7	319	42	27578	1.55524e-06	ALK
SPTB	6	320	15	4326	0.0024501	SPTB	6	320	27	28235	1.79429e-06	SPTB
PCNX4	4	322	6	4798	0.00247439	PCNX4	4	322	2	30780	1.74708e-07	PCNX4
EHBP1L1	4	322	6	4788	0.00249226	EHBP1L1	4	322	1	32881	4.52422e-08	EHBP1L1
ITGA8	5	321	12	5124	0.00250252	ITGA8	5	321	0	33163	8.47858e-11	ITGA8
PTPN21	5	321	9	3998	0.00265252	PTPN21	5	321	8	26617	2.98495e-07	PTPN21
ADAMTSL1	6	320	15	4227	0.00273152	ADAMTSL1	6	320	5	27792	1.01961e-09	ADAMTSL1
PTPRO	4	322	7	5185	0.00283219	PTPRO	4	322	1	33343	4.28142e-08	PTPRO
NPSR1	4	322	4	3458	0.00285142	NPSR1	4	322	2	22202	6.3099e-07	NPSR1
TBX19	4	322	7	5144	0.00291058	TBX19	4	322	2	33208	1.29502e-07	TBX19
SLC26A3	4	322	7	5142	0.00291447	SLC26A3	4	322	6	32985	1.80414e-06	SLC26A3
ZFP2	4	322	7	5131	0.00293599	ZFP2	4	322	6	33100	1.77973e-06	ZFP2
XPC	6	320	15	4148	0.00298318	XPC	6	320	14	27591	8.15382e-08	XPC
ZNF770	4	322	7	5095	0.00300784	ZNF770	4	322	5	33260	1.05608e-06	ZNF770
AIMP1	4	322	7	5083	0.00303228	AIMP1	4	322	2	32946	1.33613e-07	AIMP1
ABCC4	5	321	13	5159	0.00320523	ABCC4	5	321	11	33118	3.40796e-07	ABCC4
KRT76	5	321	10	4151	0.00320838	KRT76	5	321	5	26683	5.95276e-08	KRT76
MC1R	5	321	12	4808	0.0032477	MC1R	5	321	4	32723	1.10417e-08	MC1R
EHMT1	5	321	10	4138	0.00324938	EHMT1	5	321	8	26566	3.0129e-07	EHMT1
ZFC3H1	6	320	18	4741	0.00332607	ZFC3H1	6	320	0	31704	1.06187e-12	ZFC3H1
GRSF1	4	322	7	4880	0.00348579	GRSF1	4	322	3	33075	3.0459e-07	GRSF1
RNF17	4	322	7	4869	0.0035127	RNF17	4	322	1	31640	5.26718e-08	RNF17
HIP1	3	323	3	5199	0.00355603	HIP1	3	323	0	33358	8.98284e-07	HIP1
OPRK1	3	323	3	5197	0.00355972	OPRK1	3	323	0	33342	8.99565e-07	OPRK1
CETP	3	323	3	5185	0.00358195	CETP	3	323	0	33286	9.04069e-07	CETP
RBBP6	4	322	5	3766	0.00359423	RBBP6	4	322	4	24835	1.85779e-06	RBBP6
WDPCP	4	322	7	4835	0.00359754	WDPCP	4	322	1	33131	4.39076e-08	WDPCP
N4BP2L2	4	322	6	4295	0.0036135	N4BP2L2	4	322	3	27225	6.54692e-07	N4BP2L2
OPTN	3	323	3	5165	0.00361941	OPTN	3	323	0	33272	9.052e-07	OPTN
PRDM16	4	322	7	4815	0.00364864	PRDM16	4	322	2	33057	1.31851e-07	PRDM16
SV2B	5	321	11	4323	0.00372935	SV2B	5	321	3	27770	1.10951e-08	SV2B
ODF2L	3	323	3	5107	0.00373104	ODF2L	3	323	0	32794	9.44962e-07	ODF2L
APOBR	5	321	7	2991	0.00389794	APOBR	5	321	10	21130	2.07641e-06	APOBR
SLFN11	7	319	28	5114	0.00396032	SLFN11	7	319	10	33318	1.34304e-10	SLFN11
IMPG1	4	322	8	5194	0.0040261	IMPG1	4	322	5	33350	1.04494e-06	IMPG1
LTBP1	4	322	8	5192	0.00403137	LTBP1	4	322	2	33314	1.27883e-07	LTBP1
NNT	4	322	8	5191	0.00403401	NNT	4	322	5	33339	1.0463e-06	NNT
CEACAM5	4	322	8	5183	0.00405519	CEACAM5	4	322	0	33164	8.81588e-09	CEACAM5
ENPP5	4	322	8	5177	0.00407117	ENPP5	4	322	1	33075	4.42022e-08	ENPP5
OR6N1	4	322	8	5177	0.00407117	OR6N1	4	322	4	33320	5.87136e-07	OR6N1
DCP1B	5	321	14	5179	0.00407465	DCP1B	5	321	4	33340	1.00724e-08	DCP1B
OR1K1	5	321	14	5179	0.00407465	OR1K1	5	321	11	33313	3.31204e-07	OR1K1
SLC44A4	5	321	14	5165	0.0041194	SLC44A4	5	321	1	33242	4.98675e-10	SLC44A4
ZNF426	4	322	8	5158	0.00412229	ZNF426	4	322	4	32940	6.14208e-07	ZNF426
STK31	3	323	3	4899	0.00417122	STK31	3	323	0	32020	1.01444e-06	STK31
NCAPD2	4	322	8	5138	0.00417697	NCAPD2	4	322	2	33226	1.29225e-07	NCAPD2
GXYLT2	3	323	3	4892	0.00418721	GXYLT2	3	323	0	33324	9.0101e-07	GXYLT2
PSG8	6	320	21	5148	0.00425833	PSG8	6	320	9	33330	3.66245e-09	PSG8
ASNSD1	4	322	8	5094	0.00430048	ASNSD1	4	322	0	33348	8.62476e-09	ASNSD1
DIAPH3	7	319	21	3880	0.0043661	DIAPH3	7	319	4	26468	1.17033e-11	DIAPH3
HNRNPCL2\x3bHNRNPCL3	3	323	3	4799	0.0044076	HNRNPCL2\x3bHNRNPCL3	3	323	0	33067	9.21974e-07	HNRNPCL2\x3bHNRNPCL3
SETBP1	6	320	21	5107	0.00441808	SETBP1	6	320	16	32989	5.46719e-08	SETBP1
QSER1	3	323	3	4790	0.00442974	QSER1	3	323	0	33070	9.21726e-07	QSER1
KIF1BP	5	321	14	5072	0.004432	KIF1BP	5	321	3	32504	5.11463e-09	KIF1BP
UROC1	5	321	7	2876	0.00454894	UROC1	5	321	7	18513	1.07681e-06	UROC1
PER2	9	317	34	3876	0.00459139	PER2	9	317	3	24444	2.25283e-15	PER2
ELOA2	4	322	6	3989	0.00463498	ELOA2	4	322	1	26538	1.05435e-07	ELOA2
DHX34	6	320	13	3335	0.00466735	DHX34	6	320	20	21756	1.76529e-06	DHX34
MFSD12	6	320	8	2258	0.00468997	MFSD12	6	320	1	17195	2.73101e-10	MFSD12
VWA3B	4	322	6	3914	0.00493845	VWA3B	4	322	3	26681	7.0865e-07	VWA3B
ATP6V0A4	6	320	22	5172	0.00504209	ATP6V0A4	6	320	0	33340	7.87506e-13	ATP6V0A4
ZNF584	4	322	8	4834	0.00513109	ZNF584	4	322	0	32537	9.50821e-09	ZNF584
ZNF568	4	322	6	3866	0.00514571	ZNF568	4	322	2	26168	3.31002e-07	ZNF568
DYRK3	5	321	12	4286	0.00515354	DYRK3	5	321	3	27741	1.11522e-08	DYRK3
SCN8A	4	322	6	3850	0.0052172	SCN8A	4	322	3	26344	7.44879e-07	SCN8A
SOS1	6	320	22	5108	0.00533674	SOS1	6	320	13	33125	1.99061e-08	SOS1
CD109	5	321	15	5113	0.00544157	CD109	5	321	2	32409	1.96216e-09	CD109
SLK	4	322	8	4748	0.00544913	SLK	4	322	5	32053	1.2208e-06	SLK
RPH3AL	5	321	10	3629	0.00548456	RPH3AL	5	321	2	22602	1.15585e-08	RPH3AL
TNFRSF4	3	323	3	4403	0.00554048	TNFRSF4	3	323	0	30188	1.20835e-06	TNFRSF4
ACOXL	4	322	9	5193	0.00554856	ACOXL	4	322	0	33366	8.60634e-09	ACOXL
GAB2	4	322	9	5193	0.00554856	GAB2	4	322	1	33339	4.28345e-08	GAB2
CACNA1D	4	322	9	5185	0.0055773	CACNA1D	4	322	2	33327	1.27687e-07	CACNA1D
PLAG1	4	322	9	5163	0.0056573	PLAG1	4	322	6	33322	1.73376e-06	PLAG1
MOXD1	4	322	9	5162	0.00566097	MOXD1	4	322	0	33006	8.98424e-09	MOXD1
RGS3	4	322	9	5104	0.00587901	RGS3	4	322	2	33004	1.32689e-07	RGS3
SEC23A	4	322	9	5091	0.00592931	SEC23A	4	322	2	33017	1.32483e-07	SEC23A
WSB1	3	323	4	5198	0.00595261	WSB1	3	323	0	33368	8.97484e-07	WSB1
CYTH1	3	323	4	5195	0.00596173	CYTH1	3	323	0	33328	9.00688e-07	CYTH1
UFSP2	3	323	4	5191	0.00597391	UFSP2	3	323	0	33289	9.03827e-07	UFSP2
ZSCAN9	3	323	4	5190	0.00597696	ZSCAN9	3	323	0	33272	9.052e-07	ZSCAN9
TRPA1	3	323	4	5186	0.00598918	TRPA1	3	323	0	33344	8.99405e-07	TRPA1
USP31	4	322	9	5052	0.00608345	USP31	4	322	5	32892	1.10318e-06	USP31
PEX6	4	322	7	4134	0.00608837	PEX6	4	322	4	26642	1.41165e-06	PEX6
BAIAP2L1	5	321	12	4104	0.00611575	BAIAP2L1	5	321	1	26573	1.50631e-09	BAIAP2L1
TMEM244	3	323	4	5143	0.00612271	TMEM244	3	323	0	33267	9.05604e-07	TMEM244
MEP1B	5	321	14	4662	0.006198	MEP1B	5	321	7	31750	7.84782e-08	MEP1B
LDHD	6	320	17	3933	0.0062204	LDHD	6	320	14	24990	1.44514e-07	LDHD
MEAK7	6	320	18	4111	0.00637873	MEAK7	6	320	6	26551	2.63961e-09	MEAK7
NAALADL2	4	322	9	4868	0.0068818	NAALADL2	4	322	5	33236	1.05907e-06	NAALADL2
MAML1	4	322	7	3981	0.0068953	MAML1	4	322	3	26104	7.72099e-07	MAML1
MAP3K1	4	322	9	4850	0.00696672	MAP3K1	4	322	0	33168	8.81167e-09	MAP3K1
TNFRSF10B	4	322	10	5193	0.00740748	TNFRSF10B	4	322	5	33363	1.04335e-06	TNFRSF10B
UGT1A4	4	322	10	5192	0.0074122	UGT1A4	4	322	6	33364	1.72523e-06	UGT1A4
RNASE12	4	322	10	5186	0.00744059	RNASE12	4	322	0	33355	8.61759e-09	RNASE12
ATF7IP2	4	322	10	5181	0.00746435	ATF7IP2	4	322	1	33350	4.27787e-08	ATF7IP2
GANC	4	322	6	3449	0.00749277	GANC	4	322	2	22195	6.31771e-07	GANC
PRLHR	4	322	5	3013	0.00751354	PRLHR	4	322	1	20435	2.94743e-07	PRLHR
YTHDC2	5	321	13	4141	0.00768899	YTHDC2	5	321	9	26594	4.61573e-07	YTHDC2
ARHGEF15	4	322	10	5128	0.00772215	ARHGEF15	4	322	1	33155	4.37821e-08	ARHGEF15
FANCM	5	321	16	4934	0.00781052	FANCM	5	321	2	32961	1.80527e-09	FANCM
PTPRF	5	321	7	2495	0.00786321	PTPRF	5	321	1	15114	2.39976e-08	PTPRF
IARS	5	321	13	4113	0.0078937	IARS	5	321	0	26421	2.6091e-10	IARS
BBS1	5	321	17	5171	0.00800495	BBS1	5	321	14	33299	8.6226e-07	BBS1
CLEC10A	5	321	12	3818	0.00809925	CLEC10A	5	321	5	24557	8.93042e-08	CLEC10A
PCDH18	5	321	17	5116	0.008345	PCDH18	5	321	1	33196	5.02101e-10	PCDH18
OR4C16	4	322	10	4993	0.00843063	OR4C16	4	322	1	31993	5.04125e-08	OR4C16
ZNF479	3	323	4	4491	0.00873822	ZNF479	3	323	0	32569	9.64486e-07	ZNF479
ZNF592	4	322	8	4106	0.00880029	ZNF592	4	322	1	26620	1.0416e-07	ZNF592
KRT6C	5	321	16	4778	0.00884734	KRT6C	5	321	14	32357	9.90642e-07	KRT6C
BNC1	3	323	5	5198	0.00910696	BNC1	3	323	0	33367	8.97564e-07	BNC1
LIPA	3	323	5	5198	0.00910696	LIPA	3	323	0	33365	8.97724e-07	LIPA
SPDYC	3	323	5	5197	0.00911153	SPDYC	3	323	0	33367	8.97564e-07	SPDYC
HIST1H1A	3	323	5	5197	0.00911153	HIST1H1A	3	323	0	33358	8.98284e-07	HIST1H1A
CDKN2AIP	3	323	5	5191	0.00913902	CDKN2AIP	3	323	0	33353	8.98684e-07	CDKN2AIP
ZBTB21	3	323	5	5187	0.0091574	ZBTB21	3	323	0	33318	9.01492e-07	ZBTB21
CSN2	3	323	5	5184	0.00917123	CSN2	3	323	0	33188	9.12024e-07	CSN2
LXN	3	323	5	5166	0.00925475	LXN	3	323	0	33241	9.0771e-07	LXN
MYO19	5	321	13	3946	0.00925875	MYO19	5	321	1	26564	1.50883e-09	MYO19
ZNF624	3	323	5	5155	0.00930629	ZNF624	3	323	0	33330	9.00528e-07	ZNF624
NUF2	3	323	5	5118	0.00948247	NUF2	3	323	0	32814	9.43252e-07	NUF2
HYAL3	3	323	5	5115	0.00949695	HYAL3	3	323	0	32426	9.77175e-07	HYAL3
ZNF432	4	322	11	5187	0.00966987	ZNF432	4	322	3	33321	2.95831e-07	ZNF432
DIP2B	4	322	11	5186	0.00967595	DIP2B	4	322	3	33338	2.95237e-07	DIP2B
PTPRC	4	322	11	5184	0.00968813	PTPRC	4	322	1	33353	4.27634e-08	PTPRC
GFM1	4	322	11	5163	0.00981718	GFM1	4	322	2	33302	1.28065e-07	GFM1
SPEM2	3	323	3	3510	0.00999419	SPEM2	3	323	0	24251	2.31266e-06	SPEM2
ACAD9	4	322	11	5107	0.0101719	ACAD9	4	322	4	33017	6.08598e-07	ACAD9
SLC27A3	8	318	32	3828	0.010516	SLC27A3	8	318	38	24887	1.20633e-07	SLC27A3
KANK2	3	323	5	4890	0.0106723	KANK2	3	323	0	32016	1.01481e-06	KANK2
ZNF443	4	322	8	3864	0.010709	ZNF443	4	322	3	25020	9.11741e-07	ZNF443
ITIH2	4	322	9	4153	0.0115503	ITIH2	4	322	3	26664	7.10424e-07	ITIH2
FOXM1	4	322	11	4878	0.0117994	FOXM1	4	322	4	32737	6.2931e-07	FOXM1
CORIN	5	321	15	4183	0.0118555	CORIN	5	321	1	26914	1.41453e-09	CORIN
ZNF319	4	322	7	3362	0.0119047	ZNF319	4	322	3	22105	1.48034e-06	ZNF319
NCOA5	5	321	19	5144	0.0119442	NCOA5	5	321	2	33038	1.7846e-09	NCOA5
WDR78	5	321	13	3685	0.0120004	WDR78	5	321	6	23725	1.91513e-07	WDR78
ROGDI	4	322	9	4089	0.0121387	ROGDI	4	322	1	25345	1.26386e-07	ROGDI
NFE2L1	4	322	12	5181	0.012343	NFE2L1	4	322	1	33322	4.2921e-08	NFE2L1
COQ2	5	321	9	2690	0.0124011	COQ2	5	321	6	17657	8.0083e-07	COQ2
MMRN2	3	323	4	3894	0.0126124	MMRN2	3	323	0	25000	2.11348e-06	MMRN2
MOCOS	5	321	12	3377	0.0128927	MOCOS	5	321	5	22080	1.49944e-07	MOCOS
ALDH1B1	4	322	5	2532	0.0130467	ALDH1B1	4	322	0	16524	1.37595e-07	ALDH1B1
SAMD9	3	323	6	5193	0.0130964	SAMD9	3	323	0	33359	8.98204e-07	SAMD9
SPATA5	5	321	16	4306	0.0131476	SPATA5	5	321	10	27787	5.54163e-07	SPATA5
INO80	3	323	6	5176	0.013207	INO80	3	323	0	33267	9.05604e-07	INO80
OR5K3	3	323	6	5162	0.013299	OR5K3	3	323	0	33327	9.00769e-07	OR5K3
PCYOX1	3	323	6	5156	0.0133387	PCYOX1	3	323	0	33276	9.04877e-07	PCYOX1
S100PBP	3	323	6	5130	0.0135125	S100PBP	3	323	0	33306	9.02457e-07	S100PBP
CAPN13	5	321	18	4706	0.0139286	CAPN13	5	321	4	33192	1.02953e-08	CAPN13
LMBRD1	4	322	12	4962	0.0141729	LMBRD1	4	322	3	32391	3.3071e-07	LMBRD1
OR1E1	3	323	6	5025	0.0142461	OR1E1	3	323	0	33015	9.26295e-07	OR1E1
ZNF496	3	323	6	4943	0.0148561	ZNF496	3	323	0	32877	9.37893e-07	ZNF496
PCDHGC5	4	322	7	3112	0.0151773	PCDHGC5	4	322	1	20008	3.20208e-07	PCDHGC5
ZNF709	4	322	5	2409	0.0152163	ZNF709	4	322	2	16548	1.9891e-06	ZNF709
XRCC1	5	321	9	2543	0.01523	XRCC1	5	321	6	16468	1.12012e-06	XRCC1
VPS18	4	322	13	5158	0.0156145	VPS18	4	322	4	33233	5.932e-07	VPS18
TRIM24	3	323	6	4841	0.0156644	TRIM24	3	323	0	33068	9.21891e-07	TRIM24
SDSL	3	323	6	4730	0.0166118	SDSL	3	323	0	32175	9.99991e-07	SDSL
NUDT19	3	323	5	4097	0.0167567	NUDT19	3	323	0	29146	1.3411e-06	NUDT19
CSPG4	5	321	8	2251	0.016818	CSPG4	5	321	1	13306	4.4628e-08	CSPG4
SMCHD1	4	322	12	4641	0.0175081	SMCHD1	4	322	2	31423	1.61034e-07	SMCHD1
KRTAP9-7	3	323	7	5192	0.0179031	KRTAP9-7	3	323	0	33343	8.99485e-07	KRTAP9-7
FMOD	3	323	7	5189	0.0179292	FMOD	3	323	0	33222	9.09253e-07	FMOD
BIRC2	3	323	7	5164	0.0181489	BIRC2	3	323	0	33008	9.26878e-07	BIRC2
C1orf198	3	323	7	5152	0.0182557	C1orf198	3	323	0	33204	9.10719e-07	C1orf198
PCK1	4	322	10	3890	0.0187111	PCK1	4	322	1	25010	1.33187e-07	PCK1
CFAP52	4	322	14	5187	0.0188149	CFAP52	4	322	0	33250	8.7259e-09	CFAP52
EIF4E2	3	323	7	5066	0.0190455	EIF4E2	3	323	0	32859	9.3942e-07	EIF4E2
HAUS6	3	323	7	5063	0.0190739	HAUS6	3	323	0	33292	9.03585e-07	HAUS6
PLIN5	4	322	13	4819	0.019334	PLIN5	4	322	1	32859	4.53621e-08	PLIN5
TTLL5	4	322	14	5132	0.0194522	TTLL5	4	322	0	33289	8.68547e-09	TTLL5
MIOS	3	323	7	4887	0.0208411	MIOS	3	323	0	33286	9.04069e-07	MIOS
FAM83H	5	321	9	2321	0.0211006	FAM83H	5	321	1	16311	1.65413e-08	FAM83H
ITSN2	6	320	23	3868	0.0211514	ITSN2	6	320	3	24967	3.5582e-10	ITSN2
PIK3CA	3	323	7	4833	0.0214266	PIK3CA	3	323	0	32752	9.48566e-07	PIK3CA
TAF4B	3	323	7	4815	0.0216266	TAF4B	3	323	0	32900	9.35946e-07	TAF4B
CYP4X1	4	322	15	5181	0.0228201	CYP4X1	4	322	0	33302	8.67205e-09	CYP4X1
PPP4R4	4	322	15	5175	0.0229019	PPP4R4	4	322	1	33213	4.34806e-08	PPP4R4
APC2	5	321	10	2464	0.0231805	APC2	5	321	5	18240	3.79028e-07	APC2
SHROOM3	5	321	13	3065	0.0234936	SHROOM3	5	321	5	21272	1.79759e-07	SHROOM3
SLC35G2	3	323	8	5192	0.0235483	SLC35G2	3	323	0	33369	8.97405e-07	SLC35G2
TXNL4B	3	323	8	5192	0.0235483	TXNL4B	3	323	0	33357	8.98364e-07	TXNL4B
NCKIPSD	3	323	8	5185	0.0236273	NCKIPSD	3	323	0	33353	8.98684e-07	NCKIPSD
PCCA	4	322	12	4210	0.0236734	PCCA	4	322	1	25907	1.15924e-07	PCCA
IFNA17	3	323	8	5180	0.0236839	IFNA17	3	323	0	33317	9.01572e-07	IFNA17
GLYAT	3	323	8	5167	0.023832	GLYAT	3	323	0	33232	9.08441e-07	GLYAT
PDE5A	4	322	11	3884	0.0240944	PDE5A	4	322	3	24953	9.2137e-07	PDE5A
CERT1	4	322	2	1146	0.024107	CERT1	4	322	0	8221	2.07921e-06	CERT1
TRAFD1	4	322	15	5063	0.0244957	TRAFD1	4	322	0	33248	8.72798e-09	TRAFD1
XKR9	3	323	8	5091	0.0247226	XKR9	3	323	0	32611	9.60801e-07	XKR9
KLB	3	323	8	5033	0.0254322	KLB	3	323	0	32796	9.44791e-07	KLB
SEMG1	5	321	24	5174	0.0255686	SEMG1	5	321	8	33332	9.97134e-08	SEMG1
MMUT	5	321	24	5169	0.0256572	MMUT	5	321	5	33333	2.00026e-08	MMUT
GDPGP1	4	322	10	3457	0.026821	GDPGP1	4	322	2	22244	6.26334e-07	GDPGP1
DIS3L	4	322	16	5182	0.0272026	DIS3L	4	322	0	33342	8.63091e-09	DIS3L
DHFR	3	323	8	4895	0.0272325	DHFR	3	323	0	33324	9.0101e-07	DHFR
CMA1	4	322	16	5170	0.027395	CMA1	4	322	0	33314	8.65968e-09	CMA1
OR52H1	4	322	16	5162	0.0275243	OR52H1	4	322	0	33324	8.64939e-09	OR52H1
EFCAB5	4	322	15	4794	0.028922	EFCAB5	4	322	0	32804	9.20537e-09	EFCAB5
KRTAP10-4	7	319	29	3453	0.0301805	KRTAP10-4	7	319	4	24794	1.83318e-11	KRTAP10-4
ACAP1	3	323	9	5167	0.0303956	ACAP1	3	323	0	33278	9.04715e-07	ACAP1
KLHL40	3	323	9	5132	0.0309031	KLHL40	3	323	0	33161	9.14231e-07	KLHL40
FAM71B	4	322	17	5167	0.0323481	FAM71B	4	322	2	33232	1.29133e-07	FAM71B
KRTAP10-7	4	322	16	4880	0.0326024	KRTAP10-7	4	322	1	33130	4.39128e-08	KRTAP10-7
CDAN1	4	322	8	2688	0.0326173	CDAN1	4	322	0	16895	1.26115e-07	CDAN1
LARGE2	4	322	13	4017	0.0336254	LARGE2	4	322	3	25912	7.94775e-07	LARGE2
ZFP64	3	323	9	4949	0.0337478	ZFP64	3	323	0	32249	9.93191e-07	ZFP64
PEX10	4	322	13	3996	0.0341508	PEX10	4	322	1	26844	1.00775e-07	PEX10
CUL7	3	323	9	4897	0.034619	CUL7	3	323	0	32706	9.52535e-07	CUL7
PRTG	3	323	9	4893	0.0346872	PRTG	3	323	0	33349	8.99004e-07	PRTG
ZNF251	3	323	9	4793	0.0364526	ZNF251	3	323	0	32005	1.01585e-06	ZNF251
DUPD1	3	323	7	3883	0.0365269	DUPD1	3	323	0	24930	2.1311e-06	DUPD1
EXOSC10	3	323	10	5193	0.0373516	EXOSC10	3	323	0	33368	8.97484e-07	EXOSC10
OR4K5	3	323	10	5193	0.0373516	OR4K5	3	323	0	33367	8.97564e-07	OR4K5
SAXO1	4	322	18	5183	0.0373877	SAXO1	4	322	1	33317	4.29464e-08	SAXO1
RAB38	4	322	18	5181	0.0374304	RAB38	4	322	1	33327	4.28955e-08	RAB38
DCT	4	322	18	5173	0.0376017	DCT	4	322	2	33354	1.27279e-07	DCT
LRRC8D	5	321	27	5136	0.0384572	LRRC8D	5	321	5	33196	2.04113e-08	LRRC8D
SLC39A7	3	323	9	4586	0.0405026	SLC39A7	3	323	0	32509	9.69783e-07	SLC39A7
CWF19L2	4	322	15	4247	0.0414173	CWF19L2	4	322	2	26236	3.27642e-07	CWF19L2
CABS1	3	323	10	4960	0.0416773	CABS1	3	323	0	32876	9.37978e-07	CABS1
ZNF695	4	322	14	3875	0.0451958	ZNF695	4	322	1	26070	1.13094e-07	ZNF695
SERTAD2	3	323	11	5150	0.0463978	SERTAD2	3	323	0	33234	9.08278e-07	SERTAD2
STAB2	3	323	8	3868	0.0478186	STAB2	3	323	0	24718	2.18568e-06	STAB2
TICRR	4	322	15	4022	0.0484492	TICRR	4	322	0	26679	2.0853e-08	TICRR
EVI5	3	323	11	4991	0.0499386	EVI5	3	323	0	32346	9.84371e-07	EVI5
ACACB	5	321	19	3436	0.0501405	ACACB	5	321	0	22167	6.20384e-10	ACACB
PCDHA10	6	320	39	5066	0.0503768	PCDHA10	6	320	7	32692	1.4306e-09	PCDHA10
MRPL28	3	323	11	4947	0.0509811	MRPL28	3	323	0	31784	1.03697e-06	MRPL28
TBCD	4	322	11	2997	0.0514242	TBCD	4	322	2	20362	8.85405e-07	TBCD
TRMT9B	3	323	11	4883	0.0525492	TRMT9B	3	323	0	33319	9.01412e-07	TRMT9B
UFL1	3	323	12	5168	0.0550514	UFL1	3	323	0	33232	9.08441e-07	UFL1
RBM15	3	323	11	4780	0.0552092	RBM15	3	323	0	31637	1.05134e-06	RBM15
CCDC81	6	320	40	5039	0.0562022	CCDC81	6	320	23	33057	3.24292e-07	CCDC81
ZNF597	3	323	13	5188	0.0642876	ZNF597	3	323	0	33367	8.97564e-07	ZNF597
CDH7	3	323	13	5187	0.0643159	CDH7	3	323	0	33278	9.04715e-07	CDH7
RNASE10	3	323	13	5156	0.0651994	RNASE10	3	323	0	33170	9.13495e-07	RNASE10
OR6C65	3	323	10	3886	0.0730708	OR6C65	3	323	0	25018	2.10898e-06	OR6C65
NEUROD6	3	323	14	5169	0.0753624	NEUROD6	3	323	0	33321	9.01251e-07	NEUROD6
IFI44L	3	323	14	5129	0.0766814	IFI44L	3	323	0	33271	9.05281e-07	IFI44L
CEP68	3	323	10	3713	0.0807972	CEP68	3	323	0	24919	2.13389e-06	CEP68
NMBR	4	322	19	4119	0.0821342	NMBR	4	322	0	26619	2.10394e-08	NMBR
ZFYVE16	4	322	24	5098	0.0829484	ZFYVE16	4	322	1	33278	4.31458e-08	ZFYVE16
CHML	3	323	15	5148	0.0873713	CHML	3	323	0	33356	8.98444e-07	CHML
PDE11A	3	323	11	3879	0.0881752	PDE11A	3	323	0	24981	2.11824e-06	PDE11A
SMG6	4	322	25	5175	0.0882764	SMG6	4	322	0	33288	8.68651e-09	SMG6
FGFR4	3	323	11	3803	0.0920308	FGFR4	3	323	0	24601	2.2166e-06	FGFR4
AGAP6	4	322	24	4745	0.100284	AGAP6	4	322	6	32731	1.85956e-06	AGAP6
DDX42	3	323	17	5111	0.113656	DDX42	3	323	0	33135	9.16364e-07	DDX42
DISP1	3	323	13	3889	0.120437	DISP1	3	323	0	24994	2.11498e-06	DISP1
CNGB1	6	320	33	3207	0.140395	CNGB1	6	320	18	21840	1.03562e-06	CNGB1
CEP164	3	323	15	3984	0.14954	CEP164	3	323	0	25133	2.08053e-06	CEP164
MRGPRX4	3	323	17	3885	0.19652	MRGPRX4	3	323	0	25022	2.10798e-06	MRGPRX4
COL4A3	8	318	68	3774	0.240869	COL4A3	8	318	5	26175	5.86341e-13	COL4A3
KIF13B	4	322	36	2707	0.627897	KIF13B	4	322	0	18425	8.97201e-08	KIF13B
ZBED4	4	322	68	5028	0.636957	ZBED4	4	322	2	32552	1.40107e-07	ZBED4
LINGO2	4	322	110	5080	0.912486	LINGO2	4	322	5	33322	1.04839e-06	LINGO2
OR10K2	5	321	217	4986	0.997517	OR10K2	5	321	11	33344	3.29709e-07	OR10K2
MRC1	5	321	44	853	0.998993	MRC1	5	321	0	5587	4.94766e-07	MRC1
TTN	111	215	325	4139	1.01848e-39	TTN	111	215	7061	23022	1.12107e-05	TTN
NEB	42	284	92	4438	1.89097e-18	NEB	42	284	1949	28430	1.76019e-05	NEB
ZFYVE26	23	303	33	4808	5.52878e-14	ZFYVE26	23	303	738	30458	5.34475e-06	ZFYVE26
MYH7B	22	304	22	3352	1.09188e-12	MYH7B	22	304	753	21991	0.00162829	MYH7B
SNTG2	12	314	1	3386	2.08539e-12	SNTG2	12	314	243	22058	0.000351701	SNTG2
DSP	15	311	11	4423	9.70207e-12	DSP	15	311	589	28790	0.00300339	DSP
DNAH10	19	307	22	4072	1.01376e-11	DNAH10	19	307	456	26987	4.11048e-06	DNAH10
PKHD1L1	26	300	62	4661	1.6161e-11	PKHD1L1	26	300	1670	30246	0.023617	PKHD1L1
FAT4	26	300	64	4755	1.87754e-11	FAT4	26	300	1185	30855	0.000266868	FAT4
SACS	26	300	70	5027	2.94567e-11	SACS	26	300	2015	31000	0.102147	SACS
FREM2	22	304	50	5147	5.47635e-11	FREM2	22	304	706	32614	3.10705e-06	FREM2
SETX	17	309	26	5144	9.48073e-11	SETX	17	309	874	32346	0.00677888	SETX
FLNC	21	305	43	4806	1.10701e-10	FLNC	21	305	965	32182	0.000749716	FLNC
DYSF	19	307	35	4896	1.70539e-10	DYSF	19	307	565	30920	1.14231e-05	DYSF
DYNC2H1	21	305	29	3396	1.83099e-10	DYNC2H1	21	305	576	21366	0.00021124	DYNC2H1
VPS13D	16	310	18	4234	2.07174e-10	VPS13D	16	310	625	26667	0.00424616	VPS13D
BRCA2	17	309	25	4693	2.29964e-10	BRCA2	17	309	446	30472	8.88885e-06	BRCA2
EYS	19	307	5	1353	2.97099e-10	EYS	19	307	138	6580	0.000105584	EYS
MKI67	17	309	29	5168	3.09957e-10	MKI67	17	309	538	32826	3.44827e-05	MKI67
CFTR	18	308	34	5055	4.43805e-10	CFTR	18	308	501	32297	4.79643e-06	CFTR
TMEM132C	19	307	5	1302	5.16931e-10	TMEM132C	19	307	137	6636	8.74307e-05	TMEM132C
AKAP9	15	311	20	4930	5.58505e-10	AKAP9	15	311	713	31617	0.00692125	AKAP9
XIRP1	17	309	27	4621	6.81496e-10	XIRP1	17	309	820	29080	0.00995695	XIRP1
LRRK2	12	314	10	5084	6.8954e-10	LRRK2	12	314	225	32165	5.24976e-06	LRRK2
ZFHX3	17	309	26	4446	7.72873e-10	ZFHX3	17	309	387	28739	3.18541e-06	ZFHX3
GJB2	13	313	12	4434	1.37548e-09	GJB2	13	313	335	28228	0.00018248	GJB2
VPS13B	18	308	35	4790	1.41214e-09	VPS13B	18	308	1310	29739	0.152846	VPS13B
LRP1B	20	306	46	4828	1.42319e-09	LRP1B	20	306	842	30465	0.000697468	LRP1B
HMCN1	21	305	50	4671	1.53815e-09	HMCN1	21	305	1028	29251	0.00453512	HMCN1
LAMA2	19	307	44	5141	1.56085e-09	LAMA2	19	307	650	32671	3.42742e-05	LAMA2
CACNA1I	12	314	3	2441	1.9215e-09	CACNA1I	12	314	655	15867	0.643129	CACNA1I
SPRR2E	7	319	0	5194	2.35743e-09	SPRR2E	7	319	80	33210	2.27513e-05	SPRR2E
NLRP14	14	312	20	5138	2.4595e-09	NLRP14	14	312	530	32818	0.000947442	NLRP14
WASHC4	11	315	8	4853	2.46041e-09	WASHC4	11	315	213	32950	1.39111e-05	WASHC4
COL6A6	17	309	32	4711	3.58533e-09	COL6A6	17	309	645	31814	0.000387442	COL6A6
ABCA9	15	311	25	5046	3.82547e-09	ABCA9	15	311	393	32445	1.49139e-05	ABCA9
MYO18B	22	304	52	4158	4.04698e-09	MYO18B	22	304	1072	27864	0.00588938	MYO18B
ADGRV1	16	310	26	4489	4.15283e-09	ADGRV1	16	310	1167	29554	0.18255	ADGRV1
ANK3	16	310	27	4593	4.57194e-09	ANK3	16	310	589	29211	0.0010142	ANK3
ABCA4	20	306	49	4688	5.36313e-09	ABCA4	20	306	934	29376	0.00331587	ABCA4
GLDC	16	310	27	4521	5.63941e-09	GLDC	16	310	595	28609	0.00137665	GLDC
FBN2	14	312	22	5163	5.64797e-09	FBN2	14	312	384	32935	3.96671e-05	FBN2
DSC2	8	318	2	5169	5.71031e-09	DSC2	8	318	227	32808	0.00230732	DSC2
CCDC88C	13	313	13	4100	6.21531e-09	CCDC88C	13	313	296	27947	6.24449e-05	CCDC88C
KMT2D	16	310	26	4340	6.49791e-09	KMT2D	16	310	750	29361	0.00897876	KMT2D
F5	16	310	32	5131	6.58942e-09	F5	16	310	583	32728	0.00028258	F5
FNDC9	12	314	14	5184	6.67731e-09	FNDC9	12	314	292	33054	4.67853e-05	FNDC9
TEX15	12	314	14	5053	8.74192e-09	TEX15	12	314	497	32454	0.0047508	TEX15
EVC2	19	307	41	4321	8.86394e-09	EVC2	19	307	617	27571	0.000151593	EVC2
PCCB	9	317	5	5197	1.19287e-08	PCCB	9	317	315	33048	0.00456915	PCCB
DNAJC10	8	318	3	5147	2.04658e-08	DNAJC10	8	318	349	32919	0.0240635	DNAJC10
POM121L2	16	310	3	1067	2.78789e-08	POM121L2	16	310	329	3980	0.977596	POM121L2
PCDH15	18	308	45	4809	2.89161e-08	PCDH15	18	308	548	30716	2.86584e-05	PCDH15
TIAM2	12	314	12	3962	3.487e-08	TIAM2	12	314	176	25383	5.12654e-06	TIAM2
NCOR2	10	316	6	3881	3.54486e-08	NCOR2	10	316	170	25613	9.42818e-05	NCOR2
TEKT5	16	310	32	4507	3.61192e-08	TEKT5	16	310	902	28104	0.0522402	TEKT5
FBXW5	11	315	5	2764	4.06249e-08	FBXW5	11	315	284	17008	0.0219186	FBXW5
PTCH1	6	320	0	5124	4.38557e-08	PTCH1	6	320	141	32862	0.00334011	PTCH1
BPTF	13	313	22	5032	5.13703e-08	BPTF	13	313	258	32416	3.51153e-06	BPTF
SP4	11	315	14	5187	5.38194e-08	SP4	11	315	314	33049	0.000361765	SP4
PCDHB12	10	316	10	5100	5.66412e-08	PCDHB12	10	316	379	32817	0.00509028	PCDHB12
ZNF486	10	316	9	4740	5.73835e-08	ZNF486	10	316	158	32543	7.26173e-06	ZNF486
RNF213	9	317	5	4247	6.15893e-08	RNF213	9	317	177	26409	0.000466516	RNF213
LAMA3	12	314	18	5007	6.84089e-08	LAMA3	12	314	271	32992	2.38977e-05	LAMA3
CMYA5	19	307	55	4821	7.45923e-08	CMYA5	19	307	597	32602	1.16478e-05	CMYA5
OR5AR1	7	319	2	5201	7.56394e-08	OR5AR1	7	319	94	33266	5.88905e-05	OR5AR1
MYH8	15	311	30	4559	8.55016e-08	MYH8	15	311	536	28905	0.00122217	MYH8
NBEAL1	12	314	14	4049	8.64407e-08	NBEAL1	12	314	585	26339	0.0568317	NBEAL1
ANO5	10	316	11	5182	8.88294e-08	ANO5	10	316	240	32984	0.000184019	ANO5
NEBL	15	311	34	5044	8.93397e-08	NEBL	15	311	1005	31289	0.0894817	NEBL
DCHS1	13	313	12	3030	9.23027e-08	DCHS1	13	313	178	19008	2.06705e-05	DCHS1
CRX	11	315	15	5058	1.12219e-07	CRX	11	315	182	32866	3.4977e-06	CRX
FLNB	14	312	27	4689	1.20775e-07	FLNB	14	312	722	29301	0.0290111	FLNB
RANBP17	9	317	8	5177	1.2688e-07	RANBP17	9	317	271	32990	0.00177513	RANBP17
SLC26A2	9	317	8	5167	1.2887e-07	SLC26A2	9	317	279	33068	0.00211114	SLC26A2
PKP4	10	316	12	5187	1.5283e-07	PKP4	10	316	712	32619	0.165605	PKP4
HGFAC	12	314	9	2818	1.52895e-07	HGFAC	12	314	175	18733	8.67703e-05	HGFAC
SCN7A	14	312	19	3453	1.62963e-07	SCN7A	14	312	386	22383	0.0017669	SCN7A
ABCB1	12	314	21	5168	1.71287e-07	ABCB1	12	314	447	32890	0.00189189	ABCB1
MYH6	16	310	44	5158	2.06083e-07	MYH6	16	310	424	32943	7.32551e-06	MYH6
SEPTIN14	7	319	2	4428	2.1345e-07	SEPTIN14	7	319	158	28726	0.00261856	SEPTIN14
SCN10A	16	310	40	4733	2.15349e-07	SCN10A	16	310	675	30039	0.00286346	SCN10A
TULP4	10	316	10	4349	2.29277e-07	TULP4	10	316	254	28164	0.000930881	TULP4
TIAM1	10	316	11	4650	2.29651e-07	TIAM1	10	316	218	29777	0.000195751	TIAM1
PDZD2	11	315	17	5156	2.32378e-07	PDZD2	11	315	258	33000	7.20958e-05	PDZD2
SORL1	10	316	13	5171	2.62921e-07	SORL1	10	316	141	33160	2.39552e-06	SORL1
MLLT10	6	320	0	3686	2.75847e-07	MLLT10	6	320	51	23386	0.000128242	MLLT10
NKAPL	12	314	21	4872	3.11007e-07	NKAPL	12	314	576	31397	0.0171583	NKAPL
BDP1	11	315	12	3850	3.11397e-07	BDP1	11	315	144	25950	3.80725e-06	BDP1
PPARGC1B	9	317	5	3443	3.26639e-07	PPARGC1B	9	317	140	21971	0.000340214	PPARGC1B
TEDC1	13	313	11	2525	3.35512e-07	TEDC1	13	313	247	14950	0.00347059	TEDC1
PITPNM1	8	318	4	4034	3.38871e-07	PITPNM1	8	318	278	25793	0.0264073	PITPNM1
ZDBF2	13	313	26	4841	3.4004e-07	ZDBF2	13	313	655	32579	0.0144135	ZDBF2
CSMD1	13	313	18	3591	3.58472e-07	CSMD1	13	313	286	23979	0.000195882	CSMD1
KLHL31	8	318	3	3454	3.67146e-07	KLHL31	8	318	196	22046	0.00985907	KLHL31
TRIP11	13	313	25	4649	3.71189e-07	TRIP11	13	313	784	29246	0.0905565	TRIP11
FAM205A	13	313	1	874	3.84668e-07	FAM205A	13	313	63	3486	0.00978991	FAM205A
PCDHB4	11	315	16	4658	3.88334e-07	PCDHB4	11	315	339	31687	0.000927947	PCDHB4
SLC45A4	8	318	5	4480	3.89788e-07	SLC45A4	8	318	240	28957	0.00657462	SLC45A4
MGAM	11	315	9	3075	3.95204e-07	MGAM	11	315	346	20050	0.0264948	MGAM
PLEC	19	307	28	2424	3.97504e-07	PLEC	19	307	436	17178	0.000701077	PLEC
KRTAP10-9	8	318	6	4935	4.28302e-07	KRTAP10-9	8	318	103	33149	1.34408e-05	KRTAP10-9
PCDHA11	8	318	6	4931	4.30803e-07	PCDHA11	8	318	197	32020	0.00114194	PCDHA11
DAG1	9	317	10	5155	4.47147e-07	DAG1	9	317	299	32928	0.00337595	DAG1
HPS5	9	317	7	4038	4.59245e-07	HPS5	9	317	250	26136	0.00475378	HPS5
BIRC6	14	312	27	4164	4.64936e-07	BIRC6	14	312	422	26427	0.00087266	BIRC6
SRCAP	14	312	29	4383	5.086e-07	SRCAP	14	312	405	28042	0.000339592	SRCAP
HCN4	9	317	7	3980	5.14572e-07	HCN4	9	317	134	25642	8.16002e-05	HCN4
BRCA1	13	313	29	5094	5.21021e-07	BRCA1	13	313	308	32566	2.01245e-05	BRCA1
CASZ1	10	316	7	3116	5.30265e-07	CASZ1	10	316	157	20384	0.000306794	CASZ1
TLR10	12	314	24	5122	5.58871e-07	TLR10	12	314	358	32739	0.000312631	TLR10
PRDM2	14	312	34	4962	5.70378e-07	PRDM2	14	312	336	31280	1.70367e-05	PRDM2
COL6A3	14	312	18	2958	5.76585e-07	COL6A3	14	312	738	18299	0.388606	COL6A3
CCPG1	11	315	18	4874	5.98969e-07	CCPG1	11	315	410	32887	0.00292269	CCPG1
TSC2	12	314	18	4031	6.09772e-07	TSC2	12	314	454	25182	0.0154201	TSC2
FSIP2	17	309	15	1780	6.27591e-07	FSIP2	17	309	296	11995	0.00321647	FSIP2
RYR3	15	311	32	4070	6.32261e-07	RYR3	15	311	438	27075	0.00032724	RYR3
TCHH	14	312	26	3916	6.52476e-07	TCHH	14	312	1170	25984	0.543508	TCHH
CTBP2	10	316	13	4628	6.86673e-07	CTBP2	10	316	157	30164	1.30892e-05	CTBP2
CCDC191	9	317	9	4531	6.91661e-07	CCDC191	9	317	139	29011	4.23174e-05	CCDC191
PCDH12	7	319	4	5102	7.04972e-07	PCDH12	7	319	142	32721	0.000706059	PCDH12
MAP4	9	317	11	5191	7.28545e-07	MAP4	9	317	372	32972	0.0125189	MAP4
SPEN	11	315	17	4562	7.29636e-07	SPEN	11	315	202	29357	2.4597e-05	SPEN
TRIOBP	12	314	17	3784	7.34468e-07	TRIOBP	12	314	522	25154	0.0380906	TRIOBP
SKIV2L	8	318	6	4565	7.47823e-07	SKIV2L	8	318	188	31404	0.000968164	SKIV2L
OCA2	7	319	4	5050	7.52524e-07	OCA2	7	319	105	32617	0.000127392	OCA2
ELP1	9	317	11	5168	7.54535e-07	ELP1	9	317	278	32937	0.00211702	ELP1
PTPRZ1	9	317	11	5161	7.62648e-07	PTPRZ1	9	317	397	32900	0.0183116	PTPRZ1
FCSK	11	315	10	3071	7.66465e-07	FCSK	11	315	450	20435	0.100663	FCSK
MYH11	12	314	23	4790	7.69285e-07	MYH11	12	314	279	30404	6.70314e-05	MYH11
NOX3	7	319	3	4313	7.90163e-07	NOX3	7	319	76	27666	5.21407e-05	NOX3
ZFP30	11	315	20	5137	8.02516e-07	ZFP30	11	315	471	32853	0.0078334	ZFP30
DMBT1	16	310	39	4155	8.29368e-07	DMBT1	16	310	562	28028	0.000963268	DMBT1
ERCC6	13	313	31	5148	8.46659e-07	ERCC6	13	313	650	32671	0.0133647	ERCC6
TRPM3	9	317	8	4019	9.44667e-07	TRPM3	9	317	345	25346	0.0353118	TRPM3
KDF1	5	321	0	4860	9.53629e-07	KDF1	5	321	40	32476	8.24469e-05	KDF1
SLC22A5	7	319	3	4181	9.61677e-07	SLC22A5	7	319	93	27499	0.000175576	SLC22A5
COL4A1	12	314	24	4826	1.00938e-06	COL4A1	12	314	401	31101	0.00124637	COL4A1
MTMR2	7	319	2	3462	1.01404e-06	MTMR2	7	319	208	21973	0.0376479	MTMR2
COQ7	6	320	2	5201	1.01729e-06	COQ7	6	320	101	33269	0.000623963	COQ7
NDUFA10	6	320	2	5192	1.02711e-06	NDUFA10	6	320	468	32878	0.311492	NDUFA10
CUL9	7	319	2	3444	1.04763e-06	CUL9	7	319	47	22097	1.25178e-05	CUL9
ARFGEF1	10	316	16	5160	1.0539e-06	ARFGEF1	10	316	429	32765	0.0113796	ARFGEF1
JHY	6	320	2	5159	1.06408e-06	JHY	6	320	66	33191	7.2867e-05	JHY
ERCC4	10	316	16	5149	1.07333e-06	ERCC4	10	316	212	32956	7.04788e-05	ERCC4
SPTBN1	6	320	2	5131	1.09667e-06	SPTBN1	6	320	42	33140	7.04566e-06	SPTBN1
FAM171A1	11	315	21	5156	1.11787e-06	FAM171A1	11	315	222	33066	1.93885e-05	FAM171A1
CENPF	6	320	2	5101	1.13289e-06	CENPF	6	320	43	33020	8.12508e-06	CENPF
OR6K6	8	318	8	5195	1.13895e-06	OR6K6	8	318	404	32964	0.0483733	OR6K6
HK3	12	314	11	2624	1.14757e-06	HK3	12	314	111	15076	1.08236e-05	HK3
NDST2	8	318	8	5176	1.16903e-06	NDST2	8	318	105	33211	1.51124e-05	NDST2
IFNA7	6	320	2	5066	1.17693e-06	IFNA7	6	320	56	33254	3.08269e-05	IFNA7
HECW2	8	318	8	5149	1.21333e-06	HECW2	8	318	98	32889	1.01333e-05	HECW2
SLX4	13	313	32	5099	1.24439e-06	SLX4	13	313	573	32541	0.00533705	SLX4
OSBPL1A	9	317	12	5170	1.24652e-06	OSBPL1A	9	317	270	32914	0.00175946	OSBPL1A
ACSM3	8	318	8	5124	1.25604e-06	ACSM3	8	318	205	32995	0.00120847	ACSM3
ZNF714	7	319	2	3345	1.25676e-06	ZNF714	7	319	72	22134	0.000147863	ZNF714
ANO2	9	317	8	3849	1.32194e-06	ANO2	9	317	90	26323	3.52574e-06	ANO2
MSH6	15	311	44	5008	1.38016e-06	MSH6	15	311	626	32647	0.00165338	MSH6
MYH4	13	313	33	5169	1.4216e-06	MYH4	13	313	273	33080	5.07279e-06	MYH4
GNPTAB	7	319	5	5190	1.4387e-06	GNPTAB	7	319	131	33202	0.000411353	GNPTAB
RP1L1	24	302	73	3350	1.44688e-06	RP1L1	24	302	1178	22483	0.0392283	RP1L1
SLC22A2	7	319	5	5157	1.498e-06	SLC22A2	7	319	57	33167	2.96356e-06	SLC22A2
PPRC1	11	315	22	5167	1.55557e-06	PPRC1	11	315	1061	32268	0.465865	PPRC1
ABCC3	10	316	17	5165	1.57113e-06	ABCC3	10	316	216	33048	7.98527e-05	ABCC3
ZNF594	10	316	16	4884	1.68377e-06	ZNF594	10	316	445	32855	0.0140154	ZNF594
FRAS1	13	313	27	4273	1.75893e-06	FRAS1	13	313	464	28300	0.00305335	FRAS1
GUCY1B1	8	318	1	1851	1.83193e-06	GUCY1B1	8	318	100	11411	0.00986391	GUCY1B1
SCN4A	12	314	23	4376	1.87009e-06	SCN4A	12	314	1233	28564	0.699258	SCN4A
SGSH	8	318	6	4003	1.89178e-06	SGSH	8	318	269	25618	0.0231971	SGSH
WDR19	9	317	11	4578	1.94856e-06	WDR19	9	317	147	30645	4.21832e-05	WDR19
ABCB11	10	316	16	4792	1.97811e-06	ABCB11	10	316	233	32434	0.000167172	ABCB11
ARHGAP21	7	319	5	4923	2.00848e-06	ARHGAP21	7	319	304	32483	0.0352127	ARHGAP21
RELN	13	313	31	4731	2.04791e-06	RELN	13	313	563	30070	0.00857726	RELN
DNAH3	14	312	29	3851	2.12144e-06	DNAH3	14	312	500	24463	0.00726511	DNAH3
GRM6	5	321	0	4090	2.1308e-06	GRM6	5	321	34	26786	9.97582e-05	GRM6
GJA10	8	318	9	5155	2.15329e-06	GJA10	8	318	685	32664	0.357297	GJA10
SLC4A1	8	318	9	5148	2.17404e-06	SLC4A1	8	318	155	33058	0.000206215	SLC4A1
LYST	11	315	20	4596	2.22969e-06	LYST	11	315	264	29369	0.000234351	LYST
PMFBP1	10	316	18	5180	2.25714e-06	PMFBP1	10	316	564	32776	0.054377	PMFBP1
LAMA1	15	311	35	3922	2.34064e-06	LAMA1	15	311	355	25085	8.38696e-05	LAMA1
COG2	8	318	8	4692	2.34074e-06	COG2	8	318	314	29849	0.0232384	COG2
DMXL2	10	316	18	5139	2.41401e-06	DMXL2	10	316	452	32734	0.0157581	DMXL2
LOXHD1	16	310	8	1163	2.42933e-06	LOXHD1	16	310	116	3935	0.0346392	LOXHD1
LAMB1	10	316	18	5124	2.47436e-06	LAMB1	10	316	209	32670	6.75623e-05	LAMB1
FANCI	10	316	16	4656	2.52205e-06	FANCI	10	316	250	29761	0.000550621	FANCI
DET1	5	321	0	3907	2.63323e-06	DET1	5	321	54	26571	0.000736537	DET1
GAA	11	315	14	3411	2.65369e-06	GAA	11	315	263	21337	0.00279652	GAA
SPATA20	5	321	0	3850	2.81801e-06	SPATA20	5	321	22	24624	2.34439e-05	SPATA20
CAPN15	8	318	5	3372	2.88444e-06	CAPN15	8	318	111	23619	0.000222441	CAPN15
PROKR2	8	318	7	4152	2.93392e-06	PROKR2	8	318	263	26428	0.0176303	PROKR2
SEMA3C	7	319	6	5192	2.94922e-06	SEMA3C	7	319	70	33260	1.0093e-05	SEMA3C
AMPD1	7	319	6	5191	2.95279e-06	AMPD1	7	319	152	33212	0.000948166	AMPD1
SRRM2	16	310	34	3319	3.01885e-06	SRRM2	16	310	449	21157	0.00172228	SRRM2
NMRAL1	9	317	14	5186	3.03437e-06	NMRAL1	9	317	126	33180	7.25732e-06	NMRAL1
SLC12A6	9	317	14	5184	3.04344e-06	SLC12A6	9	317	1011	32330	0.657518	SLC12A6
UGGT1	7	319	6	5166	3.04371e-06	UGGT1	7	319	195	32772	0.00391647	UGGT1
ANKRD36	10	316	8	2750	3.0744e-06	ANKRD36	10	316	357	17286	0.132431	ANKRD36
KIF21A	6	320	3	5139	3.09491e-06	KIF21A	6	320	39	32456	5.39061e-06	KIF21A
NIN	7	319	6	5138	3.14935e-06	NIN	7	319	70	33154	1.02994e-05	NIN
MYH2	11	315	19	4237	3.20178e-06	MYH2	11	315	231	27070	0.000154809	MYH2
MED13	8	318	9	4871	3.20772e-06	MED13	8	318	187	33071	0.000676378	MED13
AFF1	9	317	14	5148	3.21197e-06	AFF1	9	317	341	32947	0.00754602	AFF1
WDR35	10	316	19	5168	3.32559e-06	WDR35	10	316	205	33134	5.17131e-05	WDR35
EP400	10	316	10	3160	3.43178e-06	EP400	10	316	411	20083	0.126759	EP400
OR4C15	8	318	10	5189	3.50667e-06	OR4C15	8	318	243	33062	0.00328583	OR4C15
ALDH1L2	8	318	10	5184	3.53045e-06	ALDH1L2	8	318	81	33246	2.5438e-06	ALDH1L2
KLHDC7B	8	318	4	2881	3.57407e-06	KLHDC7B	8	318	110	18313	0.00107074	KLHDC7B
PADI3	9	317	14	5072	3.60286e-06	PADI3	9	317	1037	31591	0.710116	PADI3
PCDHGA5	8	318	8	4386	3.7525e-06	PCDHGA5	8	318	101	29047	2.96475e-05	PCDHGA5
CHD6	10	316	19	5091	3.77219e-06	CHD6	10	316	447	32551	0.0152454	CHD6
ORC1	5	321	1	5202	3.95231e-06	ORC1	5	321	98	33270	0.00332325	ORC1
DNAJC18	5	321	1	5201	3.95585e-06	DNAJC18	5	321	77	33263	0.00122509	DNAJC18
ZBTB41	5	321	1	5198	3.9665e-06	ZBTB41	5	321	55	33242	0.000293245	ZBTB41
CEP162	8	318	8	4344	4.01248e-06	CEP162	8	318	222	24642	0.0104944	CEP162
TRPS1	6	320	3	4897	4.0315e-06	TRPS1	6	320	61	33299	4.76619e-05	TRPS1
KIAA1324L	7	319	3	3321	4.03878e-06	KIAA1324L	7	319	78	20728	0.000343732	KIAA1324L
ZNF780B	8	318	10	5079	4.07437e-06	ZNF780B	8	318	227	33133	0.00217454	ZNF780B
LCNL1	5	321	0	3550	4.09172e-06	LCNL1	5	321	20	23525	1.95543e-05	LCNL1
SPG11	10	316	17	4607	4.11768e-06	SPG11	10	316	243	29622	0.000462173	SPG11
SMG5	8	318	8	4318	4.18354e-06	SMG5	8	318	290	27490	0.0236592	SMG5
NLRX1	11	315	21	4460	4.18499e-06	NLRX1	11	315	600	28283	0.0828296	NLRX1
TNRC6C	6	320	3	4848	4.25934e-06	TNRC6C	6	320	59	32921	4.26831e-05	TNRC6C
SPHKAP	11	315	25	5141	4.28109e-06	SPHKAP	11	315	328	32846	0.000538876	SPHKAP
EVC	12	314	24	4145	4.42623e-06	EVC	12	314	844	25544	0.353405	EVC
KHNYN	5	321	1	5047	4.54967e-06	KHNYN	5	321	33	32631	3.50974e-05	KHNYN
WFS1	12	314	23	3982	4.64138e-06	WFS1	12	314	583	25766	0.0632047	WFS1
WRN	7	319	5	4299	4.68803e-06	WRN	7	319	110	27568	0.000451405	WRN
ABCC11	9	317	11	4074	4.77801e-06	ABCC11	9	317	89	25623	4.01042e-06	ABCC11
ZNRF4	6	320	3	4649	5.35321e-06	ZNRF4	6	320	98	32174	0.000637478	ZNRF4
KIF1C	11	315	15	3321	5.36645e-06	KIF1C	11	315	352	20008	0.0297383	KIF1C
ABCA8	11	315	22	4504	5.39615e-06	ABCA8	11	315	162	28594	4.45538e-06	ABCA8
VPS13A	11	315	25	4997	5.52598e-06	VPS13A	11	315	330	32158	0.000669609	VPS13A
DIS3L2	11	315	24	4828	5.53365e-06	DIS3L2	11	315	454	32537	0.00650832	DIS3L2
KRTAP13-4	7	319	7	5196	5.56778e-06	KRTAP13-4	7	319	260	33102	0.0157306	KRTAP13-4
VANGL1	7	319	7	5195	5.57446e-06	VANGL1	7	319	83	33284	2.7971e-05	VANGL1
TRIM16	7	319	7	5195	5.57446e-06	TRIM16	7	319	146	33192	0.000760085	TRIM16
MYO1C	10	316	11	3177	5.742e-06	MYO1C	10	316	242	20444	0.00620522	MYO1C
TMPRSS11A	8	318	11	5184	5.77927e-06	TMPRSS11A	8	318	198	33156	0.000947869	TMPRSS11A
UTRN	12	314	26	4308	5.79173e-06	UTRN	12	314	668	27110	0.100104	UTRN
KIF26B	10	316	11	3167	5.89171e-06	KIF26B	10	316	132	23287	2.78168e-05	KIF26B
SH3TC1	7	319	5	4135	5.96458e-06	SH3TC1	7	319	63	25686	2.73315e-05	SH3TC1
POLK	9	317	13	4478	6.04233e-06	POLK	9	317	243	29284	0.00191665	POLK
TCP11	8	318	11	5139	6.14062e-06	TCP11	8	318	340	32828	0.021393	TCP11
WDR36	12	314	32	5106	6.194e-06	WDR36	12	314	757	32398	0.0751573	WDR36
ARHGEF17	7	319	5	4077	6.50792e-06	ARHGEF17	7	319	230	26212	0.0266434	ARHGEF17
CUBN	10	316	21	5161	6.67318e-06	CUBN	10	316	199	33087	4.1282e-05	CUBN
RTEL1	10	316	10	2902	6.88336e-06	RTEL1	10	316	141	18206	0.000327288	RTEL1
ATP2B4	6	320	4	5195	6.92131e-06	ATP2B4	6	320	378	32968	0.170485	ATP2B4
ISM2	8	318	8	4012	6.95487e-06	ISM2	8	318	183	25892	0.00267524	ISM2
HSD17B2	6	320	4	5174	7.07571e-06	HSD17B2	6	320	137	32972	0.00286998	HSD17B2
NEPRO	7	319	7	4988	7.17806e-06	NEPRO	7	319	444	32317	0.159467	NEPRO
HEATR5B	6	320	4	5159	7.18845e-06	HEATR5B	6	320	40	33106	5.49997e-06	HEATR5B
CDHR5	5	321	1	4536	7.45813e-06	CDHR5	5	321	39	29923	0.000107824	CDHR5
TNKS1BP1	11	315	25	4821	7.60983e-06	TNKS1BP1	11	315	323	31299	0.000701838	TNKS1BP1
TIGD4	6	320	4	5098	7.66907e-06	TIGD4	6	320	262	33034	0.0473708	TIGD4
PADI4	6	320	4	5066	7.93614e-06	PADI4	6	320	103	32579	0.000765276	PADI4
KAT6B	9	317	14	4571	7.98198e-06	KAT6B	9	317	110	29510	6.51548e-06	KAT6B
CYP4F11	9	317	16	5064	8.15983e-06	CYP4F11	9	317	299	32759	0.00348845	CYP4F11
GLI3	9	317	13	4303	8.17689e-06	GLI3	9	317	972	27159	0.794734	GLI3
PRRC2A	13	313	30	4015	8.18955e-06	PRRC2A	13	313	478	27588	0.00475209	PRRC2A
PCDHA12	10	316	21	5034	8.20191e-06	PCDHA12	10	316	775	32384	0.237418	PCDHA12
MZF1	9	317	7	2765	8.32583e-06	MZF1	9	317	296	18459	0.0793212	MZF1
ME1	6	320	4	5005	8.47589e-06	ME1	6	320	71	31107	0.000149968	ME1
COL7A1	12	314	9	1840	8.72039e-06	COL7A1	12	314	223	11664	0.0239829	COL7A1
KIAA0232	8	318	11	4876	8.83553e-06	KIAA0232	8	318	307	33023	0.0121922	KIAA0232
MYOM2	13	313	36	4662	8.86111e-06	MYOM2	13	313	679	29556	0.0358884	MYOM2
OLFML1	8	318	12	5180	9.17785e-06	OLFML1	8	318	386	32947	0.0391788	OLFML1
ABCC2	5	321	1	4333	9.2078e-06	ABCC2	5	321	60	27744	0.000948078	ABCC2
MYO5B	8	318	11	4845	9.23284e-06	MYO5B	8	318	226	33035	0.00215644	MYO5B
LMAN2	6	320	4	4924	9.26017e-06	LMAN2	6	320	508	31964	0.403382	LMAN2
LRGUK	10	316	22	5153	9.30642e-06	LRGUK	10	316	843	32491	0.314584	LRGUK
MYH9	8	318	12	5163	9.38862e-06	MYH9	8	318	149	33094	0.000158563	MYH9
RANBP2	6	320	4	4897	9.54019e-06	RANBP2	6	320	198	32826	0.0155061	RANBP2
NOSTRIN	6	320	4	4880	9.72156e-06	NOSTRIN	6	320	98	33218	0.000541185	NOSTRIN
RECQL4	7	319	4	3342	9.85508e-06	RECQL4	7	319	151	24950	0.00438543	RECQL4
MICAL2	7	319	8	5194	9.92632e-06	MICAL2	7	319	279	33085	0.0219689	MICAL2
DMP1	8	318	12	5116	1.00002e-05	DMP1	8	318	325	32892	0.016803	DMP1
CYP4V2	7	319	8	5185	1.00333e-05	CYP4V2	7	319	267	33053	0.0179703	CYP4V2
GASK1B	7	319	8	5179	1.01054e-05	GASK1B	7	319	110	33170	0.000151048	GASK1B
KIF2B	9	317	17	5157	1.02886e-05	KIF2B	9	317	702	32592	0.254993	KIF2B
CRYBG1	13	313	36	4591	1.03323e-05	CRYBG1	13	313	822	29185	0.118108	CRYBG1
KMT2E	9	317	17	5151	1.03798e-05	KMT2E	9	317	361	32949	0.010564	KMT2E
PCDHGA4	6	320	4	4813	1.04767e-05	PCDHGA4	6	320	82	32897	0.000232056	PCDHGA4
LRRK1	9	317	8	2918	1.07828e-05	LRRK1	9	317	221	19742	0.0123705	LRRK1
FNIP1	9	317	14	4389	1.08501e-05	FNIP1	9	317	116	28327	1.33407e-05	FNIP1
MTMR11	4	322	0	5202	1.18863e-05	MTMR11	4	322	13	33351	1.85454e-05	MTMR11
CCR5	4	322	0	5196	1.19381e-05	CCR5	4	322	34	33322	0.000490534	CCR5
SON	11	315	25	4581	1.19509e-05	SON	11	315	249	29368	0.000144892	SON
KCNMA1	5	321	0	2802	1.19608e-05	KCNMA1	5	321	26	17459	0.000228911	KCNMA1
MSTO1	4	322	0	5184	1.20425e-05	MSTO1	4	322	72	33129	0.00650181	MSTO1
CEP57	4	322	0	5165	1.221e-05	CEP57	4	322	16	33270	3.72303e-05	CEP57
PHAX	4	322	0	5163	1.22279e-05	PHAX	4	322	38	33101	0.00073908	PHAX
ZNF737	7	319	7	4568	1.23506e-05	ZNF737	7	319	175	30997	0.00298514	ZNF737
STAT2	4	322	0	5128	1.25449e-05	STAT2	4	322	34	33215	0.000496407	STAT2
MTUS1	12	314	33	4867	1.25585e-05	MTUS1	12	314	1011	32340	0.289673	MTUS1
ZNF462	7	319	7	4535	1.29121e-05	ZNF462	7	319	86	29076	7.94924e-05	ZNF462
CHD7	12	314	27	4084	1.29276e-05	CHD7	12	314	334	27773	0.000712143	CHD7
KRT28	5	321	2	5200	1.31758e-05	KRT28	5	321	20	33347	3.72705e-06	KRT28
COL4A4	10	316	19	4376	1.31759e-05	COL4A4	10	316	299	29605	0.00206639	COL4A4
FBN1	5	321	2	5194	1.32461e-05	FBN1	5	321	104	33183	0.00427534	FBN1
SPAG5	5	321	2	5192	1.32696e-05	SPAG5	5	321	236	33132	0.0858158	SPAG5
RAB3GAP2	5	321	2	5178	1.34357e-05	RAB3GAP2	5	321	165	33145	0.0253814	RAB3GAP2
POLG	9	317	17	4977	1.34552e-05	POLG	9	317	199	32360	0.000249244	POLG
ACAN	13	313	32	4030	1.36692e-05	ACAN	13	313	523	27124	0.0107334	ACAN
WWC2	4	322	0	5006	1.37334e-05	WWC2	4	322	45	32045	0.00148978	WWC2
WDR90	5	321	0	2714	1.37964e-05	WDR90	5	321	33	18451	0.000475961	WDR90
DNAJC1	5	321	2	5146	1.3825e-05	DNAJC1	5	321	77	33163	0.00124121	DNAJC1
NRIP1	5	321	2	5121	1.41385e-05	NRIP1	5	321	28	33282	1.57521e-05	NRIP1
NF1	8	318	13	5172	1.42013e-05	NF1	8	318	314	33014	0.013761	NF1
CEP89	9	317	18	5171	1.43204e-05	CEP89	9	317	194	33122	0.000176059	CEP89
TACR2	6	320	5	5179	1.47007e-05	TACR2	6	320	102	33116	0.000670889	TACR2
UGT1A9	6	320	5	5177	1.47314e-05	UGT1A9	6	320	140	33178	0.00308509	UGT1A9
COL19A1	7	319	7	4437	1.47594e-05	COL19A1	7	319	146	28390	0.00182901	COL19A1
SIPA1L3	4	322	0	4903	1.48482e-05	SIPA1L3	4	322	42	32302	0.00114165	SIPA1L3
TLR6	8	318	13	5138	1.48578e-05	TLR6	8	318	249	32983	0.00383733	TLR6
ATAD2B	4	322	0	4892	1.49738e-05	ATAD2B	4	322	38	33289	0.000723879	ATAD2B
ADAMTSL3	9	317	15	4437	1.50182e-05	ADAMTSL3	9	317	237	28314	0.00203409	ADAMTSL3
BIVM-ERCC5\x3bERCC5	9	317	15	4434	1.50944e-05	BIVM-ERCC5\x3bERCC5	9	317	235	28336	0.00191581	BIVM-ERCC5\x3bERCC5
PEX12	6	320	5	5136	1.53769e-05	PEX12	6	320	706	32632	0.689551	PEX12
PARP10	6	320	3	3821	1.54051e-05	PARP10	6	320	44	25936	3.47353e-05	PARP10
ITIH4	6	320	5	5111	1.57867e-05	ITIH4	6	320	65	33027	6.91779e-05	ITIH4
TTC21B	11	315	23	4109	1.67674e-05	TTC21B	11	315	232	26427	0.000196221	TTC21B
A2ML1	7	319	7	4344	1.67963e-05	A2ML1	7	319	98	29523	0.000155319	A2ML1
UBQLNL	7	319	9	5191	1.67994e-05	UBQLNL	7	319	162	33200	0.00135054	UBQLNL
TMEM116	7	319	9	5190	1.68192e-05	TMEM116	7	319	72	33210	1.20765e-05	TMEM116
PRUNE1	7	319	9	5189	1.68391e-05	PRUNE1	7	319	452	32914	0.159184	PRUNE1
MRPS27	7	319	9	5188	1.6859e-05	MRPS27	7	319	265	33089	0.0172532	MRPS27
VLDLR	7	319	9	5187	1.68789e-05	VLDLR	7	319	283	33069	0.0235139	VLDLR
NDUFS1	7	319	9	5185	1.69189e-05	NDUFS1	7	319	441	32878	0.146777	NDUFS1
ABCC8	7	319	9	5160	1.74275e-05	ABCC8	7	319	108	33167	0.00013578	ABCC8
ABCG5	10	316	19	4225	1.75175e-05	ABCG5	10	316	436	26998	0.0390223	ABCG5
NUP153	7	319	9	5148	1.76778e-05	NUP153	7	319	221	33119	0.00705701	NUP153
MCM2	9	317	11	3422	1.76808e-05	MCM2	9	317	291	21769	0.0323821	MCM2
COL12A1	9	317	15	4335	1.78665e-05	COL12A1	9	317	228	29235	0.00127734	COL12A1
SCN5A	10	316	19	4214	1.78903e-05	SCN5A	10	316	136	29203	5.29672e-06	SCN5A
ELP4	7	319	8	4708	1.8151e-05	ELP4	7	319	327	32439	0.0485552	ELP4
PTPN22	7	319	9	5125	1.81692e-05	PTPN22	7	319	263	32926	0.0170432	PTPN22
AGBL3	11	315	3	1064	1.82476e-05	AGBL3	11	315	47	4232	0.00210957	AGBL3
ELFN2	7	319	9	5121	1.82562e-05	ELFN2	7	319	102	32891	0.000102185	ELFN2
BCL9	9	317	16	4539	1.86076e-05	BCL9	9	317	213	29241	0.000810222	BCL9
CSPP1	5	321	1	3701	1.89062e-05	CSPP1	5	321	54	25115	0.000943124	CSPP1
PAX4	5	321	2	4761	1.97561e-05	PAX4	5	321	35	29898	6.79744e-05	PAX4
GRIP1	6	320	5	4896	1.98902e-05	GRIP1	6	320	278	33091	0.058934	GRIP1
VARS2	6	320	5	4876	2.03317e-05	VARS2	6	320	218	32276	0.0249817	VARS2
RTTN	10	316	23	4859	2.03911e-05	RTTN	10	316	1045	32222	0.574631	RTTN
FASN	6	320	2	2986	2.04692e-05	FASN	6	320	22	18965	6.08356e-06	FASN
PCNT	11	315	20	3571	2.07972e-05	PCNT	11	315	240	22980	0.000799536	PCNT
MNT	6	320	0	1627	2.0813e-05	MNT	6	320	20	5896	0.0018327	MNT
ARSJ	8	318	13	4887	2.09091e-05	ARSJ	8	318	225	33139	0.00206091	ARSJ
ZNF513	6	320	5	4845	2.10387e-05	ZNF513	6	320	80	32704	0.000211157	ZNF513
KRT3	7	319	7	4185	2.10692e-05	KRT3	7	319	53	27217	6.79758e-06	KRT3
CEP120	7	319	5	3353	2.13934e-05	CEP120	7	319	518	21676	0.639456	CEP120
LGR6	9	317	18	4898	2.14981e-05	LGR6	9	317	332	31549	0.00835253	LGR6
MYO7A	14	312	25	2721	2.21869e-05	MYO7A	14	312	507	18072	0.0685345	MYO7A
ABCA5	14	312	46	4581	2.34781e-05	ABCA5	14	312	549	29790	0.00305631	ABCA5
FUT7	7	319	9	4907	2.36885e-05	FUT7	7	319	147	32243	0.000931471	FUT7
ADGRG6	7	319	9	4884	2.43752e-05	ADGRG6	7	319	225	33073	0.00777969	ADGRG6
ATG9A	4	322	0	4285	2.45603e-05	ATG9A	4	322	36	29524	0.000931998	ATG9A
TOX3	7	319	9	4876	2.46194e-05	TOX3	7	319	65	33062	6.70029e-06	TOX3
IGHMBP2	6	320	4	4076	2.55291e-05	IGHMBP2	6	320	114	27097	0.00310682	IGHMBP2
FCER2	6	320	1	2224	2.61261e-05	FCER2	6	320	10	8829	1.14536e-05	FCER2
PROZ	7	319	7	4021	2.68286e-05	PROZ	7	319	196	24955	0.0159839	PROZ
OR1S2	7	319	10	5192	2.70604e-05	OR1S2	7	319	157	33207	0.00113523	OR1S2
SLC7A2	7	319	10	5191	2.70921e-05	SLC7A2	7	319	94	33263	5.89231e-05	SLC7A2
DYRK2	7	319	10	5189	2.71557e-05	DYRK2	7	319	140	33150	0.000604899	DYRK2
SLITRK3	6	320	6	5193	2.75143e-05	SLITRK3	6	320	299	33043	0.0773954	SLITRK3
ADGRF1	7	319	10	5173	2.76703e-05	ADGRF1	7	319	434	32758	0.140579	ADGRF1
NPAT	9	317	18	4732	2.77728e-05	NPAT	9	317	675	31732	0.2444	NPAT
ZHX2	7	319	10	5165	2.79318e-05	ZHX2	7	319	390	32920	0.0931792	ZHX2
GALK2	6	320	6	5175	2.80299e-05	GALK2	6	320	80	33125	0.000197369	GALK2
MASP1	9	317	11	3212	2.81336e-05	MASP1	9	317	239	20559	0.0152683	MASP1
ATP5MC2	7	319	10	5156	2.82293e-05	ATP5MC2	7	319	77	33148	1.83019e-05	ATP5MC2
ERICH3	9	317	20	5145	2.85031e-05	ERICH3	9	317	675	32562	0.223227	ERICH3
RESF1	6	320	6	5158	2.85273e-05	RESF1	6	320	273	33000	0.0556271	RESF1
CHEK2	6	320	5	4542	2.96983e-05	CHEK2	6	320	393	28947	0.276197	CHEK2
BSN	11	315	23	3840	3.00437e-05	BSN	11	315	460	24526	0.0427493	BSN
HRG	8	318	15	5188	3.01032e-05	HRG	8	318	631	32726	0.280098	HRG
R3HCC1L	8	318	15	5183	3.03e-05	R3HCC1L	8	318	473	32867	0.0976079	R3HCC1L
PDIA4	8	318	15	5175	3.06178e-05	PDIA4	8	318	298	33006	0.0104228	PDIA4
OPA1	9	317	11	3168	3.11035e-05	OPA1	9	317	227	19748	0.0143746	OPA1
MEFV	6	320	6	5065	3.14373e-05	MEFV	6	320	895	32069	0.877787	MEFV
RO60	6	320	4	3913	3.16876e-05	RO60	6	320	164	26506	0.0175028	RO60
C6	8	318	15	5143	3.19271e-05	C6	8	318	273	32898	0.00656236	C6
USP20	6	320	4	3906	3.19887e-05	USP20	6	320	305	26311	0.17686	USP20
SALL3	10	316	16	3408	3.22526e-05	SALL3	10	316	207	23166	0.000892589	SALL3
COL6A1	8	318	6	2632	3.2629e-05	COL6A1	8	318	77	16471	0.000235569	COL6A1
PTPRB	6	320	4	3881	3.30915e-05	PTPRB	6	320	195	24953	0.0452233	PTPRB
SETD2	7	319	10	5022	3.31163e-05	SETD2	7	319	100	33030	8.86522e-05	SETD2
SECISBP2L	5	321	3	5199	3.34381e-05	SECISBP2L	5	321	41	33319	8.14998e-05	SECISBP2L
HS6ST3	5	321	3	5191	3.36738e-05	HS6ST3	5	321	289	33032	0.15825	HS6ST3
LATS1	5	321	3	5184	3.38816e-05	LATS1	5	321	171	33120	0.0289503	LATS1
CHD8	9	317	16	4178	3.43472e-05	CHD8	9	317	243	28290	0.00240213	CHD8
DAB2	5	321	3	5164	3.44839e-05	DAB2	5	321	163	33154	0.0242569	DAB2
TSR1	11	315	33	5151	3.45112e-05	TSR1	11	315	487	32604	0.0103295	TSR1
HIVEP1	9	317	16	4171	3.47722e-05	HIVEP1	9	317	529	28039	0.156983	HIVEP1
ACAD10	8	318	13	4532	3.47893e-05	ACAD10	8	318	103	29049	3.37728e-05	ACAD10
HELZ	10	316	25	4874	3.5138e-05	HELZ	10	316	307	33050	0.00113252	HELZ
NOL6	5	321	3	5129	3.55693e-05	NOL6	5	321	39	33091	6.7741e-05	NOL6
SLC47A1	7	319	6	3458	3.56149e-05	SLC47A1	7	319	78	22137	0.000233294	SLC47A1
DSG3	9	317	11	3108	3.57286e-05	DSG3	9	317	103	19895	8.13105e-05	DSG3
CILP2	5	321	3	5122	3.57912e-05	CILP2	5	321	35	33069	4.25288e-05	CILP2
FIBIN	5	321	3	5104	3.63696e-05	FIBIN	5	321	408	32225	0.387939	FIBIN
SLC12A7	6	320	4	3799	3.70328e-05	SLC12A7	6	320	77	24387	0.000797121	SLC12A7
CKM	5	321	3	5081	3.71251e-05	CKM	5	321	348	32606	0.265564	CKM
BICC1	5	321	3	5067	3.75942e-05	BICC1	5	321	187	32533	0.0422701	BICC1
PEAK1	6	320	6	4887	3.80301e-05	PEAK1	6	320	42	33296	6.86296e-06	PEAK1
NOP2	6	320	6	4883	3.81959e-05	NOP2	6	320	77	33260	0.000158963	NOP2
DNHD1	12	314	12	1899	3.92161e-05	DNHD1	12	314	185	11336	0.00835051	DNHD1
EVPL	6	320	5	4297	3.98445e-05	EVPL	6	320	63	27636	0.000153209	EVPL
MREG	6	320	6	4808	4.14645e-05	MREG	6	320	117	32234	0.00150635	MREG
CNOT1	4	322	0	3702	4.2183e-05	CNOT1	4	322	13	22636	8.18494e-05	CNOT1
PSMB11	6	320	6	4788	4.23905e-05	PSMB11	6	320	135	32742	0.00276911	PSMB11
CGN	7	319	9	4449	4.2818e-05	CGN	7	319	380	28495	0.144164	CGN
CACNA1S	8	318	16	5182	4.31404e-05	CACNA1S	8	318	85	33275	3.52203e-06	CACNA1S
GRIN3A	7	319	11	5166	4.33001e-05	GRIN3A	7	319	102	33167	9.71281e-05	GRIN3A
PRRC2C	8	318	15	4900	4.41961e-05	PRRC2C	8	318	234	31638	0.00341989	PRRC2C
DLG5	8	318	11	3841	4.44298e-05	DLG5	8	318	135	24651	0.000577633	DLG5
SLC12A8	5	321	3	4882	4.45135e-05	SLC12A8	5	321	123	33145	0.00836968	SLC12A8
CEP170B	5	321	0	2078	4.46519e-05	CEP170B	5	321	24	15927	0.000249952	CEP170B
PCDHB14	6	320	5	4201	4.48875e-05	PCDHB14	6	320	69	28116	0.000221504	PCDHB14
REST	7	319	11	5133	4.50041e-05	REST	7	319	270	32943	0.0192418	REST
HSD17B4	7	319	11	5133	4.50041e-05	HSD17B4	7	319	330	32930	0.0473341	HSD17B4
UBR1	7	319	11	5126	4.53753e-05	UBR1	7	319	115	33059	0.00019956	UBR1
BLM	7	319	11	5117	4.58578e-05	BLM	7	319	150	32949	0.000921545	BLM
LMOD2	6	320	3	3104	4.60081e-05	LMOD2	6	320	177	19275	0.0829547	LMOD2
SPAG17	6	320	5	4154	4.76258e-05	SPAG17	6	320	148	26523	0.0112186	SPAG17
SLITRK5	8	318	16	5104	4.77515e-05	SLITRK5	8	318	215	33024	0.00160362	SLITRK5
SH3PXD2A	8	318	16	5098	4.81285e-05	SH3PXD2A	8	318	92	32650	6.93787e-06	SH3PXD2A
RAB27A	6	320	7	5189	4.87221e-05	RAB27A	6	320	51	33301	1.88197e-05	RAB27A
THAP4	6	320	7	5180	4.91723e-05	THAP4	6	320	75	33141	0.000141632	THAP4
IFIH1	8	318	16	5069	4.99985e-05	IFIH1	8	318	537	31951	0.177503	IFIH1
SPG7	6	320	7	5152	5.0604e-05	SPG7	6	320	141	33003	0.00327228	SPG7
UHRF1BP1	7	319	6	3258	5.07034e-05	UHRF1BP1	7	319	113	22115	0.0018257	UHRF1BP1
MINAR1	6	320	7	5149	5.07603e-05	MINAR1	6	320	345	32869	0.128873	MINAR1
C12orf60	6	320	7	5146	5.09171e-05	C12orf60	6	320	152	33154	0.00454654	C12orf60
ABCG8	8	318	14	4535	5.12162e-05	ABCG8	8	318	171	28624	0.000966509	ABCG8
CILP	7	319	9	4315	5.14154e-05	CILP	7	319	140	27600	0.00170381	CILP
ATXN1	7	319	7	3583	5.34366e-05	ATXN1	7	319	179	23656	0.0134298	ATXN1
PXDN	4	322	0	3457	5.42241e-05	PXDN	4	322	5	22487	4.87065e-06	PXDN
LATS2	6	320	6	4560	5.48488e-05	LATS2	6	320	147	30636	0.00564362	LATS2
KIF20B	11	315	24	3706	5.49375e-05	KIF20B	11	315	747	23624	0.417637	KIF20B
UGT2B11	6	320	7	5065	5.53728e-05	UGT2B11	6	320	306	32919	0.0851954	UGT2B11
NBAS	10	316	28	5068	5.59906e-05	NBAS	10	316	333	32113	0.0024637	NBAS
AGL	9	317	22	5082	5.63109e-05	AGL	9	317	473	32674	0.0478164	AGL
BRICD5	6	320	6	4535	5.64589e-05	BRICD5	6	320	33	29713	3.74132e-06	BRICD5
ZFPM2	11	315	27	4083	5.65415e-05	ZFPM2	11	315	542	27761	0.053302	ZFPM2
HAVCR2	4	322	1	5202	5.66197e-05	HAVCR2	4	322	41	33328	0.000937566	HAVCR2
PGK2	4	322	1	5201	5.66602e-05	PGK2	4	322	118	33240	0.0311029	PGK2
TRMT44	4	322	1	5200	5.67007e-05	TRMT44	4	322	10	33336	7.99784e-06	TRMT44
CLCA1	4	322	1	5200	5.67007e-05	CLCA1	4	322	108	33230	0.0237256	CLCA1
ZNF169	4	322	1	5199	5.67413e-05	ZNF169	4	322	64	33295	0.00431213	ZNF169
CDC45	6	320	7	5038	5.69579e-05	CDC45	6	320	124	32836	0.00181984	CDC45
AADACL2	4	322	1	5192	5.70262e-05	AADACL2	4	322	8	33346	4.01229e-06	AADACL2
ITGA6	4	322	1	5188	5.71899e-05	ITGA6	4	322	7	33345	2.69606e-06	ITGA6
CENPS\x3bCENPS-CORT	4	322	1	5187	5.72309e-05	CENPS\x3bCENPS-CORT	4	322	86	33167	0.0115949	CENPS\x3bCENPS-CORT
SLC39A5	4	322	1	5184	5.73541e-05	SLC39A5	4	322	32	33019	0.000411257	SLC39A5
SMG8	4	322	1	5183	5.73952e-05	SMG8	4	322	29	33331	0.000282345	SMG8
DYM	4	322	1	5183	5.73952e-05	DYM	4	322	83	33205	0.010294	DYM
TRMT61B	4	322	1	5182	5.74364e-05	TRMT61B	4	322	95	33083	0.0160881	TRMT61B
SIK3	4	322	1	5181	5.74776e-05	SIK3	4	322	29	33227	0.000285663	SIK3
LPA	7	319	11	4927	5.7545e-05	LPA	7	319	163	33054	0.00143165	LPA
SLC35A3	4	322	1	5169	5.79752e-05	SLC35A3	4	322	111	33236	0.025807	SLC35A3
NSD2	4	322	1	5153	5.8647e-05	NSD2	4	322	21	33216	9.40826e-05	NSD2
ING1	5	321	2	3736	5.91648e-05	ING1	5	321	43	23387	0.000498223	ING1
DNALI1	6	320	7	4993	5.97188e-05	DNALI1	6	320	138	32068	0.00339447	DNALI1
ADA2	6	320	4	3464	6.00173e-05	ADA2	6	320	181	22052	0.0548096	ADA2
OR51M1	7	319	11	4891	6.01242e-05	OR51M1	7	319	409	32958	0.110986	OR51M1
KCNT1	5	321	1	2851	6.07022e-05	KCNT1	5	321	9	18538	2.62703e-06	KCNT1
ALPK2	8	318	17	5156	6.21888e-05	ALPK2	8	318	245	33053	0.00345142	ALPK2
DPY19L4	4	322	1	5057	6.28888e-05	DPY19L4	4	322	160	32096	0.0830828	DPY19L4
VARS	9	317	13	3260	6.31614e-05	VARS	9	317	385	22221	0.111039	VARS
ANKMY1	8	318	15	4638	6.37127e-05	ANKMY1	8	318	235	29942	0.00482791	ANKMY1
TRPM4	10	316	24	4364	6.39478e-05	TRPM4	10	316	153	28121	1.90764e-05	TRPM4
DGKH	7	319	12	5180	6.3986e-05	DGKH	7	319	225	32944	0.00793582	DGKH
MUC4	15	311	37	3036	6.41295e-05	MUC4	15	311	643	19664	0.100484	MUC4
ZNF564	6	320	7	4923	6.43298e-05	ZNF564	6	320	49	33315	1.52501e-05	ZNF564
OR6C3	7	319	12	5165	6.51047e-05	OR6C3	7	319	151	33195	0.000916673	OR6C3
HLCS	7	319	12	5153	6.60158e-05	HLCS	7	319	603	32591	0.382695	HLCS
SLC22A1	7	319	12	5151	6.6169e-05	SLC22A1	7	319	560	32591	0.316302	SLC22A1
RAP1GDS1	6	320	5	3895	6.67212e-05	RAP1GDS1	6	320	340	26167	0.245784	RAP1GDS1
ATP2C2	4	322	0	3265	6.67902e-05	ATP2C2	4	322	14	22218	0.000111646	ATP2C2
FARP1	7	319	12	5139	6.70971e-05	FARP1	7	319	875	32135	0.761859	FARP1
ACE	7	319	11	4801	6.71698e-05	ACE	7	319	70	31434	1.44258e-05	ACE
CADPS2	6	320	5	3882	6.78942e-05	CADPS2	6	320	223	25165	0.0723344	CADPS2
SAFB2	4	322	0	3244	6.83763e-05	SAFB2	4	322	23	18610	0.00110191	SAFB2
IRS1	7	319	9	4110	6.86713e-05	IRS1	7	319	191	26949	0.00967356	IRS1
STOX1	6	320	5	3872	6.88129e-05	STOX1	6	320	419	26131	0.411605	STOX1
NEU3	4	322	1	4894	7.10086e-05	NEU3	4	322	12	33319	1.43455e-05	NEU3
PAH	5	321	4	5199	7.1544e-05	PAH	5	321	86	33272	0.00194134	PAH
KDR	5	321	4	5199	7.1544e-05	KDR	5	321	220	33136	0.0685191	KDR
BPIFB3	5	321	4	5198	7.16062e-05	BPIFB3	5	321	75	33260	0.00109717	BPIFB3
SEC16A	7	319	9	4081	7.16103e-05	SEC16A	7	319	361	28043	0.127252	SEC16A
TEK	5	321	4	5196	7.17306e-05	TEK	5	321	19	33318	3.01842e-06	TEK
PTPRD	9	317	20	4530	7.23858e-05	PTPRD	9	317	307	28861	0.00895014	PTPRD
AKAP6	5	321	4	5175	7.30532e-05	AKAP6	5	321	53	33147	0.000253273	AKAP6
DUOX1	9	317	13	3194	7.30846e-05	DUOX1	9	317	206	20492	0.00657102	DUOX1
PLEKHM1	6	320	6	4313	7.3456e-05	PLEKHM1	6	320	158	28968	0.0100831	PLEKHM1
UPK1A	6	320	7	4790	7.42848e-05	UPK1A	6	320	532	31436	0.460203	UPK1A
C16orf46	5	321	4	5154	7.44051e-05	C16orf46	5	321	25	33242	9.74593e-06	C16orf46
KRT13	8	318	13	4032	7.55631e-05	KRT13	8	318	89	24105	4.63914e-05	KRT13
ARHGAP11A	5	321	4	5135	7.56541e-05	ARHGAP11A	5	321	185	32863	0.0393088	ARHGAP11A
TACC2	13	313	42	4286	7.56558e-05	TACC2	13	313	1129	26893	0.554675	TACC2
EPX	5	321	4	5134	7.57206e-05	EPX	5	321	50	33011	0.000200712	EPX
SUGP2	4	322	1	4793	7.67027e-05	SUGP2	4	322	30	31310	0.000400788	SUGP2
ABCA13	10	316	22	3940	7.98493e-05	ABCA13	10	316	306	26320	0.0054013	ABCA13
ZNF596	6	320	8	5192	8.07254e-05	ZNF596	6	320	436	32915	0.258403	ZNF596
KDM5A	8	318	14	4229	8.12516e-05	KDM5A	8	318	122	28800	0.000109362	KDM5A
CCDC27	8	318	14	4224	8.18847e-05	CCDC27	8	318	416	27019	0.128334	CCDC27
CFHR5	6	320	8	5177	8.19606e-05	CFHR5	6	320	173	33166	0.00818848	CFHR5
ZAP70	5	321	2	3464	8.28254e-05	ZAP70	5	321	36	22192	0.000299188	ZAP70
LUZP1	5	321	2	3464	8.28254e-05	LUZP1	5	321	98	22138	0.0169346	LUZP1
BPIFC	5	321	4	5022	8.36249e-05	BPIFC	5	321	64	32942	0.000584463	BPIFC
LRP5	5	321	2	3456	8.36782e-05	LRP5	5	321	48	22130	0.00100458	LRP5
UTP20	6	320	8	5148	8.44115e-05	UTP20	6	320	151	32923	0.00455744	UTP20
LRRC37A3	7	319	12	4932	8.56953e-05	LRRC37A3	7	319	170	33034	0.00180614	LRRC37A3
VWA2	8	318	18	5144	8.64584e-05	VWA2	8	318	137	32987	9.36233e-05	VWA2
CDH19	6	320	8	5124	8.65045e-05	CDH19	6	320	172	32628	0.00859439	CDH19
ZNF804B	6	320	8	5116	8.72156e-05	ZNF804B	6	320	42	33196	6.97943e-06	ZNF804B
CSF1	8	318	18	5134	8.75746e-05	CSF1	8	318	108	32571	2.09513e-05	CSF1
ABCA6	8	318	15	4413	8.84176e-05	ABCA6	8	318	350	28302	0.0506534	ABCA6
CPNE6	5	321	2	3402	8.97187e-05	CPNE6	5	321	185	21422	0.153879	CPNE6
AARS	7	319	12	4879	9.13608e-05	AARS	7	319	127	31259	0.000490086	AARS
FURIN	5	321	2	3384	9.18474e-05	FURIN	5	321	262	21361	0.364336	FURIN
NLRP8	7	319	13	5189	9.24349e-05	NLRP8	7	319	456	32901	0.164244	NLRP8
PSMD1	5	321	3	4144	9.30183e-05	PSMD1	5	321	75	26564	0.00287252	PSMD1
PCM1	9	317	19	4191	9.30527e-05	PCM1	9	317	169	27181	0.000276394	PCM1
CARD6	7	319	13	5183	9.30712e-05	CARD6	7	319	151	33157	0.000922655	CARD6
CENPJ	5	321	3	4130	9.44319e-05	CENPJ	5	321	77	26567	0.00319475	CENPJ
MAGI1	7	319	9	3893	9.45449e-05	MAGI1	7	319	47	24969	5.76357e-06	MAGI1
ATP8B1	6	320	8	5036	9.47142e-05	ATP8B1	6	320	146	32629	0.0040668	ATP8B1
CHTF18	6	320	2	2214	9.51855e-05	CHTF18	6	320	65	15632	0.00319778	CHTF18
FAM83G	4	322	1	4514	9.56861e-05	FAM83G	4	322	14	31430	2.97289e-05	FAM83G
VPS13C	12	314	37	4296	9.79731e-05	VPS13C	12	314	903	26723	0.38066	VPS13C
KIAA0319	7	319	9	3863	9.89319e-05	KIAA0319	7	319	335	24611	0.155156	KIAA0319
OTOGL	9	317	15	3419	0.000100359	OTOGL	9	317	193	22631	0.00234933	OTOGL
PNISR	6	320	6	4057	0.000100997	PNISR	6	320	374	25732	0.328501	PNISR
CRB1	10	316	31	5134	0.000101687	CRB1	10	316	203	33065	4.86495e-05	CRB1
DZANK1	5	321	2	3299	0.000102757	DZANK1	5	321	45	22868	0.000665452	DZANK1
PCNX1	8	318	18	5002	0.000103932	PCNX1	8	318	525	31440	0.173459	PCNX1
MAML3	7	319	12	4769	0.000104538	MAML3	7	319	248	32051	0.0146668	MAML3
MRVI1	7	319	8	3509	0.000104982	MRVI1	7	319	130	24633	0.00213826	MRVI1
TSSK1B	6	320	8	4926	0.000106287	TSSK1B	6	320	383	32885	0.178813	TSSK1B
NBEA	6	320	6	4017	0.000106313	NBEA	6	320	243	25491	0.0936674	NBEA
ARHGAP32	8	318	16	4503	0.000109269	ARHGAP32	8	318	242	28791	0.00711052	ARHGAP32
TERT	6	320	4	3080	0.000109961	TERT	6	320	166	21029	0.0473884	TERT
COL3A1	8	318	14	4033	0.000110764	COL3A1	8	318	156	25450	0.00114789	COL3A1
ZC3H3	9	317	18	3897	0.00011351	ZC3H3	9	317	762	24800	0.637842	ZC3H3
RERE	5	321	3	3925	0.000118402	RERE	5	321	112	25616	0.015983	RERE
FNDC1	8	318	12	3525	0.000120538	FNDC1	8	318	601	23426	0.571147	FNDC1
GLI1	8	318	19	5115	0.000120827	GLI1	8	318	396	32524	0.0469461	GLI1
OR51B4	5	321	3	3896	0.000122354	OR51B4	5	321	23	24938	2.66029e-05	OR51B4
C15orf39	8	318	15	4197	0.000122664	C15orf39	8	318	213	26909	0.00511013	C15orf39
C2	5	321	3	3891	0.000123052	C2	5	321	47	24966	0.000541336	C2
DUSP8	5	321	4	4594	0.000124582	DUSP8	5	321	49	31185	0.000238232	DUSP8
MAGI3	6	320	6	3891	0.000125321	MAGI3	6	320	397	24606	0.417243	MAGI3
LAMA5	7	319	5	2477	0.000125985	LAMA5	7	319	220	16988	0.131602	LAMA5
CCDC102A	5	321	4	4576	0.000126778	CCDC102A	5	321	107	29785	0.00743437	CCDC102A
PPP1R15A	7	319	11	4310	0.000126999	PPP1R15A	7	319	171	27591	0.00490965	PPP1R15A
MMRN1	5	321	3	3860	0.000127483	MMRN1	5	321	54	24751	0.00100519	MMRN1
OR2AG1	6	320	9	5194	0.000127525	OR2AG1	6	320	241	33123	0.0337604	OR2AG1
OR6T1	6	320	9	5194	0.000127525	OR6T1	6	320	642	32727	0.599393	OR6T1
MAGI2	6	320	9	5191	0.000127909	MAGI2	6	320	183	33132	0.0105629	MAGI2
CSMD3	10	316	28	4558	0.000127984	CSMD3	10	316	366	29198	0.00871254	CSMD3
NOL8	6	320	7	4309	0.000128871	NOL8	6	320	233	28356	0.0544921	NOL8
MCM7	4	322	1	4155	0.000129653	MCM7	4	322	52	26626	0.00467611	MCM7
CEP350	8	318	13	3701	0.000131902	CEP350	8	318	182	22479	0.00589577	CEP350
PRKN	6	320	9	5151	0.000133156	PRKN	6	320	678	32536	0.655654	PRKN
OTOF	6	320	7	4272	0.000134739	OTOF	6	320	36	27460	9.08831e-06	OTOF
PCDHA3	6	320	9	5139	0.000134779	PCDHA3	6	320	69	33144	9.23071e-05	PCDHA3
KRT4	5	321	3	3807	0.000135512	KRT4	5	321	29	24995	6.98745e-05	KRT4
AKAP12	7	319	11	4262	0.000135587	AKAP12	7	319	298	27358	0.0672635	AKAP12
RPTN	9	317	24	4846	0.000135613	RPTN	9	317	417	32706	0.0247583	RPTN
OR10R2	5	321	5	5196	0.00013643	OR10R2	5	321	93	33268	0.00268299	OR10R2
ACRBP	5	321	5	5194	0.000136665	ACRBP	5	321	37	33248	5.27536e-05	ACRBP
MCM3AP	5	321	5	5193	0.000136782	MCM3AP	5	321	168	33178	0.0269923	MCM3AP
SPRY1	5	321	5	5192	0.0001369	SPRY1	5	321	75	33286	0.00109344	SPRY1
ATP1A4	8	318	12	3455	0.000137139	ATP1A4	8	318	331	21904	0.119844	ATP1A4
GARS	7	319	13	4852	0.000137333	GARS	7	319	322	32918	0.04268	GARS
NCOA6	5	321	5	5187	0.00013749	NCOA6	5	321	18	33283	2.4212e-06	NCOA6
PPP4R1	7	319	13	4850	0.000137665	PPP4R1	7	319	82	32940	2.77565e-05	PPP4R1
DHRS9	5	321	5	5179	0.00013844	DHRS9	5	321	367	32880	0.2951	DHRS9
LMOD1	7	319	13	4842	0.000139003	LMOD1	7	319	189	32546	0.0034492	LMOD1
TSHZ1	5	321	5	5168	0.00013976	TSHZ1	5	321	142	33125	0.0145823	TSHZ1
ESRRG	7	319	6	2735	0.000140119	ESRRG	7	319	35	17549	9.6877e-06	ESRRG
PUS3	6	320	9	5099	0.000140356	PUS3	6	320	321	32714	0.102862	PUS3
ZBTB11	6	320	9	5096	0.000140785	ZBTB11	6	320	388	32782	0.187685	ZBTB11
SCN11A	5	321	5	5154	0.000141461	SCN11A	5	321	47	33122	0.000151299	SCN11A
PLCL1	5	321	5	5151	0.000141829	PLCL1	5	321	435	32741	0.426604	PLCL1
CLMN	5	321	5	5145	0.000142568	CLMN	5	321	65	33239	0.000600009	CLMN
SLC38A6	4	322	0	2644	0.000142791	SLC38A6	4	322	3	17415	3.74809e-06	SLC38A6
TNC	14	312	52	4271	0.000143427	TNC	14	312	1197	26560	0.544778	TNC
PCDHB2	7	319	10	3915	0.000145141	PCDHB2	7	319	432	25676	0.299148	PCDHB2
SCEL	10	316	32	5040	0.000145675	SCEL	10	316	649	32161	0.117969	SCEL
CC2D1A	5	321	3	3741	0.000146375	CC2D1A	5	321	80	25961	0.00410221	CC2D1A
CNTRL	8	318	16	4297	0.000148102	CNTRL	8	318	993	26705	0.899345	CNTRL
LMBRD2	5	321	5	5099	0.00014839	LMBRD2	5	321	144	33130	0.0153643	LMBRD2
C1orf116	5	321	5	5089	0.000149693	C1orf116	5	321	145	32999	0.0160104	C1orf116
NUDT15	9	317	16	3398	0.000151084	NUDT15	9	317	305	21918	0.039784	NUDT15
BCL9L	6	320	9	4982	0.000158281	BCL9L	6	320	164	32224	0.00734537	BCL9L
RCSD1	5	321	4	4346	0.000159379	RCSD1	5	321	33	27726	7.49047e-05	RCSD1
ANGEL2	8	318	20	5107	0.000161916	ANGEL2	8	318	257	32960	0.00461842	ANGEL2
NOTCH2	5	321	4	4329	0.000162167	NOTCH2	5	321	129	27661	0.0201961	NOTCH2
ZNF608	4	322	2	5199	0.000162183	ZNF608	4	322	13	33343	1.85626e-05	ZNF608
SIGLEC7	4	322	2	5199	0.000162183	SIGLEC7	4	322	152	33132	0.0659372	SIGLEC7
TEX261	4	322	2	5198	0.000162298	TEX261	4	322	127	33230	0.0388322	TEX261
SERPINB9	4	322	2	5197	0.000162413	SERPINB9	4	322	35	33308	0.00054324	SERPINB9
ZNF57	4	322	2	5195	0.000162642	ZNF57	4	322	209	33157	0.152629	ZNF57
SH3PXD2B	4	322	2	5190	0.000163218	SH3PXD2B	4	322	34	33265	0.000493652	SH3PXD2B
GJC3	4	322	2	5186	0.000163681	GJC3	4	322	46	33250	0.00140643	GJC3
FIGNL1	6	320	8	4532	0.000163695	FIGNL1	6	320	36	29142	6.52131e-06	FIGNL1
ATRN	4	322	2	5185	0.000163797	ATRN	4	322	139	33185	0.050838	ATRN
POLR1A	7	319	9	3542	0.000163812	POLR1A	7	319	308	24116	0.124069	POLR1A
OR7C2	4	322	2	5171	0.00016543	OR7C2	4	322	78	32859	0.00870369	OR7C2
IBSP	5	321	5	4971	0.000166157	IBSP	5	321	170	31849	0.0326515	IBSP
CEP97	4	322	2	5162	0.000166491	CEP97	4	322	230	33093	0.192742	CEP97
KCTD16	4	322	2	5161	0.00016661	KCTD16	4	322	274	32966	0.285294	KCTD16
C6orf163	8	318	1	894	0.000167273	C6orf163	8	318	7	3768	5.74764e-06	C6orf163
FBXO38	4	322	2	5149	0.000168039	FBXO38	4	322	198	32988	0.135161	FBXO38
PCDHGA12	9	317	26	5034	0.000169363	PCDHGA12	9	317	335	32806	0.00696207	PCDHGA12
AHDC1	6	320	8	4499	0.000169968	AHDC1	6	320	73	30049	0.000207427	AHDC1
HOXB1	4	322	2	5132	0.00017009	HOXB1	4	322	18	32645	5.95025e-05	HOXB1
GGT6	5	321	2	2938	0.000170576	GGT6	5	321	95	17667	0.0346953	GGT6
EME1	7	319	8	3209	0.000175955	EME1	7	319	114	21014	0.00252878	EME1
FREM1	8	318	13	3530	0.000178633	FREM1	8	318	216	22884	0.0135141	FREM1
TENM4	7	319	7	2911	0.000178693	TENM4	7	319	260	19475	0.145859	TENM4
ZNF226	5	321	5	4872	0.000181667	ZNF226	5	321	130	33082	0.0104572	ZNF226
LVRN	7	319	14	4908	0.000182216	LVRN	7	319	297	32180	0.0331206	LVRN
SRFBP1	5	321	5	4861	0.000183495	SRFBP1	5	321	225	32950	0.0750466	SRFBP1
AHI1	7	319	13	4614	0.000184169	AHI1	7	319	79	30630	3.49435e-05	AHI1
LCOR	7	319	15	5153	0.000190677	LCOR	7	319	241	33031	0.0110118	LCOR
PPP2R3A	7	319	15	5147	0.000191975	PPP2R3A	7	319	311	32922	0.0366722	PPP2R3A
CPT1C	4	322	1	3729	0.000192107	CPT1C	4	322	33	23341	0.00162273	CPT1C
HYDIN	8	318	14	3697	0.000193894	HYDIN	8	318	340	24248	0.088238	HYDIN
ZNF713	4	322	1	3718	0.00019417	ZNF713	4	322	40	24313	0.00267656	ZNF713
KCNH4	7	319	7	2867	0.000194868	KCNH4	7	319	116	17714	0.00680267	KCNH4
SCN1A	4	322	2	4944	0.000194998	SCN1A	4	322	120	31457	0.0387128	SCN1A
TTLL2	6	320	10	5185	0.000195543	TTLL2	6	320	448	32873	0.278669	TTLL2
PCDHB9	5	321	5	4784	0.00019693	PCDHB9	5	321	143	32021	0.0170428	PCDHB9
SIGLEC9	7	319	15	5123	0.000197267	SIGLEC9	7	319	289	32425	0.0283228	SIGLEC9
TRIO	6	320	9	4773	0.000197389	TRIO	6	320	43	31975	9.72131e-06	TRIO
PLAUR	6	320	10	5175	0.000197497	PLAUR	6	320	311	32925	0.0901407	PLAUR
RAD50	9	317	27	5089	0.00019797	RAD50	9	317	601	32502	0.144559	RAD50
ZNF705G	4	322	0	2410	0.000198306	ZNF705G	4	322	8	16666	5.81917e-05	ZNF705G
SEC23IP	6	320	10	5167	0.000199076	SEC23IP	6	320	734	32482	0.727399	SEC23IP
CYP2A7	7	319	15	5108	0.000200659	CYP2A7	7	319	541	32563	0.288278	CYP2A7
OR8U1\x3bOR8U8	4	322	2	4900	0.000201474	OR8U1\x3bOR8U8	4	322	232	32738	0.20162	OR8U1\x3bOR8U8
MMEL1	6	320	10	5150	0.000202481	MMEL1	6	320	199	32787	0.0159267	MMEL1
KCNMB3	7	319	8	3130	0.000202891	KCNMB3	7	319	318	18551	0.315722	KCNMB3
WDR31	3	323	0	5203	0.000203209	WDR31	3	323	1	33368	3.56381e-06	WDR31
SPTY2D1	3	323	0	5203	0.000203209	SPTY2D1	3	323	17	33353	0.000905269	SPTY2D1
OR1L4	3	323	0	5203	0.000203209	OR1L4	3	323	18	33349	0.00104888	OR1L4
EVA1C	3	323	0	5203	0.000203209	EVA1C	3	323	40	33325	0.00832289	EVA1C
ABRA	3	323	0	5202	0.000203319	ABRA	3	323	14	33288	0.000554959	ABRA
POLG2	3	323	0	5202	0.000203319	POLG2	3	323	15	33324	0.000659085	POLG2
FYB2	3	323	0	5202	0.000203319	FYB2	3	323	18	33344	0.00104933	FYB2
CCNB2	3	323	0	5202	0.000203319	CCNB2	3	323	29	33295	0.00362913	CCNB2
IKZF3	3	323	0	5201	0.000203429	IKZF3	3	323	11	33346	0.000302098	IKZF3
CXCR5	3	323	0	5201	0.000203429	CXCR5	3	323	25	33318	0.00246246	CXCR5
OR1L6	3	323	0	5201	0.000203429	OR1L6	3	323	52	33299	0.0162738	OR1L6
TAS2R41	4	322	2	4886	0.00020359	TAS2R41	4	322	33	33296	0.000443579	TAS2R41
XRN2	3	323	0	5199	0.00020365	XRN2	3	323	44	33294	0.0106534	XRN2
GPR37	3	323	0	5198	0.000203761	GPR37	3	323	3	33331	1.76183e-05	GPR37
DNAJB8	3	323	0	5197	0.000203872	DNAJB8	3	323	11	33345	0.000302124	DNAJB8
LIPH	3	323	0	5196	0.000203982	LIPH	3	323	1	33345	3.5711e-06	LIPH
PCK2	3	323	0	5194	0.000204204	PCK2	3	323	26	33254	0.00274147	PCK2
ZNF70	3	323	0	5194	0.000204204	ZNF70	3	323	31	33333	0.0043022	ZNF70
USP32	3	323	0	5191	0.000204538	USP32	3	323	27	33308	0.00301054	USP32
KRT15	3	323	0	5190	0.000204649	KRT15	3	323	35	33155	0.00597965	KRT15
BMPR1B	3	323	0	5189	0.00020476	BMPR1B	3	323	1	33343	3.57173e-06	BMPR1B
SMG1	4	322	1	3662	0.000205113	SMG1	4	322	7	24938	8.35334e-06	SMG1
LRRC34	3	323	0	5185	0.000205207	LRRC34	3	323	3	33287	1.76871e-05	LRRC34
ENDOD1	4	322	2	4872	0.000205735	ENDOD1	4	322	25	33273	0.000170139	ENDOD1
OSBPL8	3	323	0	5180	0.000205766	OSBPL8	3	323	8	33185	0.000141949	OSBPL8
IRF6	3	323	0	5180	0.000205766	IRF6	3	323	28	33289	0.00331437	IRF6
FAM171B	3	323	0	5177	0.000206103	FAM171B	3	323	4	33236	3.08659e-05	FAM171B
BUB1B	3	323	0	5174	0.00020644	BUB1B	3	323	18	33289	0.00105426	BUB1B
RNASE9	3	323	0	5172	0.000206666	RNASE9	3	323	35	32791	0.00616181	RNASE9
MCCC1	3	323	0	5171	0.000206779	MCCC1	3	323	2	33317	8.88479e-06	MCCC1
PCDHB11	5	321	5	4731	0.000206866	PCDHB11	5	321	309	31647	0.212752	PCDHB11
GPR158	6	320	7	3929	0.000206942	GPR158	6	320	306	25314	0.200447	GPR158
ECT2	3	323	0	5163	0.000207684	ECT2	3	323	4	33260	3.08004e-05	ECT2
TNFAIP2	3	323	0	5158	0.000208253	TNFAIP2	3	323	5	33068	4.97598e-05	TNFAIP2
KLF10	3	323	0	5152	0.000208938	KLF10	3	323	6	32515	7.78413e-05	KLF10
TNRC6B	4	322	2	4844	0.000210109	TNRC6B	4	322	31	33219	0.000360231	TNRC6B
ACSBG2	5	321	5	4714	0.00021018	ACSBG2	5	321	89	28997	0.0039848	ACSBG2
MCF2L2	3	323	0	5141	0.000210202	MCF2L2	3	323	211	32324	0.356839	MCF2L2
FGD2	6	320	7	3915	0.000210738	FGD2	6	320	59	25134	0.000181938	FGD2
EFHB	3	323	0	5134	0.000211012	EFHB	3	323	57	33071	0.0208503	EFHB
CDC42EP4	3	323	0	5124	0.000212176	CDC42EP4	3	323	2	32962	9.17067e-06	CDC42EP4
GABRG1	3	323	0	5124	0.000212176	GABRG1	3	323	18	33105	0.00107099	GABRG1
LPIN1	7	319	8	3101	0.000213937	LPIN1	7	319	158	20044	0.0165208	LPIN1
BLNK	3	323	0	5105	0.000214411	BLNK	3	323	12	33168	0.00038072	BLNK
NAXD	3	323	0	5105	0.000214411	NAXD	3	323	28	32881	0.00342949	NAXD
ALX3	3	323	0	5104	0.000214529	ALX3	3	323	3	32730	1.85895e-05	ALX3
AK9	5	321	3	3425	0.000215442	AK9	5	321	13	21941	4.76563e-06	AK9
PLOD2	3	323	0	5078	0.000217641	PLOD2	3	323	4	32676	3.24478e-05	PLOD2
SLC26A1	7	319	4	1963	0.000218011	SLC26A1	7	319	116	11897	0.044525	SLC26A1
CD3EAP	3	323	0	5054	0.000220567	CD3EAP	3	323	3	32870	1.8357e-05	CD3EAP
DENND4C	3	323	0	5052	0.000220814	DENND4C	3	323	2	33329	8.87534e-06	DENND4C
SLF2	3	323	0	5034	0.000223046	SLF2	3	323	2	33166	9.00492e-06	SLF2
GJD4	4	322	0	2324	0.000225345	GJD4	4	322	8	15661	7.36855e-05	GJD4
PBRM1	3	323	0	4983	0.000229537	PBRM1	3	323	3	31116	2.1577e-05	PBRM1
TBK1	3	323	0	4974	0.000230709	TBK1	3	323	46	32413	0.0128082	TBK1
DHRS12	5	321	3	3351	0.000236906	DHRS12	5	321	177	19195	0.184579	DHRS12
ROR1	5	321	6	5193	0.000238491	ROR1	5	321	23	33338	6.73785e-06	ROR1
RBM14-RBM4\x3bRBM4	3	323	0	4910	0.000239274	RBM14-RBM4\x3bRBM4	3	323	3	33363	1.75686e-05	RBM14-RBM4\x3bRBM4
KCNU1	3	323	0	4899	0.000240789	KCNU1	3	323	87	33276	0.0570383	KCNU1
RXFP1	3	323	0	4895	0.000241343	RXFP1	3	323	1	33326	3.57714e-06	RXFP1
FAM98C	3	323	0	4895	0.000241343	FAM98C	3	323	2	33329	8.87534e-06	FAM98C
ARHGAP35	3	323	0	4880	0.000243435	ARHGAP35	3	323	8	33309	0.000140415	ARHGAP35
RILPL1	3	323	0	4876	0.000243998	RILPL1	3	323	1	33225	3.60946e-06	RILPL1
ADAM29	5	321	6	5166	0.000244043	ADAM29	5	321	125	33160	0.00889771	ADAM29
DLX6	3	323	0	4875	0.000244138	DLX6	3	323	4	33118	3.11905e-05	DLX6
CLEC4M	5	321	6	5160	0.000245297	CLEC4M	5	321	43	32348	0.000114791	CLEC4M
SPEF2	7	319	15	4933	0.000245569	SPEF2	7	319	163	33052	0.00143214	SPEF2
LRRC17	3	323	0	4864	0.000245694	LRRC17	3	323	7	33020	0.000105519	LRRC17
MYT1L	3	323	0	4862	0.000245979	MYT1L	3	323	22	33198	0.00178475	MYT1L
SCAF11	5	321	6	5148	0.00024783	SCAF11	5	321	321	33011	0.210403	SCAF11
HECTD1	3	323	0	4843	0.000248702	HECTD1	3	323	6	33094	7.39227e-05	HECTD1
FCHSD1	3	323	0	4839	0.00024928	FCHSD1	3	323	40	33072	0.00849495	FCHSD1
INO80D	3	323	0	4835	0.00024986	INO80D	3	323	32	33022	0.0047934	INO80D
CSHL1	5	321	6	5135	0.000250609	CSHL1	5	321	374	32873	0.308285	CSHL1
OSMR	7	319	16	5184	0.000251167	OSMR	7	319	629	32734	0.418821	OSMR
MATN2	3	323	0	4807	0.000253972	MATN2	3	323	2	32930	9.19703e-06	MATN2
GCC2	7	319	15	4894	0.000257076	GCC2	7	319	276	32696	0.022084	GCC2
BAHCC1	7	319	5	2176	0.000260909	BAHCC1	7	319	69	16336	0.000691302	BAHCC1
GAS8	5	321	6	5084	0.000261879	GAS8	5	321	26	32896	1.21127e-05	GAS8
SBF2	7	319	16	5144	0.000262657	SBF2	7	319	287	33022	0.0252424	SBF2
ASXL2	9	317	26	4724	0.000264499	ASXL2	9	317	492	32045	0.0636955	ASXL2
RAD51AP2	3	323	0	4727	0.000266229	RAD51AP2	3	323	2	30982	1.10127e-05	RAD51AP2
THADA	5	321	5	4462	0.000267627	THADA	5	321	193	30052	0.0616353	THADA
ENGASE	4	322	1	3395	0.000269296	ENGASE	4	322	56	23909	0.00861068	ENGASE
ITGA3	5	321	4	3848	0.000271958	ITGA3	5	321	49	24581	0.000690628	ITGA3
CGNL1	5	321	6	5032	0.000274001	CGNL1	5	321	95	32868	0.0030801	CGNL1
VPS11	5	321	5	4430	0.0002762	VPS11	5	321	178	31046	0.0419775	VPS11
DLGAP2	7	319	6	2425	0.000276287	DLGAP2	7	319	235	17898	0.137937	DLGAP2
CEP72	6	320	6	3328	0.00027748	CEP72	6	320	28	21421	1.01565e-05	CEP72
IDUA	6	320	7	3700	0.000280554	IDUA	6	320	58	24379	0.00019616	IDUA
ATF7IP	7	319	16	5085	0.000280715	ATF7IP	7	319	670	32473	0.48965	ATF7IP
INTS1	6	320	2	1776	0.000281626	INTS1	6	320	35	11545	0.000805898	INTS1
TOX2	3	323	0	4621	0.000283716	TOX2	3	323	1	28856	5.47949e-06	TOX2
EPHB6	4	322	1	3342	0.000284897	EPHB6	4	322	9	21870	2.93721e-05	EPHB6
KRTAP27-1	6	320	11	5192	0.00028507	KRTAP27-1	6	320	127	33242	0.00192181	KRTAP27-1
ABL2	6	320	11	5190	0.000285631	ABL2	6	320	392	32959	0.190415	ABL2
MTNR1A	6	320	11	5189	0.000285912	MTNR1A	6	320	239	33129	0.0326273	MTNR1A
DUOX2	6	320	11	5188	0.000286193	DUOX2	6	320	136	33219	0.0026739	DUOX2
MLH1	6	320	11	5187	0.000286475	MLH1	6	320	157	33201	0.00524389	MLH1
OR9I1	6	320	11	5176	0.000289593	OR9I1	6	320	63	33152	5.76822e-05	OR9I1
USH1C	5	321	6	4968	0.000289856	USH1C	5	321	241	32147	0.100658	USH1C
ZSCAN31	5	321	6	4968	0.000289856	ZSCAN31	5	321	311	31961	0.210852	ZSCAN31
WIZ	3	323	0	4584	0.00029018	WIZ	3	323	16	31965	0.000874994	WIZ
OBSL1	6	320	9	4422	0.000291499	OBSL1	6	320	220	30378	0.0332521	OBSL1
NAV1	6	320	11	5167	0.000292174	NAV1	6	320	182	33114	0.0103356	NAV1
ELMSAN1	5	321	4	3781	0.000293557	ELMSAN1	5	321	269	25097	0.268987	ELMSAN1
C2CD3	7	319	11	3717	0.000298235	C2CD3	7	319	485	23552	0.4881	C2CD3
NOD2	5	321	3	3175	0.000299173	NOD2	5	321	138	20459	0.073353	NOD2
TSPOAP1	8	318	13	3249	0.000301625	TSPOAP1	8	318	138	21147	0.00171506	TSPOAP1
RAI14	6	320	11	5133	0.00030217	RAI14	6	320	154	33070	0.00488773	RAI14
BBS9	6	320	11	5124	0.000304882	BBS9	6	320	225	32472	0.0277343	BBS9
HEPHL1	6	320	8	3998	0.000310159	HEPHL1	6	320	404	25932	0.386353	HEPHL1
CNTLN	8	318	13	3219	0.000319614	CNTLN	8	318	521	21512	0.508275	CNTLN
EEA1	5	321	4	3706	0.000320223	EEA1	5	321	121	23324	0.0300047	EEA1
CHST5	6	320	6	3234	0.000320284	CHST5	6	320	42	21984	6.73421e-05	CHST5
JPH3	8	318	18	4199	0.000320464	JPH3	8	318	230	27743	0.00660544	JPH3
SCARB1	7	319	13	4177	0.000326395	SCARB1	7	319	200	26577	0.0129727	SCARB1
ZNF610	6	320	11	5051	0.00032796	ZNF610	6	320	285	32882	0.066181	ZNF610
COL5A2	8	318	23	5154	0.000329916	COL5A2	8	318	187	33061	0.000677676	COL5A2
OR52D1	7	319	17	5185	0.000336127	OR52D1	7	319	109	33246	0.000141251	OR52D1
ACTN3	7	319	11	3638	0.000336867	ACTN3	7	319	233	24715	0.0367706	ACTN3
ZNF318	7	319	17	5182	0.000337243	ZNF318	7	319	390	32929	0.0930811	ZNF318
TP53BP1	7	319	17	5182	0.000337243	TP53BP1	7	319	513	32848	0.240716	TP53BP1
TECTA	6	320	9	4292	0.000339001	TECTA	6	320	52	27585	5.82789e-05	TECTA
GJB4	9	317	30	5165	0.000341556	GJB4	9	317	413	32900	0.0227541	GJB4
NLRP2	7	319	16	4912	0.000342384	NLRP2	7	319	379	31830	0.0950661	NLRP2
EPHB4	4	322	1	3171	0.000343577	EPHB4	4	322	6	19851	1.29962e-05	EPHB4
COL11A2	8	318	18	4151	0.000344528	COL11A2	8	318	248	26733	0.0122038	COL11A2
ANKRD12	6	320	11	4994	0.0003474	ANKRD12	6	320	105	32889	0.000802023	ANKRD12
DOCK9	6	320	8	3898	0.000352339	DOCK9	6	320	99	26711	0.0017066	DOCK9
COL5A1	7	319	17	5128	0.00035808	COL5A1	7	319	187	32846	0.00310441	COL5A1
NHLRC4	3	323	0	4243	0.000360137	NHLRC4	3	323	4	30550	3.95414e-05	NHLRC4
C4orf19	4	322	3	5197	0.000361096	C4orf19	4	322	219	33132	0.17124	C4orf19
JAG1	4	322	3	5194	0.000361853	JAG1	4	322	108	33248	0.0236851	JAG1
RCBTB1	4	322	3	5192	0.000362359	RCBTB1	4	322	168	33155	0.0867769	RCBTB1
RIMBP2	6	320	11	4951	0.000362956	RIMBP2	6	320	421	31454	0.265801	RIMBP2
BMPR1A	4	322	3	5189	0.000363118	BMPR1A	4	322	55	33261	0.0025908	BMPR1A
UBA7	4	322	1	3120	0.000363946	UBA7	4	322	34	19960	0.00312321	UBA7
TMEM263	4	322	3	5179	0.000365666	TMEM263	4	322	21	33278	9.34184e-05	TMEM263
TSKU	4	322	3	5178	0.000365922	TSKU	4	322	296	32969	0.332748	TSKU
TTBK2	7	319	16	4851	0.000367706	TTBK2	7	319	138	33071	0.000565483	TTBK2
SVIL	7	319	14	4344	0.000367729	SVIL	7	319	67	28012	2.29053e-05	SVIL
PTPN13	8	318	10	2565	0.000370559	PTPN13	8	318	154	16892	0.0115534	PTPN13
KLHL14	4	322	3	5144	0.000374761	KLHL14	4	322	32	33041	0.000410241	KLHL14
SNAPC1	4	322	3	5144	0.000374761	SNAPC1	4	322	189	32862	0.121272	SNAPC1
SLC2A11	7	319	16	4831	0.000376468	SLC2A11	7	319	603	30975	0.431612	SLC2A11
NUMA1	6	320	9	4201	0.000377643	NUMA1	6	320	43	27313	2.32596e-05	NUMA1
MYO6	4	322	3	5129	0.000378745	MYO6	4	322	19	32859	6.97038e-05	MYO6
BTN1A1	7	319	17	5070	0.00038211	BTN1A1	7	319	145	32838	0.000777668	BTN1A1
ASS1	4	322	3	5115	0.000382511	ASS1	4	322	9	32993	5.99378e-06	ASS1
OR4P4	4	322	3	5110	0.000383867	OR4P4	4	322	156	30438	0.0897041	OR4P4
OR52M1	5	321	7	5193	0.000388861	OR52M1	5	321	63	33238	0.000525195	OR52M1
MTMR7	5	321	7	5192	0.000389188	MTMR7	5	321	252	33096	0.105478	MTMR7
C2orf16	6	320	11	4883	0.000389242	C2orf16	6	320	195	33141	0.0139257	C2orf16
ACACA	5	321	7	5185	0.000391488	ACACA	5	321	24	33297	8.1235e-06	ACACA
ACO1	5	321	7	5182	0.000392479	ACO1	5	321	183	33144	0.0367238	ACO1
ADGRE2	6	320	7	3460	0.000392651	ADGRE2	6	320	92	22097	0.00303679	ADGRE2
WDR6	5	321	7	5178	0.000393805	WDR6	5	321	104	33148	0.00429402	WDR6
TMTC3	5	321	7	5139	0.000407015	TMTC3	5	321	21	33276	4.62419e-06	TMTC3
PTPN4	4	322	3	5027	0.000407287	PTPN4	4	322	66	33035	0.00491288	PTPN4
KCNJ12	6	320	9	4138	0.000407408	KCNJ12	6	320	71	26343	0.000359402	KCNJ12
KDM4D	5	321	7	5137	0.000407706	KDM4D	5	321	585	32629	0.68133	KDM4D
OR4C6	6	320	12	5187	0.000408187	OR4C6	6	320	127	33236	0.00192351	OR4C6
TRPM6	6	320	12	5185	0.000408983	TRPM6	6	320	265	33061	0.0493313	TRPM6
THBS2	3	323	0	4050	0.000409932	THBS2	3	323	2	24869	2.10505e-05	THBS2
ASNS	5	321	7	5128	0.000410836	ASNS	5	321	122	33180	0.00807235	ASNS
HPSE	6	320	12	5173	0.000413798	HPSE	6	320	510	32810	0.383947	HPSE
ATP9B	7	319	13	4005	0.000414246	ATP9B	7	319	384	25392	0.218739	ATP9B
ZNF660	5	321	7	5112	0.000416472	ZNF660	5	321	117	33101	0.0069128	ZNF660
SPPL2C	6	320	12	5166	0.000416637	SPPL2C	6	320	280	32957	0.0614616	SPPL2C
CYP3A5	6	320	12	5166	0.000416637	CYP3A5	6	320	526	32750	0.412675	CYP3A5
CACNA1H	8	318	9	2326	0.000416957	CACNA1H	8	318	149	17563	0.00782424	CACNA1H
TMEM168	5	321	7	5110	0.000417182	TMEM168	5	321	230	32480	0.0842831	TMEM168
LAMB4	6	320	12	5155	0.000421144	LAMB4	6	320	56	33162	3.12984e-05	LAMB4
SLC34A3	4	322	2	3987	0.000424787	SLC34A3	4	322	21	25026	0.000273432	SLC34A3
PDZD8	6	320	10	4449	0.000426039	PDZD8	6	320	276	28323	0.100775	PDZD8
SENP7	4	322	3	4964	0.000426265	SENP7	4	322	42	33017	0.00105436	SENP7
ARFGEF3	4	322	3	4957	0.000428441	ARFGEF3	4	322	83	31447	0.0123297	ARFGEF3
PDCD11	6	320	9	4093	0.000430345	PDCD11	6	320	448	26082	0.474235	PDCD11
POLI	5	321	5	3996	0.000432443	POLI	5	321	42	24258	0.000383395	POLI
FOCAD	9	317	25	4243	0.000437615	FOCAD	9	317	242	27482	0.00282215	FOCAD
AMY2B	6	320	12	5104	0.000442797	AMY2B	6	320	358	32916	0.144557	AMY2B
LGR5	7	319	18	5181	0.000445004	LGR5	7	319	885	32438	0.763564	LGR5
C10orf71	7	319	10	3214	0.000446459	C10orf71	7	319	134	21459	0.0052328	C10orf71
LRIG1	5	321	4	3430	0.000446998	LRIG1	5	321	124	21986	0.040328	LRIG1
CDKAL1	7	319	18	5173	0.000448927	CDKAL1	7	319	497	32836	0.21869	CDKAL1
BCAR3	6	320	12	5090	0.000448966	BCAR3	6	320	118	32902	0.00141775	BCAR3
TMEM209	4	322	3	4893	0.000448996	TMEM209	4	322	68	33280	0.00529203	TMEM209
NECAB3	5	321	2	2338	0.000452241	NECAB3	5	321	128	13631	0.195406	NECAB3
ZNF106	7	319	18	5166	0.000452391	ZNF106	7	319	178	33173	0.00226195	ZNF106
ATP13A4	3	323	0	3901	0.000454839	ATP13A4	3	323	7	25018	0.000236458	ATP13A4
IRAK4	4	322	3	4869	0.00045702	IRAK4	4	322	28	30980	0.00032865	IRAK4
ITGAX	4	322	2	3894	0.00046219	ITGAX	4	322	17	24964	0.000136065	ITGAX
MGAT2	5	321	6	4442	0.000472088	MGAT2	5	321	297	30575	0.210024	MGAT2
ARHGEF26	8	318	16	3576	0.000473333	ARHGEF26	8	318	103	24166	0.000118235	ARHGEF26
CATSPERE	6	320	9	4007	0.000478496	CATSPERE	6	320	143	24540	0.0136213	CATSPERE
KDM5B	3	323	0	3815	0.000483777	KDM5B	3	323	8	24809	0.000329885	KDM5B
ZNF235	7	319	14	4136	0.000485232	ZNF235	7	319	306	26363	0.0865752	ZNF235
GATA2	3	323	0	3807	0.000486592	GATA2	3	323	6	23553	0.000199104	GATA2
ALDH8A1	5	321	5	3887	0.000487163	ALDH8A1	5	321	565	24427	0.860439	ALDH8A1
VPS52	4	322	3	4778	0.000489124	VPS52	4	322	185	32023	0.122738	VPS52
TSPEAR	5	321	5	3881	0.000490409	TSPEAR	5	321	81	24916	0.0051041	TSPEAR
INF2	4	322	3	4774	0.000490598	INF2	4	322	16	32502	4.07195e-05	INF2
FICD	5	321	5	3879	0.000491497	FICD	5	321	29	24960	7.0329e-05	FICD
CUX2	3	323	0	3772	0.00049917	CUX2	3	323	1	29889	4.9379e-06	CUX2
SGO2	4	322	3	4749	0.000499942	SGO2	4	322	76	32562	0.00824105	SGO2
PAPPA2	5	321	7	4893	0.000503753	PAPPA2	5	321	423	32809	0.402297	PAPPA2
TSC22D1	6	320	9	3959	0.000508087	TSC22D1	6	320	867	24604	0.966241	TSC22D1
NUP210L	5	321	7	4881	0.000509139	NUP210L	5	321	359	32961	0.27869	NUP210L
SCFD1	6	320	12	4959	0.000511805	SCFD1	6	320	279	32198	0.0661566	SCFD1
GALK1	5	321	5	3840	0.000513297	GALK1	5	321	56	25078	0.00110437	GALK1
TET3	6	320	9	3942	0.000519074	TET3	6	320	129	26738	0.00585683	TET3
MYO1F	5	321	3	2790	0.000519379	MYO1F	5	321	35	19343	0.00049187	MYO1F
ASH1L	5	321	6	4328	0.00052816	ASH1L	5	321	140	27666	0.0271802	ASH1L
MRC2	5	321	5	3811	0.000530262	MRC2	5	321	79	24487	0.00496212	MRC2
SEMA4G	4	322	0	1810	0.000534151	SEMA4G	4	322	130	11305	0.511751	SEMA4G
FCRL5	7	319	18	5009	0.000538688	FCRL5	7	319	1185	31750	0.949273	FCRL5
OR4C13	5	321	5	3776	0.000551639	OR4C13	5	321	318	24379	0.412247	OR4C13
KIF1A	5	321	5	3772	0.000554147	KIF1A	5	321	112	25716	0.0157472	KIF1A
SLC5A9	6	320	9	3889	0.000555145	SLC5A9	6	320	165	24851	0.0235994	SLC5A9
DPP9	5	321	4	3252	0.000561146	DPP9	5	321	402	21762	0.705593	DPP9
TG	12	314	40	3753	0.000562237	TG	12	314	338	24020	0.00255289	TG
ESRRB	4	322	2	3685	0.000562479	ESRRB	4	322	55	21412	0.0117354	ESRRB
OR13D1	6	320	13	5190	0.000565102	OR13D1	6	320	490	32878	0.34836	OR13D1
SIAE	6	320	13	5186	0.000567287	SIAE	6	320	54	33298	2.53395e-05	SIAE
ATP10B	6	320	9	3872	0.000567327	ATP10B	6	320	203	26239	0.0434061	ATP10B
HADHA	6	320	13	5183	0.000568931	HADHA	6	320	135	33217	0.00258261	HADHA
DNAAF1	6	320	13	5183	0.000568931	DNAAF1	6	320	142	33188	0.00329338	DNAAF1
VSIG10	4	322	2	3670	0.000570678	VSIG10	4	322	170	24826	0.187068	VSIG10
BCO2	6	320	13	5178	0.000571685	BCO2	6	320	220	33077	0.0234163	BCO2
ADAM18	6	320	13	5174	0.000573899	ADAM18	6	320	285	32999	0.0653144	ADAM18
FAM135A	8	318	20	4179	0.00057667	FAM135A	8	318	485	25875	0.257007	FAM135A
AGMO	3	323	0	3570	0.00058093	AGMO	3	323	122	22871	0.254694	AGMO
INTU	6	320	13	5159	0.000582291	INTU	6	320	92	33214	0.000394652	INTU
KRT37	6	320	13	5138	0.000594281	KRT37	6	320	64	33068	6.34339e-05	KRT37
GFM2	7	319	19	5151	0.000597139	GFM2	7	319	290	32633	0.0279419	GFM2
CSMD2	5	321	5	3704	0.000598953	CSMD2	5	321	50	23740	0.000875586	CSMD2
SERPINI1	5	321	8	5195	0.000600073	SERPINI1	5	321	109	33258	0.00511611	SERPINI1
TPGS2	5	321	8	5195	0.000600073	TPGS2	5	321	275	33036	0.13738	TPGS2
NCF2	5	321	8	5195	0.000600073	NCF2	5	321	424	32945	0.400872	NCF2
B4GALT3	5	321	8	5194	0.000600572	B4GALT3	5	321	125	33230	0.00882348	B4GALT3
OR5J2	5	321	8	5194	0.000600572	OR5J2	5	321	323	33041	0.213309	OR5J2
TMEM63A	5	321	8	5192	0.000601572	TMEM63A	5	321	265	33095	0.122651	TMEM63A
ADAM28	5	321	5	3699	0.000602416	ADAM28	5	321	127	23635	0.0339394	ADAM28
SLC3A1	5	321	8	5185	0.000605088	SLC3A1	5	321	42	33302	9.0685e-05	SLC3A1
GALNT11	5	321	8	5184	0.000605593	GALNT11	5	321	243	33062	0.0946424	GALNT11
CKAP2	5	321	8	5180	0.000607615	CKAP2	5	321	335	32993	0.234933	CKAP2
LDLRAP1	5	321	7	4680	0.0006105	LDLRAP1	5	321	26	30841	1.64356e-05	LDLRAP1
ZNF502	5	321	8	5170	0.000612706	ZNF502	5	321	84	33257	0.00176394	ZNF502
RBM6	5	321	8	5167	0.000614244	RBM6	5	321	111	33234	0.00551823	RBM6
UBQLN3	5	321	8	5167	0.000614244	UBQLN3	5	321	358	32909	0.277898	UBQLN3
KTN1	6	320	13	5104	0.000614308	KTN1	6	320	90	32836	0.000375014	KTN1
MYOM1	9	317	26	4176	0.000614508	MYOM1	9	317	812	28027	0.570441	MYOM1
TMC8	5	321	6	4176	0.000615865	TMC8	5	321	297	26656	0.29441	TMC8
UVSSA	7	319	15	4194	0.00061715	UVSSA	7	319	137	27054	0.00169254	UVSSA
XDH	9	317	22	3606	0.000621423	XDH	9	317	108	23186	3.64193e-05	XDH
ACADSB	5	321	8	5148	0.000624088	ACADSB	5	321	36	33265	4.67385e-05	ACADSB
PPP1R9A	5	321	8	5146	0.000625136	PPP1R9A	5	321	74	32772	0.00110585	PPP1R9A
CHD1	5	321	8	5145	0.00062566	CHD1	5	321	352	32328	0.278537	CHD1
THSD7B	5	321	5	3661	0.000629532	THSD7B	5	321	79	24354	0.00507396	THSD7B
SLC26A4	7	319	16	4410	0.000629682	SLC26A4	7	319	49	28155	3.42202e-06	SLC26A4
MADD	3	323	0	3465	0.000630563	MADD	3	323	3	22228	5.79201e-05	MADD
RNF31	7	319	18	4867	0.000633179	RNF31	7	319	378	32911	0.0826456	RNF31
SYNJ1	3	323	0	3457	0.000634573	SYNJ1	3	323	3	22194	5.818e-05	SYNJ1
ARL13B	5	321	8	5127	0.00063519	ARL13B	5	321	168	32947	0.0276895	ARL13B
MYO1G	5	321	8	5126	0.000635724	MYO1G	5	321	74	32833	0.00109693	MYO1G
KCNJ16	5	321	8	5120	0.000638943	KCNJ16	5	321	30	33153	2.1592e-05	KCNJ16
TDRD6	8	318	21	4282	0.000642594	TDRD6	8	318	423	28046	0.118297	TDRD6
SHISA5	3	323	0	3441	0.000642695	SHISA5	3	323	28	22018	0.0101903	SHISA5
APAF1	6	320	8	3452	0.000644261	APAF1	6	320	555	21608	0.825993	APAF1
DNAI2	5	321	8	5103	0.000648168	DNAI2	5	321	32	33016	2.90861e-05	DNAI2
ZNF366	5	321	8	5098	0.000650912	ZNF366	5	321	119	33018	0.00746545	ZNF366
HMGXB3	5	321	0	1079	0.000656776	HMGXB3	5	321	1	4368	8.87356e-06	HMGXB3
ABCA10	5	321	8	5087	0.000656997	ABCA10	5	321	50	32884	0.000204262	ABCA10
ZNF875	7	319	15	4147	0.000657138	ZNF875	7	319	875	25813	0.910517	ZNF875
DMXL1	6	320	11	4397	0.000657626	DMXL1	6	320	589	27631	0.676293	DMXL1
GLDN	5	321	8	5082	0.000659786	GLDN	5	321	234	32820	0.0860929	GLDN
ZMYM6	6	320	7	3110	0.000664404	ZMYM6	6	320	43	18773	0.000175865	ZMYM6
TJP2	5	321	7	4585	0.000666747	TJP2	5	321	155	29666	0.0303648	TJP2
KDM6B	10	316	31	3989	0.000673629	KDM6B	10	316	610	26644	0.201084	KDM6B
SGCA	4	322	1	2609	0.000681937	SGCA	4	322	38	13377	0.0171413	SGCA
ERAP2	8	318	26	5108	0.000684134	ERAP2	8	318	415	32318	0.0598307	ERAP2
OR8H1	4	322	4	5199	0.000687274	OR8H1	4	322	9	33350	5.74794e-06	OR8H1
ADCY8	4	322	4	5199	0.000687274	ADCY8	4	322	26	33340	0.000193331	ADCY8
TMOD3	4	322	4	5198	0.000687748	TMOD3	4	322	58	33254	0.0031057	TMOD3
ADPRH	4	322	4	5198	0.000687748	ADPRH	4	322	287	33074	0.311256	ADPRH
LRRC4C	4	322	4	5197	0.000688222	LRRC4C	4	322	86	33263	0.0114844	LRRC4C
ZNF280A	4	322	4	5195	0.00068917	ZNF280A	4	322	36	33314	0.000598567	ZNF280A
CPT1A	4	322	4	5195	0.00068917	CPT1A	4	322	216	33114	0.165882	CPT1A
TCTEX1D2	4	322	4	5191	0.000691073	TCTEX1D2	4	322	200	33156	0.136846	TCTEX1D2
PMS2	5	321	8	5026	0.000692006	PMS2	5	321	27	32617	1.48242e-05	PMS2
GJB3	4	322	4	5189	0.000692026	GJB3	4	322	7	33352	2.69385e-06	GJB3
MORC1	4	322	4	5189	0.000692026	MORC1	4	322	336	32920	0.42044	MORC1
ARID4B	4	322	4	5188	0.000692504	ARID4B	4	322	344	32951	0.436837	ARID4B
ABHD4	4	322	4	5182	0.000695377	ABHD4	4	322	64	33194	0.0043579	ABHD4
TALDO1	4	322	3	4330	0.000695517	TALDO1	4	322	47	28404	0.00265754	TALDO1
TIGD2	5	321	8	5018	0.000696761	TIGD2	5	321	50	33077	0.000198897	TIGD2
CACNA1B	7	319	18	4784	0.000697088	CACNA1B	7	319	119	32765	0.00025643	CACNA1B
PSG5	4	322	2	3464	0.000699957	PSG5	4	322	11	22227	5.14865e-05	PSG5
LSM14A	4	322	4	5161	0.000705552	LSM14A	4	322	32	33225	0.000401865	LSM14A
SORBS1	7	319	14	3866	0.000707101	SORBS1	7	319	290	24660	0.0912142	SORBS1
CACNA2D3	5	321	5	3562	0.000707341	CACNA2D3	5	321	94	24294	0.0101044	CACNA2D3
INHA	4	322	4	5152	0.00070997	INHA	4	322	295	32885	0.332219	INHA
SEMG2	4	322	4	5148	0.000711944	SEMG2	4	322	26	33259	0.000195108	SEMG2
LY75\x3bLY75-CD302	7	319	16	4312	0.000713641	LY75\x3bLY75-CD302	7	319	603	27164	0.564604	LY75\x3bLY75-CD302
GIMAP1-GIMAP5\x3bGIMAP5	4	322	2	3444	0.000714375	GIMAP1-GIMAP5\x3bGIMAP5	4	322	234	21941	0.453364	GIMAP1-GIMAP5\x3bGIMAP5
PRSS33	3	323	0	3310	0.000714715	PRSS33	3	323	21	25121	0.00344579	PRSS33
ZNF189	4	322	4	5142	0.000714919	ZNF189	4	322	129	33208	0.0407587	ZNF189
C7	5	321	7	4510	0.000715578	C7	5	321	260	30992	0.140649	C7
ZBTB17	3	323	0	3304	0.000718266	ZBTB17	3	323	3	21610	6.28965e-05	ZBTB17
SIGLEC1	4	322	2	3438	0.000718772	SIGLEC1	4	322	88	22256	0.0438268	SIGLEC1
ACAT1	4	322	4	5126	0.000722927	ACAT1	4	322	12	32913	1.50422e-05	ACAT1
HIPK4	4	322	4	5126	0.000722927	HIPK4	4	322	22	33104	0.00011175	HIPK4
ADGRA3	6	320	9	3681	0.000727958	ADGRA3	6	320	111	23592	0.00529197	ADGRA3
DLGAP5	4	322	4	5114	0.000729007	DLGAP5	4	322	17	32483	5.00139e-05	DLGAP5
CRB2	3	323	0	3282	0.000731489	CRB2	3	323	103	21869	0.202599	CRB2
ADAMTS2	4	322	4	5107	0.000732583	ADAMTS2	4	322	40	32918	0.000900644	ADAMTS2
RNF212	4	322	1	2551	0.000737188	RNF212	4	322	35	16750	0.00629266	RNF212
PPP1R13B	3	323	0	3267	0.000740691	PPP1R13B	3	323	6	22235	0.000235225	PPP1R13B
VWA3A	7	319	11	3155	0.000744529	VWA3A	7	319	460	20440	0.578856	VWA3A
TASOR	7	319	15	4052	0.000747304	TASOR	7	319	221	25131	0.0269681	TASOR
SLC26A8	4	322	4	5067	0.000753443	SLC26A8	4	322	55	32621	0.00277516	SLC26A8
ZNF12	4	322	3	4217	0.000763983	ZNF12	4	322	21	27118	0.000202432	ZNF12
ARHGEF10	6	320	14	5186	0.000769922	ARHGEF10	6	320	90	33259	0.000350859	ARHGEF10
KRT38	6	320	14	5184	0.000771395	KRT38	6	320	140	33177	0.00308554	KRT38
SUSD5	6	320	13	4875	0.000771635	SUSD5	6	320	280	32968	0.0613848	SUSD5
FN1	8	318	27	5175	0.000775949	FN1	8	318	602	32757	0.240741	FN1
ZNF517	4	322	0	1619	0.00077716	ZNF517	4	322	52	12088	0.0583735	ZNF517
HUS1B	3	323	1	5202	0.000777201	HUS1B	3	323	1	33369	3.56349e-06	HUS1B
ATPAF1	3	323	1	5202	0.000777201	ATPAF1	3	323	1	33363	3.56539e-06	ATPAF1
DRD2	3	323	1	5202	0.000777201	DRD2	3	323	22	33344	0.00176286	DRD2
DNAJC28	6	320	14	5176	0.00077732	DNAJC28	6	320	102	33203	0.000661958	DNAJC28
GPR21	3	323	1	5201	0.000777616	GPR21	3	323	1	33337	3.57364e-06	GPR21
GRK5	3	323	1	5201	0.000777616	GRK5	3	323	1	33336	3.57396e-06	GRK5
ACOX1	3	323	1	5201	0.000777616	ACOX1	3	323	9	33358	0.000185069	ACOX1
MMAA	3	323	1	5201	0.000777616	MMAA	3	323	12	33357	0.000374532	MMAA
CIB3	3	323	1	5201	0.000777616	CIB3	3	323	17	33349	0.000905578	CIB3
MBLAC2	3	323	1	5201	0.000777616	MBLAC2	3	323	28	33330	0.00330308	MBLAC2
ZNF649	3	323	1	5201	0.000777616	ZNF649	3	323	34	33318	0.00547377	ZNF649
UBN2	5	321	8	4891	0.000777759	UBN2	5	321	163	33200	0.0241331	UBN2
OR10G3	3	323	1	5200	0.000778032	OR10G3	3	323	59	33285	0.0223459	OR10G3
AAAS	3	323	1	5199	0.000778448	AAAS	3	323	3	33361	1.75717e-05	AAAS
F2RL1	3	323	1	5199	0.000778448	F2RL1	3	323	37	33325	0.006808	F2RL1
OR5L2	3	323	1	5199	0.000778448	OR5L2	3	323	49	33311	0.0139918	OR5L2
STAC	3	323	1	5199	0.000778448	STAC	3	323	50	33128	0.0149397	STAC
UGT3A1	3	323	1	5198	0.000778865	UGT3A1	3	323	8	33344	0.000139987	UGT3A1
CST5	3	323	1	5198	0.000778865	CST5	3	323	41	33299	0.00888673	CST5
TMOD2	3	323	1	5197	0.000779281	TMOD2	3	323	21	33336	0.00156363	TMOD2
PKP2	3	323	1	5196	0.000779698	PKP2	3	323	3	33347	1.75934e-05	PKP2
PSME4	3	323	1	5195	0.000780115	PSME4	3	323	5	33351	4.85308e-05	PSME4
ZYX	3	323	1	5192	0.000781369	ZYX	3	323	1	33344	3.57142e-06	ZYX
ZNF573	3	323	1	5192	0.000781369	ZNF573	3	323	1	33329	3.57618e-06	ZNF573
LRFN5	3	323	1	5190	0.000782206	LRFN5	3	323	126	33227	0.130086	LRFN5
KRCC1	6	320	14	5168	0.000783297	KRCC1	6	320	123	33242	0.0016472	KRCC1
RARRES1	3	323	1	5186	0.000783884	RARRES1	3	323	1	33241	3.60431e-06	RARRES1
EXOSC4	3	323	1	5179	0.000786832	EXOSC4	3	323	28	33179	0.00334489	EXOSC4
DAXX	3	323	1	5175	0.000788524	DAXX	3	323	4	33257	3.08086e-05	DAXX
ZDHHC5	3	323	1	5173	0.000789371	ZDHHC5	3	323	6	33239	7.29827e-05	ZDHHC5
KIF4B	3	323	1	5173	0.000789371	KIF4B	3	323	156	33213	0.199975	KIF4B
FZD4	3	323	1	5171	0.00079022	FZD4	3	323	13	33330	0.000458694	FZD4
NPHS2	3	323	1	5170	0.000790644	NPHS2	3	323	81	33139	0.0487248	NPHS2
ESRP2	3	323	1	5169	0.000791069	ESRP2	3	323	20	33208	0.00139318	ESRP2
CATSPERB	3	323	1	5166	0.000792347	CATSPERB	3	323	14	33248	0.000556877	CATSPERB
ANKRD30A	6	320	13	4848	0.00079311	ANKRD30A	6	320	388	32755	0.188149	ANKRD30A
USP29	3	323	1	5164	0.000793199	USP29	3	323	261	32977	0.473794	USP29
PRSS23	3	323	1	5162	0.000794054	PRSS23	3	323	36	33251	0.00638113	PRSS23
DLGAP1	4	322	4	4987	0.000797437	DLGAP1	4	322	8	32539	4.41437e-06	DLGAP1
GGA3	3	323	1	5150	0.000799204	GGA3	3	323	1	33121	3.64315e-06	GGA3
PCDHA1\x3bPCDHA10\x3bPCDHA11\x3bPCDHA12\x3bPCDHA13\x3bPCDHA2\x3bPCDHA3\x3bPCDHA4\x3bPCDHA5\x3bPCDHA6\x3bPCDHA7\x3bPCDHA8\x3bPCDHA9\x3bPCDHAC1\x3bPCDHAC2	3	323	1	5149	0.000799636	PCDHA1\x3bPCDHA10\x3bPCDHA11\x3bPCDHA12\x3bPCDHA13\x3bPCDHA2\x3bPCDHA3\x3bPCDHA4\x3bPCDHA5\x3bPCDHA6\x3bPCDHA7\x3bPCDHA8\x3bPCDHA9\x3bPCDHAC1\x3bPCDHAC2	3	323	50	33278	0.0147642	PCDHA1\x3bPCDHA10\x3bPCDHA11\x3bPCDHA12\x3bPCDHA13\x3bPCDHA2\x3bPCDHA3\x3bPCDHA4\x3bPCDHA5\x3bPCDHA6\x3bPCDHA7\x3bPCDHA8\x3bPCDHA9\x3bPCDHAC1\x3bPCDHAC2
MRPL3	5	321	5	3460	0.000799874	MRPL3	5	321	222	21990	0.232762	MRPL3
MMACHC	5	321	8	4857	0.000801326	MMACHC	5	321	20	33236	3.78706e-06	MMACHC
MROH6	6	320	9	3607	0.000804018	MROH6	6	320	215	24943	0.0654133	MROH6
PIDD1	3	323	0	3169	0.00080478	PIDD1	3	323	5	20995	0.000187237	PIDD1
CCN4	3	323	1	5137	0.000804835	CCN4	3	323	14	32925	0.000572695	CCN4
MIOX	3	323	1	5134	0.000806142	MIOX	3	323	2	32854	9.26006e-06	MIOX
ALAD	3	323	1	5132	0.000807014	ALAD	3	323	4	32959	3.16352e-05	ALAD
COG8	3	323	1	5126	0.00080964	COG8	3	323	7	33040	0.000105332	COG8
SEMA6B	3	323	1	5123	0.000810957	SEMA6B	3	323	108	32694	0.0968297	SEMA6B
BAG3	3	323	1	5122	0.000811397	BAG3	3	323	12	33132	0.000381914	BAG3
LMAN1	3	323	1	5117	0.0008136	LMAN1	3	323	49	33011	0.0143277	LMAN1
GPATCH8	7	319	14	3768	0.000814704	GPATCH8	7	319	131	24227	0.00243851	GPATCH8
ERO1A	3	323	1	5113	0.000815369	ERO1A	3	323	125	33173	0.128373	ERO1A
RNF26	3	323	1	5108	0.000817587	RNF26	3	323	3	33147	1.79083e-05	RNF26
PCDHA7	3	323	1	5105	0.000818921	PCDHA7	3	323	13	33079	0.000468778	PCDHA7
TSPYL5	3	323	1	5101	0.000820705	TSPYL5	3	323	6	32993	7.4587e-05	TSPYL5
HOXD12	6	320	11	4203	0.00082154	HOXD12	6	320	381	30256	0.224909	HOXD12
GRAMD1A	3	323	0	3142	0.000823729	GRAMD1A	3	323	3	21744	6.17705e-05	GRAMD1A
HOGA1	3	323	1	5093	0.000824288	HOGA1	3	323	6	32869	7.54135e-05	HOGA1
OR8B8	5	321	6	3896	0.000827866	OR8B8	5	321	173	24851	0.0804917	OR8B8
UPB1	5	321	6	3895	0.000828767	UPB1	5	321	70	24955	0.00282221	UPB1
CRYBB3	3	323	1	5083	0.000828797	CRYBB3	3	323	8	32924	0.000145251	CRYBB3
PTCHD3	4	322	2	3299	0.000830813	PTCHD3	4	322	11	21704	5.63809e-05	PTCHD3
PHKB	8	318	26	4939	0.000841406	PHKB	8	318	817	31620	0.578716	PHKB
WDFY3	3	323	0	3117	0.000841809	WDFY3	3	323	8	19978	0.000614267	WDFY3
ARHGEF1	3	323	1	5043	0.000847163	ARHGEF1	3	323	7	32696	0.0001086	ARHGEF1
PCDHGA7	4	322	4	4900	0.000848984	PCDHGA7	4	322	73	33133	0.00680308	PCDHGA7
IBTK	4	322	4	4900	0.000848984	IBTK	4	322	90	31077	0.0165985	IBTK
KIF26A	7	319	7	2195	0.000849737	KIF26A	7	319	122	16486	0.0124691	KIF26A
TFDP2	4	322	4	4897	0.000850835	TFDP2	4	322	625	32730	0.860234	TFDP2
FLRT1	3	323	1	5027	0.000854661	FLRT1	3	323	6	32721	7.6416e-05	FLRT1
ADAM2	7	319	20	5049	0.000854891	ADAM2	7	319	901	32084	0.787757	ADAM2
HDHD3	3	323	1	5021	0.000857496	HDHD3	3	323	2	32111	9.90772e-06	HDHD3
LCE2B	5	321	3	2472	0.000861457	LCE2B	5	321	34	16486	0.000883031	LCE2B
CNTN4	6	320	14	5066	0.000864394	CNTN4	6	320	159	33203	0.0055561	CNTN4
ANKAR	8	318	27	5082	0.000867261	ANKAR	8	318	320	32805	0.015718	ANKAR
OR13A1	4	322	3	4065	0.000869921	OR13A1	4	322	11	26354	2.68145e-05	OR13A1
VWA8	7	319	20	5030	0.00087295	VWA8	7	319	285	33055	0.0243347	VWA8
FCHO1	3	323	0	3072	0.000875708	FCHO1	3	323	61	18448	0.09924	FCHO1
ARSK	3	323	1	4979	0.000877694	ARSK	3	323	42	32188	0.0103489	ARSK
LAMC1	6	320	11	4146	0.000878422	LAMC1	6	320	304	26355	0.174218	LAMC1
BRD4	3	323	0	3068	0.000878809	BRD4	3	323	10	22773	0.000716295	BRD4
XYLT1	8	318	17	3394	0.000886053	XYLT1	8	318	298	21729	0.0806384	XYLT1
MACC1	5	321	7	4286	0.000889141	MACC1	5	321	47	27637	0.000343822	MACC1
HIST1H1T	5	321	9	5193	0.000889466	HIST1H1T	5	321	128	33240	0.00966478	HIST1H1T
IFNA14	5	321	9	5193	0.000889466	IFNA14	5	321	278	33090	0.141069	IFNA14
PIPOX	5	321	9	5192	0.000890199	PIPOX	5	321	47	33318	0.000147269	PIPOX
OR52N2	5	321	9	5192	0.000890199	OR52N2	5	321	211	33070	0.0601357	OR52N2
TOP3A	5	321	9	5191	0.000890932	TOP3A	5	321	123	33219	0.00829558	TOP3A
WDR47	5	321	9	5191	0.000890932	WDR47	5	321	296	33038	0.169027	WDR47
EP300	6	320	12	4433	0.000892528	EP300	6	320	258	28304	0.0797746	EP300
SVEP1	8	318	25	4724	0.000893597	SVEP1	8	318	312	32023	0.0156388	SVEP1
TC2N	5	321	9	5187	0.000893871	TC2N	5	321	241	33068	0.0921934	TC2N
ENAM	3	323	1	4945	0.000894512	ENAM	3	323	16	33071	0.000794095	ENAM
SLC35B2	5	321	9	5184	0.000896083	SLC35B2	5	321	34	33310	3.6263e-05	SLC35B2
ABCB5	5	321	9	5184	0.000896083	ABCB5	5	321	132	33116	0.0110468	ABCB5
SLC46A2	5	321	9	5166	0.000909492	SLC46A2	5	321	42	33197	9.20164e-05	SLC46A2
LRFN2	3	323	0	3029	0.000909823	LRFN2	3	323	11	20111	0.00128273	LRFN2
DDX24	5	321	9	5165	0.000910244	DDX24	5	321	203	32894	0.0538218	DDX24
KCNG4	5	321	8	4713	0.000911129	KCNG4	5	321	29	31527	2.36455e-05	KCNG4
DHX36	3	323	1	4903	0.000915885	DHX36	3	323	2	30610	1.14126e-05	DHX36
LEPR	5	321	9	5154	0.000918566	LEPR	5	321	32	33241	2.81735e-05	LEPR
DCLK3	4	322	4	4789	0.000920945	DCLK3	4	322	54	31998	0.00279132	DCLK3
DCAF13\x3bSLC25A32	3	323	1	4882	0.000926827	DCAF13\x3bSLC25A32	3	323	75	32636	0.0421256	DCAF13\x3bSLC25A32
PILRB	5	321	9	5131	0.000936261	PILRB	5	321	25	33230	9.76266e-06	PILRB
GPR22	3	323	1	4863	0.000936878	GPR22	3	323	1	32310	3.92084e-06	GPR22
SLC14A2	7	319	21	5181	0.000937224	SLC14A2	7	319	92	33245	5.20398e-05	SLC14A2
GAS6	5	321	9	5120	0.000944869	GAS6	5	321	373	32423	0.316132	GAS6
BACH2	4	322	2	3179	0.000945588	BACH2	4	322	331	21151	0.740348	BACH2
ZC3H13	6	320	14	4965	0.000954471	ZC3H13	6	320	568	31119	0.531117	ZC3H13
RGS22	4	322	4	4740	0.000955129	RGS22	4	322	49	32525	0.00189111	RGS22
NUFIP2	7	319	17	4305	0.000955151	NUFIP2	7	319	490	27306	0.354844	NUFIP2
CLCN3	5	321	9	5105	0.000956759	CLCN3	5	321	334	33022	0.23266	CLCN3
ZNF578	5	321	9	5105	0.000956759	ZNF578	5	321	511	32851	0.56053	ZNF578
PCDHB3	3	323	1	4826	0.000956871	PCDHB3	3	323	52	32035	0.0179933	PCDHB3
MSH5	5	321	9	5097	0.000963174	MSH5	5	321	609	32057	0.727697	MSH5
ZSCAN29	5	321	9	5091	0.000968019	ZSCAN29	5	321	171	32822	0.0299144	ZSCAN29
CHD9	3	323	1	4804	0.00096903	CHD9	3	323	6	32698	7.65734e-05	CHD9
TMPRSS2	4	322	3	3927	0.000982444	TMPRSS2	4	322	110	25519	0.0558217	TMPRSS2
DOP1B	10	316	35	4207	0.00100096	DOP1B	10	316	164	27041	4.59115e-05	DOP1B
FGFRL1	3	323	1	4741	0.00100501	FGFRL1	3	323	1	31608	4.18445e-06	FGFRL1
ACTL7A	8	318	23	4305	0.00100702	ACTL7A	8	318	418	27273	0.126056	ACTL7A
E2F8	6	320	8	3146	0.00101176	E2F8	6	320	37	19705	6.44764e-05	E2F8
ATRIP	4	322	3	3883	0.0010221	ATRIP	4	322	100	24890	0.045625	ATRIP
ZKSCAN2	6	320	15	5183	0.00102703	ZKSCAN2	6	320	414	32927	0.223738	ZKSCAN2
SFMBT2	3	323	0	2894	0.00102916	SFMBT2	3	323	37	17685	0.0352806	SFMBT2
ILK	4	322	4	4641	0.00102917	ILK	4	322	153	29938	0.0890591	ILK
KRT19	6	320	15	5180	0.00102995	KRT19	6	320	650	32693	0.612024	KRT19
F2	5	321	8	4577	0.00103176	F2	5	321	163	28626	0.0411313	F2
ZC3H14	6	320	15	5167	0.00104272	ZC3H14	6	320	387	32922	0.183872	ZC3H14
NCOR1	4	322	3	3853	0.00105029	NCOR1	4	322	59	24962	0.00882324	NCOR1
HHLA2	6	320	10	3705	0.00105106	HHLA2	6	320	300	23534	0.233463	HHLA2
HP	4	322	3	3851	0.0010522	HP	4	322	23	25882	0.00032794	HP
ADGRL1	3	323	0	2869	0.00105352	ADGRL1	3	323	0	18815	4.89576e-06	ADGRL1
PDLIM5	7	319	21	5069	0.00105732	PDLIM5	7	319	451	32182	0.170532	PDLIM5
SERPINA9	6	320	14	4862	0.00105777	SERPINA9	6	320	540	32527	0.44254	SERPINA9
KLKB1	6	320	15	5143	0.00106679	KLKB1	6	320	418	32922	0.229982	KLKB1
ZSCAN20	6	320	14	4851	0.00106955	ZSCAN20	6	320	70	33164	9.90709e-05	ZSCAN20
CELSR2	5	321	7	4096	0.00107712	CELSR2	5	321	138	26329	0.0308985	CELSR2
KRTAP10-12	6	320	14	4843	0.00107821	KRTAP10-12	6	320	144	32864	0.00368543	KRTAP10-12
PLEKHG4B	3	323	0	2820	0.00110353	PLEKHG4B	3	323	4	14409	0.000351277	PLEKHG4B
SPATA6	4	322	4	4546	0.00110707	SPATA6	4	322	10	29147	1.34594e-05	SPATA6
KDM3B	6	320	15	5103	0.00110834	KDM3B	6	320	356	32824	0.143276	KDM3B
LAMB2	9	317	32	4594	0.00111077	LAMB2	9	317	183	29658	0.000258479	LAMB2
GBE1	5	321	8	4486	0.00112323	GBE1	5	321	356	29529	0.350499	GBE1
PHLDB1	7	319	21	5002	0.0011375	PHLDB1	7	319	707	31849	0.564489	PHLDB1
CNNM1	6	320	7	2781	0.00113927	CNNM1	6	320	107	17984	0.0152961	CNNM1
TNS2	4	322	3	3758	0.00114619	TNS2	4	322	71	24215	0.0176016	TNS2
TMEM247	6	320	1	1005	0.00115222	TMEM247	6	320	11	4028	0.00101139	TMEM247
SLC22A13	7	319	15	3741	0.00115748	SLC22A13	7	319	646	23759	0.760502	SLC22A13
SEMA5B	3	323	1	4503	0.00115817	SEMA5B	3	323	3	29579	2.50476e-05	SEMA5B
TFPT	4	322	4	4486	0.00116008	TFPT	4	322	37	29528	0.00102333	TFPT
IFT74	5	321	9	4873	0.00116561	IFT74	5	321	61	33123	0.000464677	IFT74
SBNO2	3	323	0	2758	0.00117145	SBNO2	3	323	5	19032	0.000248705	SBNO2
PLA2G4E	3	323	0	2758	0.00117145	PLA2G4E	3	323	17	19166	0.00426824	PLA2G4E
PSG6	7	319	22	5180	0.00117399	PSG6	7	319	365	32983	0.0713212	PSG6
ANKIB1	4	322	4	4466	0.00117846	ANKIB1	4	322	131	28396	0.0673346	ANKIB1
LARS2	4	322	5	5198	0.00117986	LARS2	4	322	18	33348	5.48505e-05	LARS2
PSG3	4	322	5	5197	0.00118066	PSG3	4	322	13	33352	1.85433e-05	PSG3
C1QTNF9	4	322	5	5197	0.00118066	C1QTNF9	4	322	18	33316	5.50522e-05	C1QTNF9
SLC16A5	4	322	5	5197	0.00118066	SLC16A5	4	322	21	33334	9.28235e-05	SLC16A5
OR2T1	4	322	5	5196	0.00118146	OR2T1	4	322	105	33252	0.0216904	OR2T1
ZNF285	4	322	5	5195	0.00118227	ZNF285	4	322	206	33158	0.147279	ZNF285
RNF19A	4	322	5	5192	0.00118468	RNF19A	4	322	13	33344	1.85605e-05	RNF19A
TRPV6	4	322	5	5191	0.00118549	TRPV6	4	322	47	33192	0.00152398	TRPV6
UACA	7	319	22	5170	0.00118649	UACA	7	319	70	33190	1.02287e-05	UACA
ARHGEF38	3	323	0	2744	0.00118756	ARHGEF38	3	323	1	17655	2.33009e-05	ARHGEF38
ZNF77	4	322	5	5187	0.00118872	ZNF77	4	322	385	32969	0.521059	ZNF77
CD101	4	322	5	5185	0.00119034	CD101	4	322	10	33206	8.12014e-06	CD101
[truncated: 8,524 more rows]
